# Supplementary material for: Developing the Oxalate, Fumarate and Succinate Salts of Tetrabenazine: Solid-State Characterization and Solubility
Source: Pharmaceutics. 2025 May 20;17(5):670. doi: 10.3390/pharmaceutics17050670 (PMC12115168; doi:10.3390/pharmaceutics17050670)
Supplement: Supplementary file 1 [file pharmaceutics-17-00670-s001.zip]

Archive with 4 entries (4 files):
- pharmaceutics-3579956-supplementary.pdf
- TBZ&FUM.cif
- TBZ&OX.cif
- TBZ-SUC.cif
