# Supplementary material for: Developing the Oxalate, Fumarate and Succinate Salts of Tetrabenazine: Solid-State Characterization and Solubility
Source: Pharmaceutics. 2025 May 20;17(5):670. doi: 10.3390/pharmaceutics17050670 (PMC12115168; doi:10.3390/pharmaceutics17050670)
Supplement: Supplementary file 1 [file pharmaceutics-17-00670-s001.zip › TBZ&FUM.cif]

data_TBZ&FUM
_audit_creation_date               2025-01-30
_audit_creation_method
;
Olex2 1.2
(compiled 2018.05.29 svn.r3508 for OlexSys, GUI svn.r5506)
;
_shelx_SHELXL_version_number       '2016/6'
_audit_contact_author_address      ?
_audit_contact_author_email        ?
_audit_contact_author_name         ''
_audit_contact_author_phone        ?
_publ_contact_author_id_orcid      ?
_publ_section_references
;
Dolomanov, O.V., Bourhis, L.J., Gildea, R.J, Howard, J.A.K. & Puschmann, H.
 (2009), J. Appl. Cryst. 42, 339-341.

Sheldrick, G.M. (2015). Acta Cryst. A71, 3-8.

Sheldrick, G.M. (2015). Acta Cryst. C71, 3-8.
;
_chemical_name_common              Tetrabenazine_fumaric_acid
_chemical_name_systematic          9,10-dimethoxy-3-(2-methylpropyl)-1H,2H,3H,4H,6H,7H,11bH-pyrido[2,1-a]isoquinolin-2-one_fumaric_acid
_chemical_formula_moiety           'C19 H28 N O3+, C4 H3 O4-'
_chemical_formula_sum              'C23 H31 N O7'
_chemical_formula_weight           433.49
_chemical_melting_point            438.7
_chemical_oxdiff_formula           'c20 h20 o3'
loop_
  _atom_type_symbol
  _atom_type_description
  _atom_type_scat_dispersion_real
  _atom_type_scat_dispersion_imag
  _atom_type_scat_source
 'C' 'C' 0.0181 0.0091 'International Tables Vol C Tables 4.2.6.8 and 6.1.1.4'
 'H' 'H' 0.0000 0.0000 'International Tables Vol C Tables 4.2.6.8 and 6.1.1.4'
 'N' 'N' 0.0311 0.0180 'International Tables Vol C Tables 4.2.6.8 and 6.1.1.4'
 'O' 'O' 0.0492 0.0322 'International Tables Vol C Tables 4.2.6.8 and 6.1.1.4'

_shelx_space_group_comment
;
The symmetry employed for this shelxl refinement is uniquely defined
by the following loop, which should always be used as a source of
symmetry information in preference to the above space-group names.
They are only intended as comments.
;
_space_group_crystal_system        'triclinic'
_space_group_IT_number             2
_space_group_name_H-M_alt          'P -1'
_space_group_name_Hall             '-P 1'
loop_
  _space_group_symop_operation_xyz
 'x, y, z'
 '-x, -y, -z'

_cell_length_a                     6.3043(7)
_cell_length_b                     12.0998(10)
_cell_length_c                     15.8475(12)
_cell_angle_alpha                  78.934(7)
_cell_angle_beta                   79.640(8)
_cell_angle_gamma                  75.039(8)
_cell_volume                       1135.30(18)
_cell_formula_units_Z              2
_cell_measurement_reflns_used      1529
_cell_measurement_temperature      293(2)
_cell_measurement_theta_max        68.9220
_cell_measurement_theta_min        4.4120
_shelx_estimated_absorpt_T_max     ?
_shelx_estimated_absorpt_T_min     ?
_exptl_absorpt_coefficient_mu      0.773
_exptl_absorpt_correction_T_max    1.00000
_exptl_absorpt_correction_T_min    0.74268
_exptl_absorpt_correction_type     multi-scan
_exptl_absorpt_process_details
;
CrysAlisPro 1.171.43.115a (Rigaku Oxford Diffraction, 2024)
Empirical absorption correction using spherical harmonics,
implemented in SCALE3 ABSPACK scaling algorithm.
;
_exptl_absorpt_special_details     ?
_exptl_crystal_colour              colourless
_exptl_crystal_density_diffrn      1.268
_exptl_crystal_density_meas        ?
_exptl_crystal_density_method      ?
_exptl_crystal_description         block
_exptl_crystal_F_000               464
_exptl_crystal_size_max            0.07
_exptl_crystal_size_mid            0.04
_exptl_crystal_size_min            0.02
_exptl_transmission_factor_max     ?
_exptl_transmission_factor_min     ?
_diffrn_reflns_av_R_equivalents    0.0498
_diffrn_reflns_av_unetI/netI       0.0717
_diffrn_reflns_Laue_measured_fraction_full  0.997
_diffrn_reflns_Laue_measured_fraction_max  0.977
_diffrn_reflns_limit_h_max         6
_diffrn_reflns_limit_h_min         -7
_diffrn_reflns_limit_k_max         14
_diffrn_reflns_limit_k_min         -14
_diffrn_reflns_limit_l_max         19
_diffrn_reflns_limit_l_min         -15
_diffrn_reflns_number              7172
_diffrn_reflns_point_group_measured_fraction_full  0.997
_diffrn_reflns_point_group_measured_fraction_max  0.977
_diffrn_reflns_theta_full          67.684
_diffrn_reflns_theta_max           71.067
_diffrn_reflns_theta_min           2.868
_diffrn_ambient_temperature        293(2)
_diffrn_detector                   'CCD plate'
_diffrn_detector_area_resol_mean   16.4335
_diffrn_detector_type              Eos
_diffrn_measured_fraction_theta_full  0.997
_diffrn_measured_fraction_theta_max  0.977
_diffrn_measurement_details
;
List of Runs (angles in degrees, time in seconds):

  # Type    Start    End  Width  t~exp~   \w     \q     \k     \f   Frames
--------------------------------------------------------------------------
  1  \w    -10.00  21.50   0.75    4.91    --    0.00 -57.00  90.00   42
  2  \w      3.00  30.00   0.75    4.91    --    0.00 -77.00 -60.00   36
  3  \w    -68.00 -42.50   0.75    4.91    --    0.00 -57.00  90.00   34
  4  \w    -21.00  20.25   0.75    4.91    --    0.00 -77.00-180.00   55
  5  \w    -28.00   0.50   0.75    4.91    --    0.00  77.00 -60.00   38
  6  \w     29.00  98.00   0.75   19.61    --   54.89-126.00-150.00   92
  7  \w     38.00 112.25   0.75   19.61    --   54.89  38.00 120.00   99
  8  \w     33.00  98.25   0.75   19.61    --   54.89  57.00 150.00   87
  9  \w     55.00 124.00   0.75   19.61    --   54.89  57.00-150.00   92
 10  \w     49.00  86.50   0.75   19.61    --   54.89-126.00   0.00   50
 11  \w     35.00 112.25   0.75   19.61    --   54.89  38.00   0.00  103
 12  \w     -8.00  71.50   0.75   19.61    --   54.89 -57.00   0.00  106
 13  \w     18.00  72.75   0.75   19.61    --   54.89 -57.00-150.00   73
 14  \w     50.00 119.00   0.75   19.61    --  109.77 -50.00-180.00   92
 15  \w     43.00  76.75   0.75   19.61    --  109.77 -50.00  90.00   45
 16  \w     77.00 104.00   0.75   19.61    --  109.77 -92.00-120.00   36
 17  \w     83.00 110.00   0.75   19.61    --  109.77-112.00-120.00   36
 18  \w     40.00 133.00   0.75   19.61    --  109.77 -50.00 -90.00  124
 19  \w     75.00 172.50   0.75   19.61    --  109.77  25.00-150.00  130
 20  \w     67.00 104.50   0.75   19.61    --  109.77 -92.00 -60.00   50
 21  \w     56.00 109.25   0.75   19.61    --  109.77-112.00  60.00   71
 22  \w     40.00  97.75   0.75   19.61    --  109.77 -92.00-180.00   77
 23  \w     37.00 135.25   0.75   19.61    --  109.77 -38.00   0.00  131
 24  \w     87.00 135.75   0.75   19.61    --  109.77  50.00   0.00   65
 25  \w     95.00 126.50   0.75   19.61    --  109.77 -50.00  90.00   42
 26  \w     46.00 102.25   0.75   19.61    --  109.77 -92.00  90.00   75
 27  \w     58.00 172.00   0.75   19.61    --  109.77 -12.00 150.00  152
;
_diffrn_measurement_device         'four-circle diffractometer'
_diffrn_measurement_device_type    'SuperNova, Dual, Cu at home/near, Eos'
_diffrn_measurement_method         '\w scans'
_diffrn_orient_matrix_type        
 'CrysAlisPro convention (1999,Acta A55,543-557)'
_diffrn_orient_matrix_UB_11        0.0660407000
_diffrn_orient_matrix_UB_12        -0.1208092000
_diffrn_orient_matrix_UB_13        0.0538762000
_diffrn_orient_matrix_UB_21        0.1661314000
_diffrn_orient_matrix_UB_22        0.0420155000
_diffrn_orient_matrix_UB_23        0.0392415000
_diffrn_orient_matrix_UB_31        -0.1823452000
_diffrn_orient_matrix_UB_32        0.0377834000
_diffrn_orient_matrix_UB_33        0.0745554000
_diffrn_oxdiff_digest_frames
;
01ee9d92b075cf428cacecfa81a78d9572000282ed2
;
_diffrn_oxdiff_digest_hkl
;
43d3cb6d2118617d7d3977dfa28995a58c09ce
;
_diffrn_radiation_monochromator    mirror
_diffrn_radiation_probe            x-ray
_diffrn_radiation_type             CuK\a
_diffrn_radiation_wavelength       1.54184
_diffrn_source                     'micro-focus sealed X-ray tube'
_diffrn_source_type                'SuperNova (Cu) X-ray Source'
_reflns_Friedel_coverage           0.000
_reflns_Friedel_fraction_full      .
_reflns_Friedel_fraction_max       .
_reflns_number_gt                  2360
_reflns_number_total               4289
_reflns_odcompleteness_completeness  99.51
_reflns_odcompleteness_iscentric   1
_reflns_odcompleteness_theta       66.97
_reflns_special_details
;
 Reflections were merged by SHELXL according to the crystal
 class for the calculation of statistics and refinement.
 
 _reflns_Friedel_fraction is defined as the number of unique
 Friedel pairs measured divided by the number that would be
 possible theoretically, ignoring centric projections and
 systematic absences.
;
_reflns_threshold_expression       'I > 2\s(I)'
_computing_cell_refinement         'CrysAlisPro 1.171.43.115a (Rigaku OD, 2024)'
_computing_data_collection         'CrysAlisPro 1.171.43.115a (Rigaku OD, 2024)'
_computing_data_reduction          'CrysAlisPro 1.171.43.115a (Rigaku OD, 2024)'
_computing_molecular_graphics      'Olex2 (Dolomanov et al., 2009)'
_computing_publication_material    'Olex2 (Dolomanov et al., 2009)'
_computing_structure_refinement    'ShelXL (Sheldrick, 2015)'
_computing_structure_solution      'ShelXT (Sheldrick, 2015)'
_refine_diff_density_max           0.308
_refine_diff_density_min           -0.294
_refine_diff_density_rms           0.052
_refine_ls_extinction_coef         0.0012(9)
_refine_ls_extinction_expression  
 'Fc^*^=kFc[1+0.001xFc^2^\l^3^/sin(2\q)]^-1/4^'
_refine_ls_extinction_method       'SHELXL-2016/6 (Sheldrick 2016)'
_refine_ls_goodness_of_fit_ref     1.031
_refine_ls_hydrogen_treatment      mixed
_refine_ls_matrix_type             full
_refine_ls_number_parameters       293
_refine_ls_number_reflns           4289
_refine_ls_number_restraints       3
_refine_ls_R_factor_all            0.1160
_refine_ls_R_factor_gt             0.0680
_refine_ls_restrained_S_all        1.035
_refine_ls_shift/su_max            0.000
_refine_ls_shift/su_mean           0.000
_refine_ls_structure_factor_coef   Fsqd
_refine_ls_weighting_details      
 'w=1/[\s^2^(Fo^2^)+(0.1236P)^2^+0.0188P] where P=(Fo^2^+2Fc^2^)/3'
_refine_ls_weighting_scheme        calc
_refine_ls_wR_factor_gt            0.1952
_refine_ls_wR_factor_ref           0.2609
_refine_special_details            ?
_olex2_refinement_description
;
1. Fixed Uiso
 At 1.2 times of:
  All C(H) groups, All C(H,H) groups
 At 1.5 times of:
  All C(H,H,H) groups
2. Restrained distances
 O7-H7 = N1-H1
 0.98 with sigma of 0.02
 O7-H7
 0.81 with sigma of 0.02
3.a Ternary CH refined with riding coordinates:
 C9(H9), C5(H5), C2(H2)
3.b Secondary CH2 refined with riding coordinates:
 C8(H8A,H8B), C6(H6A,H6B), C13(H13A,H13B), C4(H4A,H4B), C12(H12A,H12B)
3.c Aromatic/amide H refined with riding coordinates:
 C21(H21), C22(H22), C14(H14), C17(H17)
3.d Idealised Me refined as rotating group:
 C19(H19A,H19B,H19C), C3(H3A,H3B,H3C), C1(H1A,H1B,H1C), C18(H18A,H18B,H18C)
;
_atom_sites_solution_hydrogens     mixed
_atom_sites_solution_primary       dual
_atom_sites_solution_secondary     ?
loop_
  _atom_site_label
  _atom_site_type_symbol
  _atom_site_fract_x
  _atom_site_fract_y
  _atom_site_fract_z
  _atom_site_U_iso_or_equiv
  _atom_site_adp_type
  _atom_site_occupancy
  _atom_site_site_symmetry_order
  _atom_site_calc_flag
  _atom_site_refinement_flags_posn
  _atom_site_refinement_flags_adp
  _atom_site_refinement_flags_occupancy
  _atom_site_disorder_assembly
  _atom_site_disorder_group
 O4 O 0.7834(4) 0.4980(2) 0.31273(16) 0.0617(7) Uani 1 1 d . . . . .
 O5 O 0.4419(4) 0.5484(2) 0.37806(18) 0.0728(8) Uani 1 1 d . . . . .
 O7 O 1.1855(4) 0.6875(3) 0.47387(19) 0.0737(9) Uani 1 1 d D . . . .
 O6 O 0.8357(4) 0.7697(3) 0.5109(2) 0.0801(9) Uani 1 1 d . . . . .
 N1 N 0.5471(4) 0.3898(2) 0.24230(18) 0.0511(7) Uani 1 1 d D . . . .
 O1 O 0.6520(4) 0.5862(2) 0.00770(18) 0.0752(8) Uani 1 1 d . . . . .
 O3 O 1.4077(6) -0.0144(3) 0.3072(3) 0.1058(12) Uani 1 1 d . . . . .
 C21 C 0.9154(5) 0.6248(3) 0.4204(2) 0.0496(8) Uani 1 1 d . . . . .
 H21 H 1.029232 0.577902 0.388317 0.060 Uiso 1 1 calc R . . . .
 C23 C 0.6433(5) 0.5509(3) 0.3665(2) 0.0517(8) Uani 1 1 d . . . . .
 C9 C 0.7168(5) 0.3386(3) 0.17275(19) 0.0493(8) Uani 1 1 d . . . . .
 H9 H 0.642035 0.306499 0.137334 0.059 Uiso 1 1 calc R . . . .
 C20 C 0.9712(5) 0.7007(3) 0.4721(2) 0.0537(8) Uani 1 1 d . . . . .
 C22 C 0.7110(5) 0.6222(3) 0.4188(2) 0.0540(9) Uani 1 1 d . . . . .
 H22 H 0.599966 0.668059 0.452674 0.065 Uiso 1 1 calc R . . . .
 C5 C 0.4346(5) 0.5789(3) 0.1483(2) 0.0549(8) Uani 1 1 d . . . . .
 H5 H 0.486331 0.618293 0.186412 0.066 Uiso 1 1 calc R . . . .
 C8 C 0.8059(6) 0.4379(3) 0.1155(2) 0.0569(9) Uani 1 1 d . . . . .
 H8A H 0.892110 0.465302 0.148575 0.068 Uiso 1 1 calc R . . . .
 H8B H 0.905305 0.408433 0.066435 0.068 Uiso 1 1 calc R . . . .
 C7 C 0.6300(6) 0.5391(3) 0.0818(2) 0.0551(8) Uani 1 1 d . . . . .
 C6 C 0.3606(6) 0.4750(3) 0.2047(2) 0.0579(9) Uani 1 1 d . . . . .
 H6A H 0.247084 0.501284 0.251296 0.069 Uiso 1 1 calc R . . . .
 H6B H 0.296030 0.437747 0.170001 0.069 Uiso 1 1 calc R . . . .
 C10 C 0.8922(6) 0.2415(3) 0.2116(2) 0.0562(9) Uani 1 1 d . . . . .
 C11 C 0.8631(7) 0.1905(3) 0.2967(2) 0.0603(9) Uani 1 1 d . . . . .
 O2 O 1.4518(7) 0.0665(3) 0.1458(3) 0.1329(17) Uani 1 1 d . . . . .
 C13 C 0.4666(7) 0.2977(4) 0.3084(2) 0.0679(11) Uani 1 1 d . . . . .
 H13A H 0.415173 0.247406 0.279848 0.082 Uiso 1 1 calc R . . . .
 H13B H 0.343895 0.332957 0.348498 0.082 Uiso 1 1 calc R . . . .
 C4 C 0.2429(6) 0.6646(4) 0.1097(2) 0.0670(10) Uani 1 1 d . . . . .
 H4A H 0.173597 0.623559 0.079707 0.080 Uiso 1 1 calc R . . . .
 H4B H 0.302262 0.721369 0.066412 0.080 Uiso 1 1 calc R . . . .
 C14 C 1.0334(8) 0.1042(3) 0.3306(3) 0.0721(11) Uani 1 1 d . . . . .
 H14 H 1.014045 0.072261 0.388910 0.087 Uiso 1 1 calc R . . . .
 C17 C 1.0895(7) 0.1993(3) 0.1586(3) 0.0668(10) Uani 1 1 d . . . . .
 H17 H 1.108955 0.230436 0.100084 0.080 Uiso 1 1 calc R . . . .
 C12 C 0.6539(7) 0.2287(4) 0.3568(3) 0.0728(11) Uani 1 1 d . . . . .
 H12A H 0.611241 0.161101 0.392376 0.087 Uiso 1 1 calc R . . . .
 H12B H 0.681973 0.275312 0.395215 0.087 Uiso 1 1 calc R . . . .
 C15 C 1.2284(8) 0.0659(3) 0.2798(3) 0.0744(11) Uani 1 1 d . . . . .
 C16 C 1.2547(7) 0.1121(4) 0.1925(3) 0.0766(12) Uani 1 1 d . . . . .
 C2 C 0.0636(7) 0.7293(4) 0.1725(3) 0.0746(11) Uani 1 1 d . . . . .
 H2 H 0.006986 0.671404 0.216778 0.090 Uiso 1 1 calc R . . . .
 C19 C 1.3951(10) -0.0575(5) 0.3980(4) 0.125(2) Uani 1 1 d . . . . .
 H19A H 1.537567 -0.103315 0.410845 0.188 Uiso 1 1 calc GR . . . .
 H19B H 1.288091 -0.104346 0.414039 0.188 Uiso 1 1 calc GR . . . .
 H19C H 1.351012 0.006351 0.430096 0.188 Uiso 1 1 calc GR . . . .
 C3 C -0.1288(8) 0.8006(5) 0.1243(4) 0.1141(19) Uani 1 1 d . . . . .
 H3A H -0.082411 0.863358 0.084666 0.171 Uiso 1 1 calc GR . . . .
 H3B H -0.251489 0.831114 0.165390 0.171 Uiso 1 1 calc GR . . . .
 H3C H -0.173278 0.752258 0.092639 0.171 Uiso 1 1 calc GR . . . .
 C1 C 0.1488(9) 0.8036(5) 0.2184(4) 0.1130(19) Uani 1 1 d . . . . .
 H1A H 0.259511 0.755542 0.252476 0.169 Uiso 1 1 calc GR . . . .
 H1B H 0.028489 0.843933 0.255764 0.169 Uiso 1 1 calc GR . . . .
 H1C H 0.212656 0.858620 0.176381 0.169 Uiso 1 1 calc GR . . . .
 C18 C 1.5105(12) 0.1084(5) 0.0680(5) 0.144(3) Uani 1 1 d . . . . .
 H18A H 1.424761 0.090338 0.030457 0.215 Uiso 1 1 calc GR . . . .
 H18B H 1.664920 0.075711 0.051619 0.215 Uiso 1 1 calc GR . . . .
 H18C H 1.486285 0.190900 0.063159 0.215 Uiso 1 1 calc GR . . . .
 H1 H 0.627(6) 0.427(4) 0.272(3) 0.095(14) Uiso 1 1 d D . . . .
 H7 H 1.271(6) 0.640(3) 0.436(2) 0.100(16) Uiso 1 1 d D . . . .

loop_
  _atom_site_aniso_label
  _atom_site_aniso_U_11
  _atom_site_aniso_U_22
  _atom_site_aniso_U_33
  _atom_site_aniso_U_23
  _atom_site_aniso_U_13
  _atom_site_aniso_U_12
 O4 0.0511(13) 0.0802(17) 0.0673(16) -0.0359(13) -0.0026(11) -0.0249(12)
 O5 0.0422(13) 0.103(2) 0.092(2) -0.0512(17) -0.0043(12) -0.0272(13)
 O7 0.0458(14) 0.111(2) 0.086(2) -0.0532(18) -0.0031(12) -0.0326(15)
 O6 0.0573(15) 0.102(2) 0.098(2) -0.0612(18) 0.0018(14) -0.0247(15)
 N1 0.0537(16) 0.0619(17) 0.0460(15) -0.0157(13) -0.0011(12) -0.0265(13)
 O1 0.0742(18) 0.0778(18) 0.0626(17) -0.0056(14) 0.0084(13) -0.0141(15)
 O3 0.111(3) 0.070(2) 0.128(3) 0.011(2) -0.044(2) -0.0083(19)
 C21 0.0390(15) 0.061(2) 0.0538(19) -0.0194(16) -0.0037(13) -0.0137(14)
 C23 0.0465(17) 0.060(2) 0.056(2) -0.0195(16) -0.0082(14) -0.0175(15)
 C9 0.0572(18) 0.060(2) 0.0370(17) -0.0139(14) -0.0054(13) -0.0202(16)
 C20 0.0460(17) 0.071(2) 0.054(2) -0.0263(17) 0.0006(14) -0.0254(17)
 C22 0.0397(16) 0.065(2) 0.065(2) -0.0284(17) -0.0027(14) -0.0158(15)
 C5 0.0527(19) 0.069(2) 0.0441(18) -0.0110(16) -0.0025(14) -0.0168(17)
 C8 0.057(2) 0.067(2) 0.0424(18) -0.0057(16) 0.0011(14) -0.0142(17)
 C7 0.0551(19) 0.063(2) 0.052(2) -0.0147(17) 0.0007(15) -0.0220(17)
 C6 0.0516(18) 0.081(2) 0.0463(19) -0.0176(17) -0.0014(14) -0.0216(18)
 C10 0.066(2) 0.0551(19) 0.056(2) -0.0168(16) -0.0129(16) -0.0195(17)
 C11 0.082(3) 0.054(2) 0.056(2) -0.0084(17) -0.0209(18) -0.0261(19)
 O2 0.105(3) 0.097(3) 0.143(4) 0.016(3) 0.022(3) 0.020(2)
 C13 0.076(3) 0.080(3) 0.058(2) -0.0133(19) 0.0048(18) -0.044(2)
 C4 0.062(2) 0.082(3) 0.052(2) -0.0077(19) -0.0060(17) -0.012(2)
 C14 0.101(3) 0.060(2) 0.063(2) -0.0003(19) -0.022(2) -0.032(2)
 C17 0.078(3) 0.058(2) 0.062(2) -0.0078(18) -0.0077(19) -0.015(2)
 C12 0.095(3) 0.072(3) 0.054(2) -0.0036(19) -0.004(2) -0.033(2)
 C15 0.090(3) 0.051(2) 0.087(3) 0.001(2) -0.031(2) -0.019(2)
 C16 0.073(3) 0.060(2) 0.092(3) -0.012(2) -0.009(2) -0.008(2)
 C2 0.063(2) 0.072(3) 0.084(3) -0.021(2) -0.001(2) -0.008(2)
 C19 0.145(5) 0.077(3) 0.154(6) 0.034(3) -0.079(4) -0.025(3)
 C3 0.080(3) 0.124(5) 0.124(5) -0.029(4) -0.017(3) 0.013(3)
 C1 0.116(4) 0.100(4) 0.133(5) -0.062(4) -0.019(3) -0.008(3)
 C18 0.147(6) 0.092(4) 0.153(6) -0.029(4) 0.049(5) -0.001(4)

_geom_special_details
;
 All esds (except the esd in the dihedral angle between two l.s. planes)
 are estimated using the full covariance matrix.  The cell esds are taken
 into account individually in the estimation of esds in distances, angles
 and torsion angles; correlations between esds in cell parameters are only
 used when they are defined by crystal symmetry.  An approximate (isotropic)
 treatment of cell esds is used for estimating esds involving l.s. planes.
;
loop_
  _geom_bond_atom_site_label_1
  _geom_bond_atom_site_label_2
  _geom_bond_distance
  _geom_bond_site_symmetry_2
  _geom_bond_publ_flag
 O4 C23 1.251(4) . ?
 O5 C23 1.257(4) . ?
 O7 C20 1.323(4) . ?
 O7 H7 0.909(14) . ?
 O6 C20 1.202(4) . ?
 N1 C9 1.496(4) . ?
 N1 C6 1.480(4) . ?
 N1 C13 1.499(4) . ?
 N1 H1 0.979(19) . ?
 O1 C7 1.204(4) . ?
 O3 C15 1.363(5) . ?
 O3 C19 1.429(6) . ?
 C21 H21 0.9300 . ?
 C21 C20 1.482(4) . ?
 C21 C22 1.302(4) . ?
 C23 C22 1.484(4) . ?
 C9 H9 0.9800 . ?
 C9 C8 1.527(4) . ?
 C9 C10 1.509(5) . ?
 C22 H22 0.9300 . ?
 C5 H5 0.9800 . ?
 C5 C7 1.510(4) . ?
 C5 C6 1.523(5) . ?
 C5 C4 1.512(5) . ?
 C8 H8A 0.9700 . ?
 C8 H8B 0.9700 . ?
 C8 C7 1.508(5) . ?
 C6 H6A 0.9700 . ?
 C6 H6B 0.9700 . ?
 C10 C11 1.372(5) . ?
 C10 C17 1.405(5) . ?
 C11 C14 1.395(5) . ?
 C11 C12 1.505(5) . ?
 O2 C16 1.367(5) . ?
 O2 C18 1.267(6) . ?
 C13 H13A 0.9700 . ?
 C13 H13B 0.9700 . ?
 C13 C12 1.500(6) . ?
 C4 H4A 0.9700 . ?
 C4 H4B 0.9700 . ?
 C4 C2 1.523(5) . ?
 C14 H14 0.9300 . ?
 C14 C15 1.367(6) . ?
 C17 H17 0.9300 . ?
 C17 C16 1.379(5) . ?
 C12 H12A 0.9700 . ?
 C12 H12B 0.9700 . ?
 C15 C16 1.386(6) . ?
 C2 H2 0.9800 . ?
 C2 C3 1.529(6) . ?
 C2 C1 1.506(6) . ?
 C19 H19A 0.9600 . ?
 C19 H19B 0.9600 . ?
 C19 H19C 0.9600 . ?
 C3 H3A 0.9600 . ?
 C3 H3B 0.9600 . ?
 C3 H3C 0.9600 . ?
 C1 H1A 0.9600 . ?
 C1 H1B 0.9600 . ?
 C1 H1C 0.9600 . ?
 C18 H18A 0.9600 . ?
 C18 H18B 0.9600 . ?
 C18 H18C 0.9600 . ?

loop_
  _geom_angle_atom_site_label_1
  _geom_angle_atom_site_label_2
  _geom_angle_atom_site_label_3
  _geom_angle
  _geom_angle_site_symmetry_1
  _geom_angle_site_symmetry_3
  _geom_angle_publ_flag
 C20 O7 H7 112(3) . . ?
 C9 N1 C13 111.5(3) . . ?
 C9 N1 H1 105(3) . . ?
 C6 N1 C9 111.1(3) . . ?
 C6 N1 C13 111.3(3) . . ?
 C6 N1 H1 111(3) . . ?
 C13 N1 H1 107(3) . . ?
 C15 O3 C19 117.0(4) . . ?
 C20 C21 H21 119.2 . . ?
 C22 C21 H21 119.2 . . ?
 C22 C21 C20 121.7(3) . . ?
 O4 C23 O5 122.7(3) . . ?
 O4 C23 C22 120.1(3) . . ?
 O5 C23 C22 117.2(3) . . ?
 N1 C9 H9 108.2 . . ?
 N1 C9 C8 106.9(3) . . ?
 N1 C9 C10 110.9(3) . . ?
 C8 C9 H9 108.2 . . ?
 C10 C9 H9 108.2 . . ?
 C10 C9 C8 114.3(3) . . ?
 O7 C20 C21 115.3(3) . . ?
 O6 C20 O7 120.7(3) . . ?
 O6 C20 C21 124.0(3) . . ?
 C21 C22 C23 124.4(3) . . ?
 C21 C22 H22 117.8 . . ?
 C23 C22 H22 117.8 . . ?
 C7 C5 H5 107.0 . . ?
 C7 C5 C6 110.2(3) . . ?
 C7 C5 C4 113.9(3) . . ?
 C6 C5 H5 107.0 . . ?
 C4 C5 H5 107.0 . . ?
 C4 C5 C6 111.3(3) . . ?
 C9 C8 H8A 108.6 . . ?
 C9 C8 H8B 108.6 . . ?
 H8A C8 H8B 107.6 . . ?
 C7 C8 C9 114.5(3) . . ?
 C7 C8 H8A 108.6 . . ?
 C7 C8 H8B 108.6 . . ?
 O1 C7 C5 123.5(3) . . ?
 O1 C7 C8 121.1(3) . . ?
 C8 C7 C5 115.3(3) . . ?
 N1 C6 C5 111.9(3) . . ?
 N1 C6 H6A 109.2 . . ?
 N1 C6 H6B 109.2 . . ?
 C5 C6 H6A 109.2 . . ?
 C5 C6 H6B 109.2 . . ?
 H6A C6 H6B 107.9 . . ?
 C11 C10 C9 122.1(3) . . ?
 C11 C10 C17 118.6(4) . . ?
 C17 C10 C9 119.2(3) . . ?
 C10 C11 C14 120.1(4) . . ?
 C10 C11 C12 121.7(4) . . ?
 C14 C11 C12 118.1(4) . . ?
 C18 O2 C16 122.7(5) . . ?
 N1 C13 H13A 109.9 . . ?
 N1 C13 H13B 109.9 . . ?
 N1 C13 C12 108.8(3) . . ?
 H13A C13 H13B 108.3 . . ?
 C12 C13 H13A 109.9 . . ?
 C12 C13 H13B 109.9 . . ?
 C5 C4 H4A 108.1 . . ?
 C5 C4 H4B 108.1 . . ?
 C5 C4 C2 116.7(3) . . ?
 H4A C4 H4B 107.3 . . ?
 C2 C4 H4A 108.1 . . ?
 C2 C4 H4B 108.1 . . ?
 C11 C14 H14 119.4 . . ?
 C15 C14 C11 121.2(4) . . ?
 C15 C14 H14 119.4 . . ?
 C10 C17 H17 119.7 . . ?
 C16 C17 C10 120.6(4) . . ?
 C16 C17 H17 119.7 . . ?
 C11 C12 H12A 109.2 . . ?
 C11 C12 H12B 109.2 . . ?
 C13 C12 C11 112.1(3) . . ?
 C13 C12 H12A 109.2 . . ?
 C13 C12 H12B 109.2 . . ?
 H12A C12 H12B 107.9 . . ?
 O3 C15 C14 125.8(4) . . ?
 O3 C15 C16 115.0(4) . . ?
 C14 C15 C16 119.2(4) . . ?
 O2 C16 C17 124.4(4) . . ?
 O2 C16 C15 115.4(4) . . ?
 C17 C16 C15 120.2(4) . . ?
 C4 C2 H2 107.6 . . ?
 C4 C2 C3 109.5(4) . . ?
 C3 C2 H2 107.6 . . ?
 C1 C2 C4 113.0(4) . . ?
 C1 C2 H2 107.6 . . ?
 C1 C2 C3 111.3(4) . . ?
 O3 C19 H19A 109.5 . . ?
 O3 C19 H19B 109.5 . . ?
 O3 C19 H19C 109.5 . . ?
 H19A C19 H19B 109.5 . . ?
 H19A C19 H19C 109.5 . . ?
 H19B C19 H19C 109.5 . . ?
 C2 C3 H3A 109.5 . . ?
 C2 C3 H3B 109.5 . . ?
 C2 C3 H3C 109.5 . . ?
 H3A C3 H3B 109.5 . . ?
 H3A C3 H3C 109.5 . . ?
 H3B C3 H3C 109.5 . . ?
 C2 C1 H1A 109.5 . . ?
 C2 C1 H1B 109.5 . . ?
 C2 C1 H1C 109.5 . . ?
 H1A C1 H1B 109.5 . . ?
 H1A C1 H1C 109.5 . . ?
 H1B C1 H1C 109.5 . . ?
 O2 C18 H18A 109.5 . . ?
 O2 C18 H18B 109.5 . . ?
 O2 C18 H18C 109.5 . . ?
 H18A C18 H18B 109.5 . . ?
 H18A C18 H18C 109.5 . . ?
 H18B C18 H18C 109.5 . . ?

loop_
  _geom_torsion_atom_site_label_1
  _geom_torsion_atom_site_label_2
  _geom_torsion_atom_site_label_3
  _geom_torsion_atom_site_label_4
  _geom_torsion
  _geom_torsion_site_symmetry_1
  _geom_torsion_site_symmetry_2
  _geom_torsion_site_symmetry_3
  _geom_torsion_site_symmetry_4
  _geom_torsion_publ_flag
 O4 C23 C22 C21 -8.0(6) . . . . ?
 O5 C23 C22 C21 173.1(4) . . . . ?
 N1 C9 C8 C7 -52.6(4) . . . . ?
 N1 C9 C10 C11 15.4(4) . . . . ?
 N1 C9 C10 C17 -166.4(3) . . . . ?
 N1 C13 C12 C11 -49.0(4) . . . . ?
 O3 C15 C16 O2 3.1(6) . . . . ?
 O3 C15 C16 C17 -176.0(4) . . . . ?
 C9 N1 C6 C5 -64.2(3) . . . . ?
 C9 N1 C13 C12 66.8(4) . . . . ?
 C9 C8 C7 O1 -137.1(3) . . . . ?
 C9 C8 C7 C5 45.7(4) . . . . ?
 C9 C10 C11 C14 -177.4(3) . . . . ?
 C9 C10 C11 C12 -0.3(5) . . . . ?
 C9 C10 C17 C16 178.8(3) . . . . ?
 C20 C21 C22 C23 178.1(3) . . . . ?
 C22 C21 C20 O7 174.4(4) . . . . ?
 C22 C21 C20 O6 -5.1(6) . . . . ?
 C5 C4 C2 C3 -173.3(4) . . . . ?
 C5 C4 C2 C1 62.1(5) . . . . ?
 C8 C9 C10 C11 136.4(3) . . . . ?
 C8 C9 C10 C17 -45.4(4) . . . . ?
 C7 C5 C6 N1 52.1(4) . . . . ?
 C7 C5 C4 C2 -166.4(3) . . . . ?
 C6 N1 C9 C8 61.8(3) . . . . ?
 C6 N1 C9 C10 -173.0(3) . . . . ?
 C6 N1 C13 C12 -168.6(3) . . . . ?
 C6 C5 C7 O1 139.7(4) . . . . ?
 C6 C5 C7 C8 -43.2(4) . . . . ?
 C6 C5 C4 C2 68.2(4) . . . . ?
 C10 C9 C8 C7 -175.8(3) . . . . ?
 C10 C11 C14 C15 -2.4(6) . . . . ?
 C10 C11 C12 C13 17.5(5) . . . . ?
 C10 C17 C16 O2 -179.7(4) . . . . ?
 C10 C17 C16 C15 -0.6(6) . . . . ?
 C11 C10 C17 C16 -3.0(6) . . . . ?
 C11 C14 C15 O3 177.3(4) . . . . ?
 C11 C14 C15 C16 -1.3(6) . . . . ?
 C13 N1 C9 C8 -173.5(3) . . . . ?
 C13 N1 C9 C10 -48.3(4) . . . . ?
 C13 N1 C6 C5 171.0(3) . . . . ?
 C4 C5 C7 O1 13.8(5) . . . . ?
 C4 C5 C7 C8 -169.2(3) . . . . ?
 C4 C5 C6 N1 179.5(3) . . . . ?
 C14 C11 C12 C13 -165.3(3) . . . . ?
 C14 C15 C16 O2 -178.1(4) . . . . ?
 C14 C15 C16 C17 2.8(6) . . . . ?
 C17 C10 C11 C14 4.5(5) . . . . ?
 C17 C10 C11 C12 -178.4(3) . . . . ?
 C12 C11 C14 C15 -179.6(4) . . . . ?
 C19 O3 C15 C14 -3.7(6) . . . . ?
 C19 O3 C15 C16 175.0(4) . . . . ?
 C18 O2 C16 C17 7.2(9) . . . . ?
 C18 O2 C16 C15 -171.9(6) . . . . ?

_shelx_res_file
;
TITL tfua4repetat13-12-2024_auto_a.res in P-1
    tfua4repetat13-12-2024_auto.res
    created by SHELXL-2016/6 at 20:10:35 on 30-Jan-2025
REM Old TITL TFU A4 repetat 13-12-2024_auto in P-1
REM SHELXT solution in P-1: R1 0.280, Rweak 0.023, Alpha 0.050
REM <I/s> 0.000 for 0 systematic absences, Orientation as input
REM Formula found by SHELXT: C25 C
CELL 1.54184 6.30432 12.099824 15.847461 78.9344 79.6398 75.0388
ZERR 2 0.000668 0.001004 0.001199 0.0067 0.0076 0.0082
LATT 1
SFAC C H N O
UNIT 46 62 2 14
DFIX 0.98 O7 H7 N1 H1
DFIX 0.81 O7 H7

L.S. 4
PLAN  2
CONF
BOND
MORE -1
BOND $H
fmap 2
acta
REM <olex2.extras>
REM <HklSrc "%.\\TFU%20A4%20repetat%2013-12-2024_auto.hkl">
REM </olex2.extras>

WGHT    0.123600    0.018800
EXTI    0.001184
FVAR       7.62734
O4    4    0.783402    0.497998    0.312728    11.00000    0.05109    0.08021 =
         0.06732   -0.03591   -0.00261   -0.02487
O5    4    0.441928    0.548428    0.378057    11.00000    0.04220    0.10297 =
         0.09223   -0.05122   -0.00434   -0.02719
O7    4    1.185480    0.687528    0.473867    11.00000    0.04576    0.11075 =
         0.08611   -0.05321   -0.00313   -0.03256
O6    4    0.835747    0.769706    0.510878    11.00000    0.05729    0.10225 =
         0.09834   -0.06120    0.00184   -0.02474
N1    3    0.547054    0.389758    0.242305    11.00000    0.05373    0.06193 =
         0.04596   -0.01566   -0.00115   -0.02650
O1    4    0.652043    0.586214    0.007700    11.00000    0.07424    0.07776 =
         0.06265   -0.00556    0.00835   -0.01411
O3    4    1.407691   -0.014442    0.307175    11.00000    0.11150    0.07025 =
         0.12840    0.01069   -0.04407   -0.00828
C21   1    0.915412    0.624817    0.420401    11.00000    0.03900    0.06069 =
         0.05376   -0.01944   -0.00369   -0.01367
AFIX  43
H21   2    1.029232    0.577902    0.388317    11.00000   -1.20000
AFIX   0
C23   1    0.643253    0.550941    0.366517    11.00000    0.04655    0.06033 =
         0.05605   -0.01946   -0.00823   -0.01750

C9    1    0.716755    0.338556    0.172752    11.00000    0.05715    0.05965 =
         0.03697   -0.01385   -0.00537   -0.02019
AFIX  13
H9    2    0.642035    0.306499    0.137334    11.00000   -1.20000
AFIX   0

C20   1    0.971243    0.700710    0.472098    11.00000    0.04601    0.07117 =
         0.05446   -0.02629    0.00059   -0.02540
C22   1    0.711001    0.622197    0.418791    11.00000    0.03972    0.06527 =
         0.06496   -0.02844   -0.00266   -0.01584
AFIX  43
H22   2    0.599966    0.668059    0.452674    11.00000   -1.20000
AFIX   0

C5    1    0.434597    0.578904    0.148279    11.00000    0.05273    0.06896 =
         0.04406   -0.01098   -0.00252   -0.01683
AFIX  13
H5    2    0.486331    0.618293    0.186412    11.00000   -1.20000
AFIX   0
C8    1    0.805944    0.437925    0.115529    11.00000    0.05726    0.06685 =
         0.04244   -0.00572    0.00114   -0.01420
AFIX  23
H8A   2    0.892110    0.465302    0.148575    11.00000   -1.20000
H8B   2    0.905305    0.408433    0.066435    11.00000   -1.20000
AFIX   0
C7    1    0.630034    0.539073    0.081849    11.00000    0.05514    0.06263 =
         0.05161   -0.01469    0.00074   -0.02197
C6    1    0.360561    0.474953    0.204714    11.00000    0.05155    0.08066 =
         0.04627   -0.01760   -0.00137   -0.02163
AFIX  23
H6A   2    0.247084    0.501284    0.251296    11.00000   -1.20000
H6B   2    0.296030    0.437747    0.170001    11.00000   -1.20000
AFIX   0
C10   1    0.892217    0.241463    0.211556    11.00000    0.06555    0.05515 =
         0.05629   -0.01681   -0.01295   -0.01952
C11   1    0.863053    0.190467    0.296665    11.00000    0.08166    0.05371 =
         0.05582   -0.00842   -0.02088   -0.02613
O2    4    1.451783    0.066512    0.145798    11.00000    0.10478    0.09737 =
         0.14315    0.01600    0.02166    0.01965
C13   1    0.466612    0.297703    0.308413    11.00000    0.07621    0.07979 =
         0.05835   -0.01331    0.00480   -0.04440
AFIX  23
H13A  2    0.415173    0.247406    0.279848    11.00000   -1.20000
H13B  2    0.343895    0.332957    0.348498    11.00000   -1.20000
AFIX   0
C4    1    0.242883    0.664649    0.109674    11.00000    0.06248    0.08172 =
         0.05224   -0.00770   -0.00600   -0.01167
AFIX  23
H4A   2    0.173597    0.623559    0.079707    11.00000   -1.20000
H4B   2    0.302262    0.721369    0.066412    11.00000   -1.20000
AFIX   0
C14   1    1.033440    0.104245    0.330609    11.00000    0.10150    0.05981 =
         0.06278   -0.00034   -0.02198   -0.03158
AFIX  43
H14   2    1.014045    0.072261    0.388910    11.00000   -1.20000
AFIX   0
C17   1    1.089539    0.199294    0.158567    11.00000    0.07812    0.05836 =
         0.06222   -0.00780   -0.00766   -0.01534
AFIX  43
H17   2    1.108955    0.230436    0.100084    11.00000   -1.20000
AFIX   0
C12   1    0.653858    0.228721    0.356846    11.00000    0.09509    0.07237 =
         0.05369   -0.00358   -0.00384   -0.03294
AFIX  23
H12A  2    0.611241    0.161101    0.392376    11.00000   -1.20000
H12B  2    0.681973    0.275312    0.395215    11.00000   -1.20000
AFIX   0
C15   1    1.228404    0.065895    0.279753    11.00000    0.08999    0.05103 =
         0.08668    0.00066   -0.03144   -0.01948
C16   1    1.254688    0.112146    0.192491    11.00000    0.07323    0.06006 =
         0.09183   -0.01221   -0.00935   -0.00793
C2    1    0.063567    0.729295    0.172511    11.00000    0.06280    0.07248 =
         0.08441   -0.02051   -0.00147   -0.00783
AFIX  13
H2    2    0.006986    0.671404    0.216778    11.00000   -1.20000
AFIX   0
C19   1    1.395054   -0.057466    0.397986    11.00000    0.14493    0.07685 =
         0.15432    0.03433   -0.07950   -0.02486
AFIX 137
H19A  2    1.537567   -0.103315    0.410845    11.00000   -1.50000
H19B  2    1.288091   -0.104346    0.414039    11.00000   -1.50000
H19C  2    1.351012    0.006351    0.430096    11.00000   -1.50000
AFIX   0
C3    1   -0.128808    0.800647    0.124316    11.00000    0.07974    0.12363 =
         0.12388   -0.02912   -0.01682    0.01259
AFIX 137
H3A   2   -0.082411    0.863358    0.084666    11.00000   -1.50000
H3B   2   -0.251489    0.831114    0.165390    11.00000   -1.50000
H3C   2   -0.173278    0.752258    0.092639    11.00000   -1.50000
AFIX   0
C1    1    0.148778    0.803579    0.218445    11.00000    0.11610    0.09975 =
         0.13253   -0.06239   -0.01870   -0.00792
AFIX 137
H1A   2    0.259511    0.755542    0.252476    11.00000   -1.50000
H1B   2    0.028489    0.843933    0.255764    11.00000   -1.50000
H1C   2    0.212656    0.858620    0.176381    11.00000   -1.50000
AFIX   0
C18   1    1.510493    0.108403    0.068049    11.00000    0.14701    0.09242 =
         0.15321   -0.02859    0.04931   -0.00129
AFIX 137
H18A  2    1.424761    0.090338    0.030457    11.00000   -1.50000
H18B  2    1.664920    0.075711    0.051619    11.00000   -1.50000
H18C  2    1.486285    0.190900    0.063159    11.00000   -1.50000
AFIX   0
H1    2    0.626769    0.426592    0.272256    11.00000    0.09529

H7    2    1.271046    0.640410    0.436317    11.00000    0.09962
HKLF 4


REM  tfua4repetat13-12-2024_auto_a.res in P-1
REM R1 =  0.0680 for    2360 Fo > 4sig(Fo)  and  0.1160 for all    4289 data
REM    293 parameters refined using      3 restraints

END

WGHT      0.1236      0.0188

REM Highest difference peak  0.308,  deepest hole -0.294,  1-sigma level  0.052
Q1    1   1.3686  0.0612  0.0972  11.00000  0.05    0.31
Q2    1   1.6529  0.0823  0.1181  11.00000  0.05    0.24
;
_shelx_res_checksum                35973
_shelx_hkl_file
;
   0  -1  -1 52913.1 1555.83   1
   0   2   2 156.402 172.809   4
   0   3   3 18302.2 1452.31   4
   0  -4  -4 4542.57 458.155   8
   0  -4  -4 4440.52 416.676   7
   0   4   4 4242.91 843.351   4
   0   4   4 4178.06 471.900   6
   0  -5  -5 198.920 93.5999   7
   0   5   5 303.703 170.522   6
   0  -5  -5 358.821 182.325   8
   0  -6  -6-2.39544 103.451   8
   0   6   6 209.941 106.954   6
   0   7   7 2414.27 574.298   6
   0  -7  -7 2402.20 506.463   8
   0  -8  -8 6504.71 886.742   8
   0   8   8 6745.33 977.367   6
   0   9   9 5925.56 1017.81  26
   0  -9  -9 6480.69 928.934   8
   0  10  10-86.0177 217.437  26
   0  10  10-35.4479 135.393  15
   0  11  11 1098.67 441.705  26
   0  11  11 871.456 396.334  15
   1  12  12 451.131 164.917  15
   1  11  11 418.474 253.453  23
   1  10  10 464.070 345.880  23
   1   9   9 3966.31 795.896  23
  -1  -9  -9 4713.52 817.042   8
  -1  -8  -8 520.229 274.534   7
  -1  -8  -8 1027.76 369.341   8
  -1  -7  -7 976.838 289.077   7
  -1  -7  -7 605.124 226.937   8
   1   6   6 809.734 236.917   6
  -1  -6  -6 999.189 272.923   7
  -1  -6  -6 1361.38 316.960   8
  -1  -5  -5 29266.9 1344.19   7
  -1  -5  -5 28722.6 1300.40   8
  -1  -4  -4 80672.9 1993.64   7
   1   3   3 261919. 3260.03  12
  -1  -2  -2 320763. 6126.90   3
  -1   0   0 63419.2 2416.05   5
  -1   1   1 249662. 3873.91   2
   1  -1  -1 235634. 5002.06   4
   1  -2  -2 13362.1 1353.50   4
   1  -2  -2 13123.6 1390.35   1
  -1   2   2 14218.1 1420.70   4
  -1   2   2 12764.6 635.621  10
   1  -3  -3 1048.77 524.452   1
  -1   3   3 1585.87 307.436   6
   1  -3  -3 1141.56 330.825   2
  -1   3   3 938.846 411.677   4
   1  -3  -3 1028.79 188.595   8
   1  -4  -4 1553.98 271.389   8
  -1   4   4 1878.45 382.064   6
   1  -5  -5 36334.2 1536.17   8
  -1   5   5 38675.8 1908.56   6
   1  -6  -6 12804.1 1026.73   8
  -1   6   6 12197.0 1207.17   6
  -1   7   7 4181.86 792.855   6
   1  -7  -7 4007.08 644.589   8
  -1   8   8 802.082 381.458  21
  -1   8   8-25.5190 247.240  26
  -1   8   8 706.857 385.187   6
  -1   8   8 482.904 236.096  15
  -1   9   9-0.80752 505.286  26
  -1   9   9 137.716 80.3603  15
  -1  10  10 912.792 301.065  26
  -1  10  10 1815.92 512.478  15
  -1  11  11 189.898 257.084  26
   2  12  12 45.0883 92.7693  23
   2  11  11 4029.33 807.928  23
   2  10  10 2205.30 627.955  23
   2   9   9-164.718 216.163  23
  -2  -9  -9 248.650 220.684   8
  -2  -9  -9 142.159 115.846   7
  -2  -8  -8 325.034 263.308   7
  -2  -8  -8 101.173 84.5832   8
  -2  -7  -7 9332.60 1020.12   7
  -2  -7  -7 8914.59 923.573   8
  -2  -6  -6 30076.6 1515.06   8
  -2  -6  -6 28578.7 1623.71   7
  -2  -5  -5 8209.48 766.142   7
  -2  -5  -5 7693.00 676.353   8
  -2  -4  -4 27535.5 1264.51   7
  -2  -3  -3 4867.18 435.755  13
  -2  -3  -3 4728.89 544.485   7
   2   2   2 62285.1 1344.67   9
  -2  -2  -2 57147.0 1698.88  13
  -2  -2  -2 82444.4 3882.77   5
   2   2   2 81108.5 4316.22   3
  -2  -2  -2 51081.2 1339.10   7
   2   1   1 24733.5 794.440   9
  -2  -1  -1 23854.4 2060.31   5
   2   0   0 634.628 116.961   9
  -2   0   0 774.301 163.216   6
   2   0   0 784.882 453.218   5
   2   0   0 384.384 167.153   4
  -2   1   1 2169.84 501.292   2
  -2   1   1 2205.71 285.444  10
  -2   1   1 1658.77 287.150   6
  -2   2   2 34897.8 1463.67   6
  -2   2   2 35273.3 1283.23  10
  -2   3   3 294.306 160.489   6
  -2   4   4 5733.79 761.143   6
  -2   5   5 1444.35 393.256   6
  -2   6   6 1218.59 426.559   6
  -2   7   7 1944.28 542.881  22
  -2   7   7 1439.82 586.873  21
  -2   7   7 855.933 446.991  26
  -2   7   7 840.987 439.355   6
  -2   8   8 594.831 397.544  26
  -2   8   8 30.1456 181.938  22
  -2   9   9-123.432 110.701  22
  -2   9   9-22.5410 246.366  26
  -2  10  10 49.5595 84.9442  26
   3  12  12-14.8497 124.738  23
   3  11  11 1634.67 500.828  23
   3  10  10 550.323 356.562  23
   3   9   9 24.6519 234.907  23
  -3  -9  -9 139.410 260.866   7
  -3  -9  -9 36.9515 68.7095   8
   3   8   8 787.439 186.273  23
  -3  -8  -8 1081.96 370.344   7
  -3  -8  -8 931.196 325.444   8
  -3  -7  -7 11657.2 1048.15   8
  -3  -7  -7 11630.6 1223.26   7
  -3  -6  -6 24632.0 1605.30   7
  -3  -6  -6 23554.0 1343.70   8
  -3  -5  -5 2379.91 445.522   7
  -3  -4  -4 13927.5 1024.42   7
  -3  -4  -4 13178.1 996.626  13
  -3  -3  -3 19975.5 1172.74  13
  -3  -3  -3 20453.3 1094.83   7
   3   3   3 17755.3 911.769   9
   3   2   2 76707.9 1772.40   9
  -3  -2  -2 79674.6 2301.97  13
   3   1   1 2182.25 291.323   9
  -3  -1  -1 2478.22 416.154  13
  -3   0   0 10729.9 740.302  10
   3   0   0 10560.7 672.136   9
  -3   0   0 10246.5 779.552   6
  -3   1   1 7082.43 632.721  10
   3  -1  -1 6632.24 570.575   9
  -3   1   1 7005.58 712.279   6
  -3   2   2-133.476 151.700   6
  -3   2   2 21.4638 38.5909  10
   3  -2  -2 63.0865 105.001   9
  -3   3   3 862.161 296.076  13
  -3   3   3 1101.77 334.809   6
  -3   4   4 3970.61 704.042   6
  -3   5   5 741.781 357.108   6
  -3   6   6 1294.67 471.000  22
  -3   6   6 1849.38 592.637  26
  -3   6   6 1280.72 483.315   6
  -3   7   7 2346.62 644.582  22
  -3   7   7 2985.03 786.367  26
  -3   8   8 198.340 167.741  26
  -3   8   8 342.604 240.644  22
  -3   9   9-98.7477 180.494  22
   4  12  12 173.340 129.598  23
   4  11  11 15.8356 113.733  23
  -4 -10 -10 353.054 150.495  27
   4  10  10 275.802 271.346  23
  -4  -9  -9 2062.06 583.267  27
   4   9   9 1259.22 415.449  23
   4   8   8 49.7502 164.444  23
  -4  -8  -8 110.061 216.608  27
  -4  -8  -8-2.60891 198.195   7
  -4  -7  -7 8586.47 1222.02  27
  -4  -7  -7 9773.11 1171.48   7
  -4  -6  -6 13674.8 1316.24   7
  -4  -5  -5 135.637 184.416   7
  -4  -4  -4 2022.89 469.939  13
  -4  -3  -3 13503.0 1153.54  13
  -4  -2  -2 402.090 223.086  13
  -4  -1  -1 15722.2 1287.45  13
  -4   0   0 2709.30 549.873  13
  -4   1   1 41.4420 169.438  13
  -4   2   2 20069.9 1560.73  13
  -4   2   2 19477.3 1508.73   6
  -4   3   3 5522.79 869.052   6
  -4   4   4 4787.75 904.251  22
  -4   4   4 4114.59 789.897   6
  -4   5   5 3921.60 839.415  22
  -4   6   6 119.804 193.966  22
  -4   7   7 3132.21 671.763  22
  -4   8   8-73.4671 140.366  22
   5  11  11 619.065 246.338  23
  -5 -10 -10 152.778 124.248  27
  -5  -9  -9 1175.97 411.871  27
  -5  -8  -8 178.197 170.067  27
  -5  -7  -7-263.037 291.804  27
  -5  -6  -6 8062.22 1115.17  27
  -5  -5  -5 3883.54 720.522  27
  -5  -5  -5 5027.24 779.007  14
  -5  -4  -4 871.679 303.341  13
  -5  -3  -3 6328.65 909.844  13
  -5  -2  -2-12.9594 123.522  13
  -5  -1  -1 469.317 292.364  13
  -5   0   0 873.346 362.789  22
  -5   0   0 1050.91 379.579  13
  -5   0   0 935.653 356.442  14
  -5   1   1 748.972 341.763  22
  -5   1   1 377.035 241.207  13
  -5   1   1 658.711 318.800  14
  -5   2   2 17911.3 1752.54  22
  -5   2   2 16042.7 1437.42  14
  -5   3   3 10023.5 1321.80  22
  -5   4   4 702.738 399.898  22
  -5   5   5 387.693 204.339  22
  -5   6   6 328.780 199.993  22
  -6 -10 -10 1508.35 369.940  27
  -6  -9  -9 207.330 201.510  27
  -6  -8  -8 782.100 365.888  27
  -6  -7  -7 1439.39 463.211  27
  -6  -6  -6-27.0428 210.463  27
  -6  -6  -6 268.564 75.2675  14
  -6  -5  -5 613.287 305.791  27
  -6  -5  -5 337.873 238.268  14
  -6  -4  -4-90.7114 240.366  27
  -6  -4  -4 8.35840 177.102  14
  -6  -3  -3 7555.67 1010.93  14
  -6  -2  -2-81.2463 249.322  14
  -6  -1  -1 2057.47 535.551  14
  -6   0   0 331.306 281.861  14
  -6   1   1 87.2432 258.243  22
  -6   1   1-90.2558 130.501  14
  -6   2   2 28.1674 88.3914  22
  -6   2   2 262.336 181.239  14
  -6   3   3 12.8773 114.996  22
  -6   4   4 119.654 75.2354  22
  -7  -8  -8 1021.43 278.116  27
  -7  -7  -7 259.235 180.933  27
  -7  -6  -6 14.0292 150.232  27
  -7  -6  -6 106.910 126.558  14
  -7  -5  -5 1313.34 334.649  27
  -7  -5  -5 1478.00 368.035  14
  -7  -4  -4 5095.57 703.401  14
  -7  -3  -3 137.066 196.398  14
  -7  -2  -2 83.7618 71.8015  14
  -7  -1  -1-108.179 131.708  14
  -7   0   0-38.8645 90.6427  14
  -7   1   1 99.1615 102.857  14
  -7   0   1-0.62197 117.994  14
  -7  -1   0 263.519 154.881  14
  -7  -2  -1 385.718 202.090  14
  -7  -3  -2 354.046 172.077  14
  -7  -4  -3 118.300 71.5411  14
  -7  -5  -4 510.120 203.405  14
  -7  -6  -5 81.9473 95.6935  27
  -7  -6  -5 106.169 131.412  14
  -7  -7  -6 388.449 178.165  27
  -7  -8  -7 82.7830 106.093  27
  -6   4   5 494.102 216.827  22
  -6   4   5 229.590 129.484  17
  -6   3   4 505.622 255.603  22
  -6   2   3-75.9032 115.069  22
  -6   1   2 613.944 277.149  22
  -6   1   2 719.005 298.218  14
  -6   0   1 141.513 68.9143  14
  -6  -1   0-18.6215 63.7751  14
  -6  -2  -1 16430.1 1513.73  14
  -6  -3  -2 1577.97 465.635  14
  -6  -4  -3 405.459 287.416  14
  -6  -5  -4 171.268 184.780  27
  -6  -5  -4-171.656 169.479  14
  -6  -6  -5 2115.14 531.657  27
  -6  -6  -5 1920.65 535.484  14
  -6  -7  -6 919.202 424.228  27
  -6  -8  -7 278.787 215.828  27
  -6  -9  -8 1354.72 470.302  27
  -6 -10  -9 2093.20 476.382  27
  -5   6   7 1278.89 365.981  22
  -5   6   7 1258.16 358.216  17
  -5   5   6 366.563 247.301  22
  -5   4   5 72.5298 104.604  22
  -5   3   4 1912.89 551.785  22
  -5   2   3 7458.77 1134.44  22
  -5   1   2 611.346 265.157  22
  -5   1   2-108.481 189.479  13
  -5   1   2 440.843 172.624  14
  -5   0   1 933.709 392.831  22
  -5   0   1 938.597 311.076  13
  -5   0   1 663.919 310.771  14
  -5  -1   0 1414.23 505.504  22
  -5  -1   0 429.807 303.187  13
  -5  -1   0 599.280 276.722  14
  -5  -2  -1 7.14078 75.4286  13
  -5  -3  -2-27.0087 99.7854  13
  -5  -4  -3 507.445 219.854  13
  -5  -5  -4 2836.43 582.609  27
  -5  -5  -4 3577.17 671.390  13
  -5  -5  -4 2177.05 477.690  14
  -5  -6  -5 47247.6 2707.26  27
  -5  -6  -5 47840.8 2547.32  14
  -5  -7  -6 22580.3 1861.61  27
  -5  -8  -7 248.896 234.318  27
  -5  -9  -8 836.085 325.478  27
  -5 -10  -9 335.011 241.191  27
  -5 -11 -10-156.590 129.135  27
   5  11  10-267.142 167.540  23
  -4   8   9 160.000 133.496  22
  -4   7   8 511.812 317.291  22
  -4   7   8 423.306 283.838  17
  -4   6   7 2316.57 616.443  22
  -4   5   6 889.818 358.704  22
  -4   4   5 4082.77 872.987  26
  -4   4   5 3048.39 720.650  22
  -4   4   5 3769.36 776.509   6
  -4   3   4 1135.41 399.767  22
  -4   3   4 1170.69 446.449  26
  -4   3   4 1321.35 435.480   6
  -4   2   3 530.649 271.030  13
  -4   2   3 304.373 219.427   6
  -4   1   2-148.155 107.257  13
  -4   1   2 213.259 198.958   6
  -4   0   1 5388.02 783.489  13
  -4  -1   0 3484.85 640.721  13
  -4  -2  -1 12244.0 1114.66  13
  -4  -3  -2 194.339 184.377  13
  -4  -4  -3 23080.5 1579.93  13
  -4  -5  -4 1145.84 346.300  13
  -4  -5  -4 1135.03 378.068   7
  -4  -6  -5 4586.23 807.697   7
  -4  -7  -6 10544.6 1174.35   7
   4   8   7 835.483 334.696  23
  -4  -8  -7 1049.18 443.210  27
  -4  -8  -7 722.137 317.787   7
   4   9   8 616.157 254.772  23
  -4  -9  -8 1483.44 519.352  27
   4  10   9 1368.31 445.110  23
  -4 -10  -9 1707.03 521.888  27
   4  11  10 215.223 231.896  23
   4  12  11 30.7893 175.878  23
  -3   9  10 180.794 162.800  22
  -3   8   9 173.898 238.867  22
  -3   8   9 106.685 131.737  26
  -3   7   8 248.602 279.294  26
  -3   7   8 207.429 75.4689  22
  -3   6   7 1526.24 567.955  26
  -3   6   7 1496.44 514.322  22
  -3   5   6 1484.34 472.440  26
  -3   5   6 1705.05 595.413  21
  -3   5   6 1295.78 482.253  22
  -3   5   6 1726.55 563.171   6
  -3   4   5-201.770 202.456   6
  -3   3   4 88.6959 69.8296   6
  -3   2   3 266.153 147.771  10
  -3   2   3-0.84107 62.3445   6
  -3   2   3 41.9489 94.1957  13
  -3   1   2 6016.14 707.662   6
  -3   1   2 6227.36 640.651  10
  -3   1   2 5737.36 677.394  13
  -3   0   1 17362.6 1173.15  13
  -3   0   1 20082.1 1165.23   6
  -3   0   1 19000.8 1070.89  10
  -3  -1   0 10331.6 860.817  13
  -3  -1   0 10286.5 777.276   6
  -3  -2  -1 50898.7 1850.57  13
  -3  -3  -2 4110.51 513.866   7
  -3  -3  -2 5055.84 640.899  13
  -3  -4  -3 1004.93 239.199  13
  -3  -4  -3 897.266 244.536   7
  -3  -5  -4 69.4589 72.2881   7
  -3  -6  -5 6205.16 825.303   7
  -3  -7  -6 815.782 308.395   7
  -3  -7  -6 994.197 314.425   8
  -3  -8  -7 1242.48 421.843   7
  -3  -8  -7 1688.39 401.240   8
  -3  -9  -8 9222.93 1125.20  27
   3   9   8 8679.28 1217.21  23
  -3  -9  -8 8133.56 1005.85   8
  -3  -9  -8 8787.56 1150.77   7
   3  10   9 3297.06 766.801  23
   3  11  10 288.306 281.164  23
   3  12  11 1378.26 414.416  23
   3  13  12 1422.25 360.169  23
   3  13  12 1309.02 361.470  15
  -2  10  11-120.199 194.465  26
  -2   9  10-1.41591 115.259  26
  -2   8   9 3028.11 779.767  26
  -2   8   9 3582.82 786.599  22
  -2   7   8 552.429 388.983  26
  -2   7   8-129.703 129.374  21
  -2   7   8 145.873 173.765  22
  -2   7   8 176.954 218.676   6
  -2   6   7 345.502 268.891   6
  -2   5   6 4842.86 795.934   6
  -2   4   5 35122.0 1946.34   6
  -2   3   4 3841.07 577.801   6
  -2   2   3 17571.4 988.378  10
  -2   2   3 17506.4 1092.48   6
  -2   1   2 28256.2 2091.57   2
  -2   1   2 25357.2 1071.36  10
  -2   1   2 24824.3 1162.91   6
  -2   0   1 19333.2 1755.18   2
   2   0  -1 18930.7 2045.09   5
   2   0  -1 18713.3 1896.12   4
  -2   0   1 18700.0 900.008   6
  -2  -1   0 24664.1 2183.61   5
  -2  -1   0 24621.6 1037.99  13
  -2  -1   0 25455.2 965.894   6
  -2  -2  -1 8568.58 553.516   7
  -2  -2  -1 6975.54 1356.62   5
   2   2   1 7574.70 1461.02   3
  -2  -2  -1 7402.52 650.910  13
  -2  -3  -2 1242.47 235.166  13
  -2  -3  -2 1019.73 224.769   7
  -2  -4  -3 425109. 4092.45   8
  -2  -4  -3 427686. 4809.01   7
  -2  -4  -3 427933. 4072.02  13
  -2  -5  -4 11746.3 793.480   8
  -2  -5  -4 12045.5 908.312   7
  -2  -6  -5 2479.00 418.752   8
  -2  -6  -5 2799.79 487.599   7
  -2  -7  -6 1858.08 408.330   8
  -2  -7  -6 1389.02 374.328   7
  -2  -8  -7 3913.23 650.791   8
  -2  -8  -7 4154.27 683.126   7
   2   9   8 1435.95 505.666  23
  -2  -9  -8 1453.88 444.438   7
  -2  -9  -8 1507.59 486.717   8
   2  10   9 197.341 227.552  23
   2  11  10 222.738 87.8391  23
   2  12  11 154.663 141.958  23
   2  13  12 20.1672 94.9659  15
  -1  11  12 466.501 257.143  26
  -1  10  11 172.665 160.442  26
  -1   9  10 4303.15 913.927  26
  -1   8   9 1256.81 540.787  26
  -1   8   9 2016.59 625.633  21
  -1   8   9 1511.43 438.927   6
  -1   7   8 537.612 343.130   6
   1  -6  -7 3032.42 522.639   8
  -1   6   7 3288.64 646.647   6
   1  -5  -6 5559.47 626.330   8
  -1   5   6 5469.35 755.486   6
   1  -4  -5 238.200 90.1448   8
  -1   4   5 439.466 215.758   6
  -1   3   4 87416.4 2283.98   6
   1  -3  -4 84500.0 1789.36   8
   1  -2  -3 788.133 391.729   1
  -1   2   3 1444.77 337.970   6
   1  -2  -3 176.383 74.4784   4
   1  -2  -3 657.033 291.448   2
  -1   2   3 1100.49 257.546  10
   1  -1  -2 13.2298 76.8605   4
   1  -1  -2 493.501 423.190   1
  -1   0   1 15663.2 1288.40   5
  -1   0   1 14165.9 1073.96   2
   1   1   0 79352.6 2500.70   3
  -1  -2  -1 247298. 5014.95   3
  -1  -3  -2 588140. 4022.71   8
  -1  -4  -3 68948.0 1782.06   7
  -1  -4  -3 70815.9 1674.43   8
   1   4   3 74328.5 3714.90   1
  -1  -5  -4 102682. 2353.05   8
  -1  -5  -4 102345. 2447.49   7
  -1  -6  -5 325.072 173.448   8
  -1  -6  -5 429.203 171.027   7
  -1  -7  -6-50.7488 141.078   7
   1   7   6-89.7446 143.616   6
  -1  -7  -6 44.6578 132.236   8
  -1  -8  -7 1414.23 402.805   8
  -1  -8  -7 1748.43 433.073   7
   1   9   8 10957.7 1331.96  23
  -1  -9  -8 11272.0 1223.86   8
   1  10   9 1005.36 426.952  23
   1  11  10 1497.98 443.877  23
   1  12  11 446.716 239.628  15
   0  11  12-85.2147 181.143  26
   0  11  12 146.982 205.549  15
   0  10  11 514.422 290.621  26
   0  10  11 159.045 206.726  15
   0   9  10-42.2510 100.780  26
   0   8   9 2313.95 669.157  26
   0  -8  -9 1867.42 495.676   8
   0   7   8 20891.8 1591.36   6
   0  -7  -8 22394.2 1558.48   8
   0   6   7 415.623 206.063   6
   0  -6  -7 337.573 144.703   8
   0  -5  -6 3682.57 497.379   8
   0  -5  -6 3759.82 472.558   7
   0   5   6 3656.56 525.481   6
   0   4   5 1104.18 268.523   6
   0  -4  -5 1176.32 249.570   7
   0   4   5 793.494 386.399   4
   0   4   5 362.834 285.680  12
   0   3   4 10351.5 778.452  12
   0   3   4 13758.6 1277.58   4
   0  -3  -4 12899.2 650.519   7
   0   3   4 12670.5 733.420   6
   0   3   4 15146.1 1599.68   1
   0   2   3 6703.89 719.689   4
   0   1   2 34610.2 1158.06   4
   0  -1  -2 32677.9 1128.98   4
   0   0  -1 5765.40 350.711   3
   0  -1   0 178986. 2618.16   1
   0  -2  -1 31316.2 1612.99   1
   0  -3  -2 58724.3 2800.75   1
   0   4   3 367.658 275.117   1
   0  -4  -3 422.214 133.845   8
   0  -4  -3 393.292 125.687   7
   0   4   3 322.047 214.170   4
   0  -5  -4 11826.4 812.882   8
   0  -5  -4 11578.2 761.298   7
   0  -6  -5 13773.2 1011.13   8
   0  -6  -5 13816.3 930.079   7
   0   6   5 14220.5 1133.88   6
   0   7   6 10649.2 1120.51   6
   0  -7  -6 10711.9 997.900   8
   0  -8  -7 11197.0 1132.90   8
   0   8   7 11783.2 1276.71   6
   0   9   8 17238.2 1727.89  26
   0   9   8 18526.6 1709.06   6
   0  -9  -8 17300.5 1503.61   8
   0  10   9 4719.87 926.199  26
   0  10   9 5025.12 946.576  15
   0  11  10-66.0972 165.774  15
   0  12  11-301.777 210.236  15
   1  12  13 92.8849 92.4253  15
   1  11  12 334.789 321.520  15
   1  10  11 2052.64 584.165  26
   1  10  11 2939.02 690.777  23
   1   9  10 1726.42 552.888  26
   1   9  10 1640.11 557.746  23
  -1  -9 -10 1368.26 440.596   8
  -1  -8  -9 2620.29 577.391   8
  -1  -7  -8 10895.0 1078.13   8
  -1  -7  -8 11119.8 1079.01   7
  -1  -6  -7 20875.1 1333.82   7
  -1  -6  -7 21959.4 1360.10   8
  -1  -5  -6 45791.9 1763.72   7
   1   4   5 26885.9 1053.23   6
  -1  -4  -5 27375.4 1237.18   7
  -1  -3  -4 386839. 3966.78   7
  -1  -3  -4 388510. 8379.34   3
   1   3   4 390049. 4253.09  12
  -1  -2  -3 999999. 12479.1   3
  -1  -1  -2 25928.4 1342.90   5
   1   0   1 43576.4 1741.66   4
   1  -1   0 809.416 292.020   4
   1  -2  -1 11900.3 1251.19   4
  -1   2   1 13323.8 730.290   6
  -1   3   2 64874.1 3411.36   4
   1  -3  -2 64741.2 3604.40   1
   1  -3  -2 63174.8 1423.65   8
  -1   3   2 61951.8 1790.28   6
   1  -4  -3 5200.87 482.859   8
  -1   4   3 5600.24 633.567   6
  -1   5   4 3374.30 544.233   6
   1  -5  -4 3355.56 444.274   8
  -1   6   5 697.741 334.739   6
   1  -6  -5 687.686 233.242   8
   1  -7  -6 9536.11 941.283   8
  -1   7   6 9057.86 1107.87   6
  -1   8   7 687.881 264.783  26
  -1   8   7 1195.56 434.134  15
   1  -8  -7 972.314 314.115   8
  -1   8   7 1295.75 463.015   6
  -1   9   8 3282.14 723.070  22
  -1   9   8 4356.85 921.415  26
  -1   9   8 4625.27 912.046  15
  -1  10   9 417.998 360.425  26
  -1  10   9 293.124 211.902  15
  -1  11  10 121.203 169.669  26
  -1  11  10 381.569 223.953  15
   2  12  13 1193.88 330.614  23
   2  12  13 1213.35 412.644  15
   2  11  12 391.140 335.752  23
   2  10  11 44.9162 174.978  23
   2   9  10 2.26857 107.946  23
  -2  -9 -10-2.46398 77.9894   8
  -2  -9 -10 131.183 118.198   7
  -2  -8  -9 761.377 330.841   8
  -2  -8  -9 938.161 370.035   7
  -2  -7  -8 2440.40 558.941   7
  -2  -7  -8 2078.45 450.259   8
  -2  -6  -7 26388.7 1604.14   7
  -2  -6  -7 24358.4 1431.87   8
  -2  -5  -6 65489.1 2290.25   7
  -2  -4  -5 45217.0 1726.28   7
  -2  -3  -4 16087.5 903.268   7
  -2  -3  -4 15509.8 754.477  13
   2   3   4 15591.1 892.147  12
  -2  -2  -3 54338.1 2974.21   5
   2   2   3 50978.7 1355.05   9
  -2  -2  -3 51424.2 1435.06  13
  -2  -2  -3 53726.2 1444.53   7
   2   1   2 7044.13 458.042   9
  -2  -1  -2 5628.73 929.988   5
   2   0   1 19151.3 1710.94   4
   2   0   1 19506.5 1978.40   5
   2   0   1 18012.2 742.612   9
   2  -1   0 27271.8 964.102   9
   2  -1   0 28543.1 2532.02   5
   2  -1   0 29398.3 2328.21   4
  -2   1   0 28017.9 1077.12   6
  -2   2   1 38288.0 1217.25  10
  -2   2   1 38559.8 1481.69   6
  -2   3   2 65145.9 2168.13   6
  -2   4   3 2179.47 458.506   6
  -2   5   4 1697.76 456.232   6
  -2   6   5-198.165 202.362   6
  -2   7   6 7120.87 1085.39  22
  -2   7   6 6138.34 1073.77  26
  -2   7   6 7113.30 1089.73   6
  -2   7   6 6706.56 1031.35  15
  -2   8   7 3902.01 823.533  22
  -2   8   7 3764.01 857.292  26
  -2   8   7 3817.44 845.572  15
  -2   9   8 889.792 379.440  26
  -2   9   8 377.984 292.832  22
  -2   9   8 341.178 116.652  15
  -2  10   9 211.849 166.063  26
  -2  10   9-91.4078 130.537  22
   3  12  13 585.564 243.436  23
   3  11  12 215.909 179.281  23
   3  10  11 678.327 341.327  23
   3   9  10 514.467 298.138  23
   3   8   9 1295.54 426.232  23
  -3  -8  -9 1326.33 394.328   8
  -3  -8  -9 1584.30 524.322   7
  -3  -7  -8 549.912 197.933   8
  -3  -7  -8 932.639 363.113   7
  -3  -6  -7 15570.8 1318.88   7
  -3  -6  -7 15194.7 1124.44   8
  -3  -5  -6 2259.72 446.712   7
  -3  -4  -5-48.3927 114.315   7
   3   3   4 88.9740 113.665   9
  -3  -3  -4 158.812 85.4466   7
  -3  -3  -4 252.299 143.789  13
   3   2   3 15777.7 873.156   9
  -3  -2  -3 16345.5 1056.97  13
  -3  -2  -3 17999.4 954.686   7
   3   1   2 50940.7 1538.18   9
   3   0   1 5809.42 525.560   9
  -3   1   0 618.186 184.376   6
   3  -1   0 456.367 149.033   9
   3  -2  -1 3997.50 482.585   9
  -3   2   1 4605.22 597.667   6
  -3   3   2 5264.43 712.782   6
  -3   4   3 8472.66 1005.56   6
  -3   5   4 218.032 158.270   6
  -3   6   5 5490.10 979.286  22
  -3   6   5 6424.01 1131.19  26
  -3   6   5 6826.56 1041.32   6
  -3   7   6 235.948 161.992  22
  -3   7   6-268.396 236.003  26
  -3   8   7 1424.70 504.743  26
  -3   8   7 1740.38 570.217  22
  -3   9   8 45.4631 113.584  22
   4  12  13 34.8952 85.1243  23
   4  11  12-10.3124 93.1221  23
   4  10  11 135.272 144.726  23
   4   9  10 520.906 361.480  23
  -4  -9 -10 524.093 256.765  27
  -4  -8  -9 2908.38 646.879  27
   4   8   9 2727.33 640.055  23
   4   7   8 1404.14 482.460  23
  -4  -7  -8 938.588 369.994  27
  -4  -7  -8 1536.07 461.511   7
  -4  -6  -7 7625.64 972.007   7
  -4  -5  -6 493.071 263.982   7
  -4  -4  -5 11019.0 1017.37   7
  -4  -4  -5 9600.82 924.479  13
  -4  -3  -4 869.203 278.345  13
  -4  -2  -3 2206.93 469.039  13
  -4  -1  -2 728.086 277.353  13
  -4   0  -1 2375.75 514.534  13
  -4   1   0 6752.08 886.518  13
  -4   2   1 331.380 204.100  13
  -4   3   2 147.836 159.182  13
  -4   4   3 17413.0 1719.62  22
  -4   4   3 15778.4 1498.22   6
  -4   5   4 7039.59 1101.81  22
  -4   6   5 130.772 155.305  22
  -4   7   6 423.452 244.265  22
  -4   8   7 1064.70 380.797  22
   5  11  12-31.1339 120.264  23
   5  10  11 341.411 220.081  23
  -5 -10 -11 551.669 274.352  27
  -5  -9 -10 261.795 157.969  27
  -5  -8  -9 380.046 296.932  27
  -5  -7  -8-226.535 240.212  27
  -5  -6  -7 884.577 390.996  27
  -5  -5  -6 9118.82 1148.16  27
  -5  -4  -5-102.029 206.975  27
  -5  -4  -5 262.661 186.925  13
  -5  -4  -5 178.623 209.121  14
  -5  -3  -4 1249.53 394.725  13
  -5  -2  -3 391.417 273.026  13
  -5  -1  -2 714.887 268.441  13
  -5   0  -1 12169.3 1283.82  14
  -5   0  -1 13693.1 1418.55  13
  -5   1   0 1384.79 498.479  22
  -5   1   0 1317.68 455.582  13
  -5   2   1 6709.91 1060.81  22
  -5   2   1 6163.63 971.345  13
  -5   3   2 2929.50 714.820  22
  -5   3   2 2662.67 587.406  14
  -5   4   3 1213.49 407.247  22
  -5   5   4-55.2159 222.528  22
  -5   6   5 979.363 351.761  22
  -5   7   6 236.917 192.349  22
  -5   7   6 94.1666 53.7793  17
  -6 -10 -11 668.523 224.255  27
  -6  -9 -10 150.484 151.292  27
  -6  -8  -9 2012.86 511.714  27
  -6  -7  -8-50.8743 201.654  27
  -6  -6  -7 2109.22 547.185  27
  -6  -5  -6 2643.76 607.864  27
  -6  -5  -6 2500.54 535.937  14
  -6  -4  -5 1332.13 417.505  27
  -6  -4  -5 1472.94 428.415  14
  -6  -3  -4 1974.22 507.267  27
  -6  -3  -4 2359.74 555.675  14
  -6  -2  -3 755.757 337.415  14
  -6  -1  -2 3031.10 641.156  14
  -6   0  -1 448.189 253.294  14
  -6   1   0 136.055 111.760  22
  -6   1   0-61.1029 149.029  14
  -6   2   1-1.73975 139.554  22
  -6   2   1 246.140 211.264  14
  -6   3   2 167.069 223.871  22
  -6   3   2 322.222 156.456  14
  -6   4   3 1599.26 423.204  22
  -6   5   4 153.632 139.110  22
  -6   5   4 168.250 101.369  17
  -7  -8  -9 449.346 200.589  27
  -7  -7  -8 642.912 247.069  27
  -7  -6  -7 777.099 298.743  27
  -7  -5  -6 544.557 250.558  27
  -7  -5  -6 399.546 183.346  14
  -7  -4  -5 280.098 137.089  27
  -7  -4  -5 60.9305 82.6333  14
  -7  -3  -4-14.2589 167.958  14
  -7  -2  -3 518.229 261.362  14
  -7  -1  -2 344.989 157.836  14
  -7   0  -1-13.5213 130.919  14
  -7   1   0 88.9743 64.4123  14
  -7   1   3 368.635 172.588  16
  -7   0   2 127.444 109.124  14
  -7  -1   1-157.406 129.542  14
  -7  -2   0 1536.34 370.331  14
  -7  -3  -1 194.251 193.637  14
  -7  -4  -2 161.674 114.577  14
  -7  -5  -3-22.2334 64.9539  14
  -7  -6  -4 99.4802 68.6716  14
  -7  -7  -5-129.549 63.0723  27
  -7  -7  -5 85.5348 112.834  14
  -7  -8  -6 881.666 249.397  27
  -7  -9  -7 570.892 190.615  27
  -6   4   6 171.141 81.4088  17
  -6   3   5-61.4019 97.7406  22
  -6   3   5 270.747 181.185  17
  -6   2   4 1959.69 504.210  22
  -6   1   3 457.590 270.561  22
  -6   1   3-0.88411 132.186  14
  -6   0   2 3064.05 591.897  14
  -6  -1   1 333.164 140.927  14
  -6  -2   0 229.300 199.072  14
  -6  -3  -1 3853.09 742.021  14
  -6  -4  -2 2203.27 542.317  14
  -6  -5  -3 244.697 202.519  27
  -6  -5  -3 117.438 123.733  14
  -6  -6  -4-116.643 143.344  27
  -6  -6  -4-187.162 193.948  14
  -6  -7  -5 558.671 309.831  27
  -6  -7  -5 638.646 300.317  14
  -6  -8  -6 806.810 368.718  27
  -6  -9  -7 3761.98 725.769  27
  -6 -10  -8 1119.91 393.073  27
  -6 -11  -9 2603.98 434.862  27
  -5   6   8 496.334 231.302  22
  -5   6   8 908.840 314.677  17
  -5   5   7 328.517 217.118  22
  -5   5   7-95.9459 161.476  17
  -5   4   6-133.717 212.560  22
  -5   3   5 4142.45 824.779  22
  -5   2   4 5600.29 991.621  22
  -5   1   3 2216.86 632.269  22
  -5   1   3 1872.02 504.898  13
  -5   1   3 1503.99 387.596  14
  -5   0   2 2237.20 604.001  22
  -5   0   2 1537.89 441.941  14
  -5   0   2 2283.46 557.990  13
  -5  -1   1-22.3704 232.945  22
  -5  -1   1 31.8445 135.165  13
  -5  -1   1 185.213 199.338  14
  -5  -2   0 688.387 311.734  13
  -5  -3  -1 148.185 164.299  13
  -5  -4  -2-555.716 270.287  13
  -5  -5  -3 594.040 280.522  27
  -5  -5  -3 671.878 301.206  13
  -5  -5  -3 725.962 306.510  14
  -5  -6  -4 27110.3 2043.63  27
  -5  -6  -4 29729.7 2003.54  14
  -5  -7  -5 29364.0 2116.53  27
  -5  -7  -5 30001.2 1991.86  14
  -5  -8  -6 987.611 401.693  27
  -5  -9  -7 220.490 252.017  27
  -5 -10  -8 1491.97 417.739  27
  -5 -11  -9 1177.40 332.688  27
  -5 -12 -10 895.938 272.897  27
  -4   7   9 559.524 268.155  22
  -4   7   9 654.757 286.246  17
  -4   6   8 74.5573 278.259  22
  -4   5   7-122.157 205.819  22
  -4   4   6 321.866 258.098  26
  -4   4   6 262.203 217.702  22
  -4   3   5 309.988 247.866  22
  -4   3   5 417.871 238.301  26
  -4   3   5 187.778 186.648   6
  -4   2   4 708.157 266.903   6
  -4   1   3 9234.95 1023.92  13
  -4   1   3 8552.42 1023.05   6
  -4   0   2 2558.21 508.071   6
  -4   0   2 2725.07 555.288  13
  -4  -1   1 7851.31 937.987  13
  -4  -1   1 7187.56 784.328  10
  -4  -2   0 40586.0 2036.29  13
  -4  -3  -1 1322.41 369.643  13
  -4  -4  -2 3421.48 618.535  13
  -4  -5  -3 35608.6 1863.64  13
  -4  -6  -4 115.923 102.527   7
  -4  -7  -5 1301.48 415.332   7
  -4  -8  -6 26.9053 154.088  27
  -4  -8  -6-32.7168 82.7975   7
   4   9   7-85.7919 192.806  23
  -4  -9  -7 426.669 399.390  27
  -4 -10  -8 2832.03 665.672  27
   4  10   8 2626.08 677.348  23
   4  11   9 358.981 237.674  23
  -4 -11  -9 131.948 154.334  27
   4  12  10 567.786 278.251  23
   4  13  11 929.000 287.371  23
  -3   8  10 1090.76 366.414  22
  -3   8  10 876.889 370.627  26
  -3   7   9-159.148 165.228  22
  -3   7   9 63.9561 170.622  26
  -3   6   8 1303.55 525.129  22
  -3   6   8 895.928 422.283  26
  -3   5   7 1553.79 520.042  26
  -3   5   7 2542.51 656.729  22
  -3   5   7 1363.45 461.708  21
  -3   5   7 1870.03 527.392   6
  -3   4   6 1262.42 460.250   6
  -3   3   5-47.3322 221.236   6
  -3   2   4 3739.21 542.486  13
  -3   2   4 3535.64 562.670  10
  -3   2   4 3724.64 619.872   6
  -3   1   3 47.8927 117.711  13
  -3   1   3 218.805 119.926  10
  -3   1   3 48.8893 132.964   6
  -3   0   2 493.571 244.076   6
  -3   0   2 199.866 80.3555  13
  -3   0   2 515.229 219.708  10
  -3  -1   1 32063.7 1472.97   6
  -3  -1   1 31334.7 1500.37  13
  -3  -2   0 38160.5 1627.50  13
  -3  -3  -1 695.396 221.296  13
  -3  -3  -1 1114.12 252.734   7
  -3  -4  -2-26.0157 75.3129  13
  -3  -4  -2-126.453 44.2217   7
  -3  -5  -3 11896.6 1036.51   7
  -3  -5  -3 12589.6 934.637  13
  -3  -6  -4-180.105 142.799   7
  -3  -7  -5 18442.1 1438.43   7
  -3  -8  -6 18291.9 1538.13   7
  -3  -8  -6 17336.3 1317.59   8
  -3  -9  -7 110.180 168.991  27
   3   9   7 245.807 180.723  23
  -3  -9  -7 37.9291 73.8963   8
  -3  -9  -7-37.8116 140.607   7
   3  10   8-49.6888 144.073  23
   3  11   9 846.281 400.383  23
   3  12  10 161.323 170.572  23
   3  13  11 815.848 304.958  23
  -2  10  12-2.04211 133.220  26
  -2   9  11 697.849 388.448  26
  -2   8  10 371.052 241.881  26
  -2   7   9 2299.70 706.290  21
  -2   7   9 3212.69 738.757  22
  -2   7   9 2354.75 714.595  26
  -2   6   8 872.785 402.400  22
  -2   6   8 1330.26 479.606  21
  -2   6   8 647.894 370.503  26
  -2   6   8 1245.19 470.106   6
  -2   5   7 1226.37 421.859   6
  -2   4   6-20.4286 110.400   6
  -2   3   5 535.145 261.320   6
  -2   2   4 8203.01 720.224  10
  -2   2   4 8425.71 660.378  13
  -2   2   4 7421.44 756.415   6
  -2   1   3 4524.87 475.652  13
  -2   1   3 4740.31 535.759   6
   2  -1  -3 4391.75 873.701   1
  -2   1   3 4591.81 493.104  10
  -2   0   2 2093.65 617.097   2
  -2   0   2 1904.63 290.413  10
  -2   0   2 2011.22 315.809  13
  -2   0   2 2412.44 354.781   6
  -2  -1   1 45975.9 1427.04  13
  -2  -1   1 43311.0 3045.55   5
  -2  -1   1 47119.6 1443.51   6
  -2  -2   0 24023.6 1030.76  13
  -2  -2   0 22577.6 2173.97   5
   2   2   0 23356.6 1826.48   3
  -2  -3  -1 20551.7 1010.54  13
  -2  -3  -1 20396.7 956.795   7
  -2  -4  -2 7898.05 676.935   7
  -2  -4  -2 7770.47 577.372  13
  -2  -4  -2 7070.21 512.993   8
  -2  -4  -2 7828.55 1370.59   3
  -2  -5  -3 1012.09 210.487  13
  -2  -5  -3 801.480 224.354   7
  -2  -5  -3 899.270 217.718   8
  -2  -6  -4 180508. 3834.93   7
  -2  -6  -4 176944. 3427.45   8
  -2  -7  -5 35299.4 1718.68   8
  -2  -7  -5 32938.6 1801.38   7
  -2  -8  -6 550.140 216.558   7
  -2  -8  -6 587.244 277.870   8
   2   9   7-163.204 240.700  23
  -2  -9  -7 145.033 164.737   7
  -2  -9  -7 41.6760 94.0005   8
   2  10   8 2981.52 728.413  23
  -2 -10  -8 2986.90 647.346   8
  -2 -10  -8 2841.20 655.092   7
   2  11   9 295.963 255.823  23
   2  12  10-142.311 101.296  23
   2  13  11 498.565 262.514  23
   2  13  11 183.801 224.685  15
  -1  10  12-37.3315 167.075  26
  -1   9  11 4729.96 947.651  26
  -1   8  10 1778.71 556.977  21
  -1   8  10 1780.88 542.832  26
  -1   7   9 1059.98 387.027  26
  -1   7   9 1164.19 496.700  21
  -1   7   9 1859.29 551.947   6
  -1   6   8 181.489 90.1883   6
   1  -6  -8 184.055 178.695   8
  -1   5   7 5229.83 752.621   6
   1  -5  -7 5184.50 632.810   8
  -1   4   6 14903.2 1138.00   6
   1  -4  -6 14541.7 917.234   8
  -1   3   5 198069. 3341.81  12
  -1   3   5 198283. 3658.49   6
   1  -2  -4 6963.76 1119.31   5
   1  -2  -4 7531.47 1023.09   2
  -1   2   4 8163.86 612.613  10
   1  -2  -4 7964.58 1142.63   4
  -1   2   4 8630.32 565.204  12
  -1   2   4 8280.33 653.587   6
   1  -2  -4 7127.20 1057.81   1
   1  -1  -3 25027.4 1838.76   4
   1  -1  -3 26059.9 1972.28   5
   1  -1  -3 23081.9 1621.69   2
   1  -1  -3 27261.3 1649.76   1
   1   0  -2 37705.7 2171.48   5
  -1   0   2 41799.6 2253.76   5
  -1   0   2 40962.1 2044.83   2
   1   1  -1 92072.2 2135.03   3
  -1  -2   0 742091. 7442.44   3
   1   3   1 128111. 3730.51   1
   1   4   2 208038. 2590.24  11
  -1  -4  -2 205868. 2773.09   8
  -1  -4  -2 200734. 2954.14   7
   1   5   3 2857.99 334.049  11
  -1  -5  -3 2767.97 372.654   8
  -1  -5  -3 2430.27 363.816   7
  -1  -6  -4 1868.29 359.728   8
  -1  -6  -4 1775.02 342.479   7
  -1  -7  -5 2986.87 502.775   7
  -1  -7  -5 3118.20 524.204   8
   1   8   6 210.396 241.004   6
  -1  -8  -6-130.719 130.108   7
  -1  -8  -6-34.6735 113.046   8
  -1  -9  -7-252.232 235.878   8
   1  10   8 344.194 275.959  23
   1  11   9 740.055 325.704  23
   1  12  10 1524.34 465.927  23
   1  12  10 1070.14 433.343  15
   1  13  11 665.172 271.003  15
   0  11  13-15.3736 85.8886  26
   0  10  12 676.374 391.361  26
   0  10  12-371.695 320.030  15
   0   9  11-415.315 270.727  26
   0   8  10 1.60809 176.595  26
   0  -8 -10 38.9441 63.9474   8
   0  -7  -9 8535.72 1010.11   8
   0  -6  -8 8522.26 908.409   8
   0   6   8 8848.49 948.230   6
   0   5   7 11680.7 991.840   6
   0  -5  -7 13061.3 994.699   8
   0  -4  -6 76.8347 66.8675   7
   0   4   6 227.127 72.6878   6
   0   4   6 27.0634 94.6127  12
   0   3   5 14670.4 1340.33   4
   0  -3  -5 14307.5 735.155   7
   0   3   5 16551.6 1787.28   1
   0   3   5 12036.5 868.350  12
   0   3   5 15223.2 830.679   6
   0   2   4 52665.3 2584.19   1
   0   2   4 51182.4 2020.09   4
   0   2   4 51488.2 1420.51  12
   0  -1  -3 174818. 2744.43   4
   0   0   2 118920. 1870.47   5
   0   0  -2 114841. 2233.05   3
   0   1  -1 53836.4 1509.79   2
   0  -1   1 54639.4 1465.51   2
   0  -2   0 792.568 253.315   1
   0  -3  -1 61118.0 2752.71   1
   0  -4  -2 40315.5 1250.84   8
   0  -4  -2 39656.6 2701.58   1
   0  -4  -2 40238.7 1197.67   7
   0  -5  -3 1249.63 221.813   7
   0  -5  -3 1594.16 285.371   8
   0  -6  -4 389.626 179.597   8
   0  -6  -4 254.291 104.667   7
   0   7   5 5290.87 778.051   6
   0  -7  -5 5383.99 691.817   8
   0  -8  -6 1665.39 439.562   8
   0   8   6 1843.24 560.804   6
   0   9   7 20455.4 1789.92   6
   0  -9  -7 20452.7 1608.59   8
   0  10   8 1502.95 498.738  15
   0  11   9 610.365 347.035  15
   0  12  10 104.166 136.224  15
   1  11  13 130.336 221.224  15
   1  10  12 611.311 269.378  26
   1  10  12 98.5657 156.000  23
   1   9  11 9353.90 1243.19  23
   1   9  11 9770.08 1359.19  26
   1   8  10 296.655 141.442  26
   1   8  10 524.779 205.612  23
  -1  -8 -10 235.610 120.075   8
  -1  -7  -9 3579.89 636.958   8
  -1  -7  -9 3150.14 597.585   7
  -1  -6  -8 10263.3 983.666   8
  -1  -6  -8 11450.1 1029.95   7
   1   5   7 5417.63 821.317  12
  -1  -5  -7 8015.61 776.863   7
  -1  -4  -6 1208.70 271.508   7
   1   4   6 881.017 286.182  12
   1   3   5 30983.3 1268.74  12
  -1  -3  -5 29297.2 1186.15   7
   1   3   5 31201.7 1523.63   4
   1   2   4 63049.0 1612.15  12
  -1  -2  -4 54363.4 2991.84   3
  -1  -1  -3 146.576 61.2851   5
   1   0   2 1068.76 324.389   5
   1   0   2 1374.05 286.274   4
   1  -1   1 236501. 4473.99   4
  -1   1  -1 227231. 4610.77   4
   1  -3  -1 2351.82 702.485   1
  -1   3   1 1895.38 557.709   4
   1  -3  -1 1855.81 240.814   8
   1  -4  -2 13219.5 752.268   8
   1  -5  -3 66031.0 1930.69   8
  -1   5   3 66544.3 2392.68   6
   1  -6  -4 1058.70 284.155   8
  -1   6   4 1098.49 307.493   6
   1  -7  -5 169.896 166.787   8
  -1   7   5 42.8760 82.1829   6
   1  -8  -6 930.779 327.925   8
  -1   8   6 977.092 400.008   6
  -1   9   7 133.581 240.553  26
  -1   9   7-37.9374 186.076  15
  -1  10   8 220.904 203.183  26
  -1  10   8 108.217 227.882  22
  -1  10   8 69.7239 320.298  15
  -1  11   9 481.442 245.457  26
  -1  11   9 234.349 245.064  15
  -1  12  10-30.1751 126.950  15
   2  11  13-73.8891 185.705  23
   2  10  12 223.637 245.886  23
   2   9  11 216.336 191.343  23
   2   8  10 136.766 131.337  23
  -2  -8 -10 11.1329 193.301   8
  -2  -8 -10-302.357 308.576   7
  -2  -7  -9 1373.22 436.091   7
  -2  -7  -9 1069.02 372.912   8
  -2  -6  -8 508.516 220.691   8
  -2  -6  -8 678.808 282.866   7
  -2  -5  -7 2162.42 431.740   7
   2   4   6 26486.4 1509.95  12
  -2  -4  -6 34881.6 1579.10   7
  -2  -3  -5 52021.0 1729.74   7
   2   3   5 51606.1 1696.49  12
  -2  -2  -4 39035.1 1328.47   7
   2   2   4 36968.9 1222.91   9
   2   2   4 36726.7 1220.74  12
  -2  -2  -4 37304.0 2201.74   5
  -2  -1  -3 22477.5 894.135   7
   2   1   3 21573.8 888.121   9
   2   1   3 25792.9 2473.70   3
   2   1   3 22498.7 1595.28   4
   2   0   2 11322.3 1255.12   4
   2   0   2 10758.1 612.958   9
   2   0   2 12399.5 1529.33   5
  -2   1  -1 1390.27 232.074   6
   2  -1   1 1668.06 621.788   5
   2  -1   1 1358.97 221.977   9
   2  -1   1 1925.54 536.155   4
  -2   2   0 24242.2 1104.32   6
  -2   3   1 9061.54 784.857   6
  -2   4   2 237.634 246.826   6
  -2   5   3 514.940 249.437   6
  -2   6   4 2072.88 529.754   6
  -2   7   5 2854.61 691.513   6
  -2   8   6 19745.7 1925.32  26
  -2   8   6 21880.7 1981.14  22
  -2   8   6 21905.3 1946.03  15
  -2   8   6 20995.9 1929.25   6
  -2   9   7 3208.39 769.408  26
  -2   9   7 2825.19 723.665  22
  -2   9   7 3212.21 718.079  15
  -2  10   8-141.105 127.830  22
  -2  10   8 107.800 205.997  26
  -2  10   8 242.391 266.521  15
  -2  11   9 12.4780 112.294  22
   3  11  13 103.204 177.697  23
   3  10  12-76.0910 128.415  23
   3   9  11 264.187 180.591  23
   3   8  10 390.652 312.704  23
  -3  -8 -10 443.336 299.516   8
  -3  -8 -10 722.140 263.766   7
  -3  -7  -9 7478.98 922.517   8
  -3  -7  -9 7475.46 1013.30   7
  -3  -6  -8 2254.23 457.255   8
  -3  -6  -8 2168.62 507.212   7
  -3  -5  -7 20937.0 1469.57   7
  -3  -4  -6 1776.16 381.217   7
  -3  -3  -5 1219.33 293.344   7
  -3  -3  -5 975.469 219.364  13
   3   3   5 1129.30 288.965   9
   3   2   4 14945.5 903.855   9
  -3  -2  -4 16491.7 960.596   7
  -3  -2  -4 14596.4 993.604  13
   3   1   3 215.030 120.880   9
   3   0   2 10606.1 744.098   9
   3  -1   1 5431.70 551.332   9
  -3   2   0 2948.84 458.165   6
   3  -2   0 3150.44 432.047   9
   3  -3  -1 7028.67 701.274   9
  -3   3   1 7012.92 803.870   6
  -3   4   2 1555.77 416.793   6
  -3   5   3 22049.9 1750.03   6
  -3   6   4 7170.62 1164.04  26
  -3   6   4 6546.76 1054.86  22
  -3   6   4 5905.03 993.902  15
  -3   6   4 6705.35 1022.71   6
  -3   7   5 1692.70 565.964  22
  -3   7   5 1884.86 665.767  26
  -3   7   5 2236.27 607.278  15
  -3   8   6 632.628 404.351  26
  -3   8   6 876.808 416.555  22
  -3   9   7 611.519 292.426  22
  -3  10   8-68.3591 150.730  22
   4  11  13 951.078 357.543  23
   4  10  12 339.705 264.312  23
   4   9  11 2591.93 692.789  23
   4   8  10 535.303 208.695  23
  -4  -8 -10 846.197 363.366  27
  -4  -7  -9 3932.02 753.994  27
   4   7   9 4624.51 875.081  23
  -4  -7  -9 5393.53 894.076   7
  -4  -6  -8 3083.87 666.649   7
  -4  -5  -7 1063.34 360.624   7
  -4  -4  -6 1912.40 448.939   7
   4   3   5 2893.97 470.473   9
  -4  -3  -5 3573.12 587.748  13
  -4  -2  -4 3442.55 611.065  13
   4   2   4 3044.37 468.527   9
   4   1   3 11038.2 875.760   9
  -4  -1  -3 12536.3 1154.18  13
   4   0   2 15947.4 1055.97   9
   4  -1   1 2159.02 413.659   9
   4  -2   0 11842.8 969.391   9
  -4   3   1 12118.2 1263.36  13
  -4   4   2 16737.7 1664.64  22
  -4   4   2 16506.0 1483.07  13
  -4   5   3 489.716 335.555  22
  -4   6   4 1925.94 595.748  22
  -4   7   5 139.190 120.890  22
  -4   8   6 350.906 231.684  22
  -4   9   7-23.5649 95.8230  22
   5  10  12 358.669 223.665  23
  -5  -9 -11 139.523 162.135  27
   5   9  11-161.638 234.127  23
  -5  -8 -10 9.28941 132.283  27
  -5  -7  -9 811.258 393.054  27
  -5  -6  -8-41.6925 176.211  27
  -5  -5  -7 15533.8 1543.57  27
  -5  -4  -6 12682.1 1352.34  27
  -5  -3  -5 458.580 237.458  14
  -5  -3  -5 414.866 120.027  13
  -5  -2  -4 665.893 330.154  13
  -5  -1  -3 3688.76 727.204  13
  -5   0  -2-204.779 282.573  13
  -5   1  -1 13975.3 1460.41  13
  -5   2   0 24253.6 1964.08  22
  -5   2   0 23884.8 1896.68  13
  -5   3   1 514.410 257.024  22
  -5   4   2 691.052 366.745  22
  -5   5   3 525.193 310.531  22
  -5   6   4 79.0536 105.848  22
  -5   7   5 156.497 211.396  22
  -6  -9 -11 1482.77 359.901  27
  -6  -8 -10 405.342 260.243  27
  -6  -7  -9 6472.82 912.275  27
  -6  -6  -8-13.9510 113.856  27
  -6  -5  -7-110.334 157.313  27
  -6  -4  -6 1977.72 557.827  27
  -6  -4  -6 2654.87 567.016  14
  -6  -3  -5-54.9397 100.967  27
  -6  -3  -5-23.9950 96.2831  14
  -6  -2  -4 1451.75 436.740  27
  -6  -2  -4 1633.58 487.586  14
  -6  -1  -3 1984.80 492.231  14
  -6   0  -2 510.366 241.614  14
  -6   1  -1 231.559 171.247  14
  -6   2   0 725.355 276.607  14
  -6   3   1 270.655 229.245  22
  -6   3   1 107.549 131.339  14
  -6   4   2 1012.79 327.660  22
  -6   5   3 415.074 210.276  22
  -7  -7  -9-17.5466 53.0379  27
  -7  -6  -8 67.4791 96.9987  27
  -7  -5  -7 35.9328 83.4517  27
  -7  -4  -6 381.191 189.444  27
  -7  -4  -6 152.092 127.055  14
  -7  -3  -5-47.8873 112.500  14
  -7  -2  -4 207.598 134.537  14
  -7  -1  -3 698.951 278.135  14
  -7   0  -2 103.112 124.348  14
  -7   1  -1-65.7531 69.3545  14
  -7   0   3 59.7056 88.4207  16
  -7  -1   2-125.088 131.046  14
  -7  -2   1-170.705 129.160  14
  -7  -3   0 2665.79 517.428  14
  -7  -4  -1 2335.39 483.638  14
  -7  -5  -2 655.864 262.342  14
  -7  -6  -3 1028.65 333.235  14
  -7  -7  -4 700.102 247.458  27
  -7  -7  -4 857.460 265.959  14
  -7  -8  -5 40.4263 100.687  27
  -7  -8  -5-47.2205 127.301  14
  -7  -9  -6 669.724 203.538  27
  -6   3   6 1014.80 306.831  17
  -6   3   6 1238.57 358.727  16
  -6   2   5 515.507 279.126  17
  -6   1   4 1917.53 521.780  17
  -6   0   3 312.708 168.185  14
  -6  -1   2 147.634 95.3624  14
  -6  -2   1-70.1926 113.124  14
  -6  -3   0 3292.08 693.519  14
  -6  -4  -1 47.0008 157.410  14
  -6  -5  -2 171.413 128.229  14
  -6  -6  -3 5153.34 807.994  27
  -6  -6  -3 5660.00 878.941  14
  -6  -7  -4-189.608 228.856  27
  -6  -7  -4 74.5431 125.999  14
  -6  -8  -5 2636.28 601.776  27
  -6  -8  -5 1918.90 498.225  14
  -6  -9  -6 1743.48 494.251  27
  -6 -10  -7 475.257 249.090  27
  -6 -11  -8 3450.98 523.637  27
  -5   5   8-56.9492 143.537  22
  -5   5   8 359.270 209.607  17
  -5   4   7-31.0416 190.338  22
  -5   4   7 467.766 226.071  17
  -5   3   6 500.721 320.243  22
  -5   2   5 2716.74 689.168  22
  -5   1   4 94.7729 118.178  22
  -5   0   3 4121.25 838.108  22
  -5   0   3 3653.18 665.981  14
  -5   0   3 4025.47 729.484  13
  -5  -1   2-146.839 126.008  22
  -5  -1   2-154.395 156.095  13
  -5  -2   1 543.936 263.253  22
  -5  -2   1 474.497 256.015  13
  -5  -2   1 569.011 301.374  14
  -5  -3   0 2462.17 570.365  13
  -5  -4  -1 809.747 294.964  13
  -5  -4  -1 473.476 224.817  14
  -5  -5  -2 1235.38 421.283  13
  -5  -5  -2 290.691 204.509  14
  -5  -6  -3 14024.5 1389.85  27
  -5  -6  -3 11282.1 1418.50  14
  -5  -6  -3 11793.4 1184.54  13
  -5  -7  -4 29366.8 2195.66  27
  -5  -7  -4 32050.3 2181.26  14
  -5  -8  -5 189.960 249.179  27
  -5  -9  -6 404.351 313.807  27
  -5 -10  -7-74.6389 107.220  27
  -5 -11  -8 775.346 337.268  27
  -5 -12  -9 917.473 290.674  27
  -4   7  10 185.442 145.928  22
  -4   6   9 101.725 197.379  22
  -4   6   9 53.3291 80.9642  17
  -4   5   8 58.6386 146.974  22
  -4   4   7 6.36801 112.717  26
  -4   4   7 692.638 461.017  22
  -4   3   6 2093.93 603.365  26
  -4   3   6 1922.08 545.324  22
  -4   3   6 2638.47 713.785  21
  -4   3   6 2483.30 653.345   6
  -4   2   5 230.677 98.0525  22
  -4   2   5 250.217 252.011   6
  -4   1   4 2774.05 543.873  10
  -4   1   4 2804.91 623.067   6
  -4   1   4 2552.79 514.998  13
  -4   0   3 15441.2 1334.51   6
  -4   0   3 15582.1 1251.36  10
  -4   0   3 15465.5 1319.70  13
  -4  -1   2 3612.73 592.774  10
  -4  -1   2 3715.98 641.421  13
  -4  -2   1 4658.71 696.790  13
  -4  -3   0 10058.3 1002.27  13
  -4  -4  -1 1362.16 378.922  13
  -4  -5  -2 1836.63 482.071  13
  -4  -6  -3-16.5381 100.375   7
  -4  -6  -3 193.495 156.871  13
  -4  -7  -4 4004.99 717.803   7
  -4  -8  -5 742.836 323.708  27
  -4  -8  -5 263.532 165.349   7
  -4  -9  -6 14811.6 1531.94  27
   4   9   6 15287.5 1539.95  23
  -4  -9  -6 14247.7 1443.48   7
  -4 -10  -7 6871.05 1025.49  27
   4  10   7 5752.16 972.980  23
   4  11   8 8001.81 1104.60  23
  -4 -11  -8 8295.14 1083.50  27
  -4 -12  -9 252.855 227.793  27
   4  12   9 61.1324 121.416  23
   4  13  10 270.314 166.863  23
  -3   8  11 379.545 243.795  26
  -3   7  10 276.554 190.529  26
  -3   7  10 23.7036 101.856  22
  -3   6   9 7079.84 1177.84  26
  -3   6   9 6779.95 1135.96  21
  -3   6   9 5762.11 944.222  22
  -3   5   8 1031.19 413.014  26
  -3   5   8 1322.11 475.507  22
  -3   5   8 1152.93 450.077  21
  -3   5   8 1202.42 473.046   6
  -3   4   7 709.593 402.199  26
  -3   4   7 421.383 370.617  21
  -3   4   7 364.405 288.433  22
  -3   4   7 968.640 378.858   6
  -3   3   6 4094.85 746.626   6
  -3   2   5 1426.09 391.182  10
  -3   2   5 1258.53 401.690   6
  -3   1   4 464.186 186.949  10
  -3   1   4 436.909 201.086   6
  -3   1   4 592.415 215.716  13
  -3   0   3 21746.5 1366.51   6
  -3   0   3 21102.8 1285.13  10
  -3   0   3 21421.6 1292.23  13
  -3  -1   2 28317.4 1472.64   6
  -3  -1   2 27587.1 1427.83  13
  -3  -2   1 9682.09 829.091  13
  -3  -3   0 20906.4 1197.62  13
  -3  -4  -1 682.264 222.805  13
  -3  -4  -1 754.652 223.005   7
  -3  -5  -2 1253.13 282.521  13
  -3  -5  -2 1454.10 321.526   7
  -3  -6  -3 439.965 204.365   7
  -3  -6  -3 409.862 172.000  13
  -3  -7  -4 28008.8 1717.20   7
   3   7   4 28662.4 1601.04  11
  -3  -8  -5 7835.98 984.960   7
   3   9   6 3546.31 757.755  23
  -3  -9  -6 3938.72 759.110  27
  -3  -9  -6 4230.21 777.576   7
  -3  -9  -6 4027.62 682.727   8
   3  10   7 2848.74 732.949  23
  -3 -10  -7 3307.22 685.972  27
   3  11   8 1007.80 423.276  23
   3  12   9 386.273 255.370  23
   3  13  10 80.6256 67.6741  23
  -2   9  12 129.191 166.958  26
  -2   8  11 519.657 245.397  26
  -2   7  10 1074.29 489.554  21
  -2   7  10 1564.39 552.632  26
  -2   6   9-10.8206 266.906  26
  -2   6   9-242.117 261.119  21
  -2   6   9 23.6256 103.431   6
  -2   5   8-164.147 187.266   6
  -2   4   7 2535.40 540.473   6
  -2   3   6 5184.65 724.606   6
  -2   2   5 61398.0 2137.38  10
  -2   2   5 58564.3 2255.60   6
  -2   1   4 172216. 3266.00  10
  -2   1   4 169079. 2915.48  13
  -2   1   4 177030. 3497.84   6
  -2   0   3 11311.2 779.667  10
  -2   0   3 9878.31 696.496  13
  -2   0   3 10746.0 801.898   6
   2   0  -3 11217.9 1188.25   1
  -2   0   3 12097.1 1576.95   2
  -2  -1   2 157.806 268.582   2
  -2  -1   2 72.6816 70.6604   6
  -2  -1   2 101.896 100.391  13
   2   2  -1 59630.0 2535.52   3
  -2  -2   1 63189.2 3825.39   5
  -2  -2   1 60510.8 1639.66  13
  -2  -3   0 12788.0 742.731  13
  -2  -3   0 14705.7 772.867   7
  -2  -4  -1 2441.24 319.814  13
  -2  -4  -1 2967.61 853.322   3
  -2  -4  -1 2651.14 307.675   8
  -2  -4  -1 2655.40 371.006   7
  -2  -5  -2 74574.8 1907.44   8
  -2  -5  -2 76887.1 1895.79  13
  -2  -5  -2 75260.8 2166.52   7
  -2  -6  -3 1616.27 313.463   8
   2   6   3 1791.60 340.295  11
  -2  -6  -3 2076.06 418.363   7
  -2  -7  -4 11035.8 1022.78   7
  -2  -7  -4 10586.1 916.659   8
  -2  -8  -5 7.20304 53.5438   8
  -2  -8  -5 122.634 155.999   7
  -2  -9  -6 99.8763 118.865   7
  -2  -9  -6 408.005 264.588   8
   2  10   7 2617.10 696.215  23
  -2 -10  -7 2526.11 565.063   8
  -2 -10  -7 2376.34 589.492   7
   2  11   8 1264.38 495.557  23
   2  12   9 7.90298 156.118  23
   2  13  10 1717.66 468.306  23
   2  13  10 1716.94 467.960  15
  -1  10  13 198.640 187.791  26
  -1   9  12-66.6079 272.805  26
  -1   8  11 790.051 384.202  26
  -1   8  11 789.942 373.983  21
  -1   7  10 572.642 414.851  21
  -1   7  10 550.919 294.333  26
  -1   7  10 1019.99 410.053   6
  -1   6   9 1798.15 494.417   6
  -1   5   8 19.6585 96.3058   6
   1  -5  -8 51.9201 128.867   8
  -1   4   7 8447.93 894.606   6
   1  -4  -7 8088.13 731.506   8
  -1   3   6 75519.3 2194.87  12
  -1   3   6 70407.9 2304.53   6
   1  -2  -5 164932. 5757.54   5
   1  -2  -5 173687. 5566.49   4
  -1   2   5 182344. 2913.57  12
  -1   2   5 174522. 3198.22   6
  -1   2   5 171292. 3050.48  10
  -1   1   4 16153.8 822.517  10
   1  -1  -4 14697.2 1483.27   2
   1  -1  -4 15614.4 1528.17   4
  -1   1   4 16806.3 882.902   6
   1  -1  -4 16472.2 1610.74   5
  -1   0   3 297609. 6477.34   5
   1   0  -3 277305. 3955.61   1
   1   1  -2 270905. 2529.81   3
  -1  -2   1 138.032 80.3050   3
   1   3   0 142011. 3574.39   1
  -1  -3   0 147372. 1989.99  13
   1   4   1 178589. 2542.11  11
  -1  -4  -1 178600. 2558.19   8
   1   4   1 170776. 4980.29   1
  -1  -4  -1 180231. 2754.20   7
   1   5   2 2037.28 301.764  11
  -1  -5  -2 1878.98 308.585   8
  -1  -5  -2 1715.47 301.805   7
  -1  -6  -3 12571.3 893.868   8
  -1  -6  -3 12584.6 905.675   7
  -1  -7  -4 384.572 129.131   8
  -1  -7  -4 488.891 202.012   7
  -1  -8  -5 4227.36 666.807   7
  -1  -8  -5 4031.09 639.798   8
   1   9   6 4679.90 792.506   6
  -1  -9  -6 5667.57 803.428   7
  -1  -9  -6 5646.21 811.706   8
   1  10   7 626.071 291.460  23
  -1 -10  -7 1014.69 410.994   8
   1  11   8 690.898 414.262  23
   1  12   9 1312.58 448.291  23
   1  12   9 2003.82 584.259  15
   1  13  10 189.298 147.733  15
   0  10  13 732.844 379.856  26
   0   9  12-7.07472 139.516  26
   0   8  11 5958.02 1074.91  26
   0   7  10 8596.30 1218.85  26
   0  -7 -10 7805.82 999.082   8
   0  -6  -9 25914.4 1654.02   8
   0   5   8 54673.8 2184.55   6
   0   4   7 6074.28 644.421   6
   0  -4  -7 6084.68 591.700   7
   0   4   7 6138.80 740.536  12
   0   3   6 5837.55 561.150   6
   0  -3  -6 5969.72 526.729   7
   0   3   6 4512.25 642.113  12
   0   2   5 8467.10 674.379  12
   0   2   5 8007.77 1085.10   1
   0  -2  -5 7187.11 798.995   5
   0   2   5 7569.80 538.890   6
   0  -1  -4 42705.7 1544.69   5
   0  -1  -4 45543.4 1517.03   4
   0   0  -3 57273.0 1972.67   3
   0   0   3 62406.9 1643.38   5
   0   1  -2 26228.7 1359.79   2
   0  -2   1 152265. 2780.12   2
   0  -3   0 4904.09 751.551   1
   0   4   1 79836.7 1557.16  11
   0  -4  -1 78727.0 1709.02   7
   0  -4  -1 80067.5 3702.20   1
   0  -4  -1 78360.0 1740.14   8
   0   5   2 9423.78 580.144  11
   0  -5  -2 9325.24 663.586   7
   0  -5  -2 9125.67 682.418   8
   0  -6  -3-18.3307 69.2677   8
   0  -6  -3 79.1830 77.4592   7
   0  -7  -4 2454.48 458.041   8
   0  -8  -5 134.377 175.766   8
   0   8   5-57.3078 223.110   6
   0   9   6 296.363 278.673   6
   0  -9  -6 380.267 214.686   8
   0  10   7 1911.38 630.716  15
   0  11   8 814.892 403.192  15
   0  12   9 235.734 89.7338  15
   0  13  10-27.9494 88.4342  15
   1  11  14 625.438 235.687  26
   1  10  13-162.531 169.231  26
   1   9  12 11731.9 1463.37  26
   1   9  12 12359.5 1398.66  23
   1   8  11 1093.80 448.681  23
   1   8  11 1674.53 590.743  26
  -1  -8 -11 1410.67 465.715   8
  -1  -7 -10 3765.09 685.153   8
  -1  -6  -9 382.954 221.267   8
  -1  -6  -9 115.011 111.144   7
  -1  -5  -8 5264.32 666.144   7
   1   5   8 3162.55 684.071  12
  -1  -4  -7 6774.88 678.672   7
   1   4   7 5313.71 744.296  12
   1   3   6 27418.1 1318.55  12
  -1  -3  -6 25396.3 1194.95   7
  -1  -2  -5 9360.82 1359.24   3
   1   2   5 10435.6 742.550  12
   1   1   4 37815.1 2429.32   3
   1   1   4 39259.0 1322.52  12
   1   0   3 50165.1 1789.58   5
  -1   1  -2 8253.39 838.331   4
  -1   2  -1 16616.6 1419.28   4
  -1   2  -1 15015.7 698.650  11
   1  -3   0 5297.50 416.115   8
  -1   3   0 6022.42 996.768   4
  -1   3   0 5178.64 435.334  11
   1  -4  -1 48300.6 1435.58   8
   1  -5  -2 12165.6 807.405   8
  -1   6   3 964.080 338.862   6
   1  -6  -3 720.188 211.959   8
  -1   7   4 5027.20 804.714   6
   1  -7  -4 5254.59 666.084   8
   1  -8  -5 2317.98 498.831   8
  -1   8   5 2425.48 603.376   6
  -1   9   6 2354.24 645.743  26
  -1   9   6 3247.79 768.849  15
  -1   9   6 3107.95 708.680   6
  -1  10   7 464.221 404.649  26
  -1  10   7 360.728 241.278  15
  -1  11   8 1703.05 489.761  22
  -1  11   8 2508.33 669.356  15
  -1  12   9-35.7082 69.2036  15
   2  11  14 1136.54 347.839  23
   2  10  13-230.880 176.140  26
   2  10  13 32.0388 167.200  23
   2   9  12 620.350 328.614  23
   2   9  12 430.426 128.149  26
   2   8  11 2006.13 595.218  23
  -2  -8 -11 1929.02 523.457   8
  -2  -8 -11 1883.36 529.006   7
  -2  -7 -10 842.036 346.013   8
  -2  -7 -10 846.443 339.322   7
  -2  -6  -9 2556.28 532.165   7
   2   5   8 1171.86 461.987  12
  -2  -5  -8 2588.09 517.031   7
  -2  -4  -7 21098.7 1291.99   7
   2   4   7 20955.2 1339.29  12
  -2  -3  -6 41730.0 1645.70   7
   2   3   6 41824.0 1650.71  12
   2   2   5 36208.7 1325.68   9
  -2  -2  -5 38085.4 1406.07   7
   2   2   5 40217.0 1421.77  12
   2   1   4 952.110 199.011   9
   2   1   4 920.833 288.331   4
   2   1   4 1015.47 214.762  12
   2   0   3 1256.30 215.063   9
   2   0   3 1398.27 421.552   4
   2   0   3 1232.79 531.493   5
   2  -1   2 17841.9 1950.81   5
   2  -1   2 16430.2 809.030   9
   2  -1   2 17942.5 1652.77   4
  -2   2  -1 33642.4 1264.71   6
   2  -2   1 32997.7 1199.12   9
  -2   3   0 241.614 174.136   6
  -2   4   1 1473.10 349.681   6
  -2   5   2 8927.29 957.969   6
  -2   6   3 146.616 145.867   6
  -2   7   4 842.236 380.322   6
  -2   8   5 2567.13 681.460  26
  -2   8   5 2334.41 632.952  15
  -2   8   5 2304.69 633.664   6
  -2   9   6 75.4415 183.358  22
  -2   9   6-24.3783 202.467  26
  -2   9   6-196.339 153.345  15
  -2  10   7 958.247 443.170  26
  -2  10   7 592.764 348.740  22
  -2  10   7 516.242 315.004  15
  -2  11   8 40.8245 80.0565  22
   3  11  14 73.7475 140.833  23
   3  10  13 189.928 173.618  23
   3   9  12-256.002 275.794  23
   3   8  11 669.237 346.918  23
   3   7  10 449.937 184.553  23
  -3  -7 -10 778.958 373.206   7
  -3  -7 -10 966.223 349.402   8
  -3  -6  -9 7430.42 990.456   7
  -3  -6  -9 8506.33 922.821   8
  -3  -5  -8 4255.29 680.508   7
  -3  -4  -7 5507.95 733.603   7
  -3  -3  -6 392.735 170.859   7
   3   2   5 406.872 158.362   9
  -3  -2  -5 621.754 186.686   7
   3   1   4 1254.43 270.009   9
  -3  -1  -4 1447.31 271.628   7
   3   0   3 16775.3 966.192   9
   3  -1   2 5301.55 558.611   9
   3  -2   1 5390.67 585.433   9
  -3   3   0 191.946 110.485   6
   3  -3   0 61.7147 100.697   9
  -3   4   1 11173.5 1092.23   6
   3  -4  -1 10132.3 896.537   9
  -3   5   2 21167.9 1652.80   6
  -3   6   3 50738.2 2934.80  22
  -3   6   3 57154.6 3245.15  26
  -3   6   3 55492.7 2889.71   6
  -3   7   4 7275.21 1198.04  26
  -3   7   4 7924.94 1174.80  22
  -3   7   4 7702.02 1152.43  15
  -3   7   4 7517.02 1141.81   6
  -3   8   5 34.2085 76.9291  22
  -3   9   6-193.823 245.927  22
  -3  10   7 520.518 280.683  22
   4  11  14 978.355 339.236  23
   4  10  13 58.2288 174.733  23
   4   9  12 425.499 327.085  23
   4   8  11 2659.15 678.618  23
  -4  -7 -10-164.955 299.657  27
   4   7  10 160.191 98.1927  23
  -4  -7 -10 233.634 227.339   7
   4   6   9 681.513 394.056  23
  -4  -6  -9 863.805 356.741  27
  -4  -6  -9 490.423 272.193   7
  -4  -5  -8 352.216 301.532   7
  -4  -4  -7 3645.61 628.746   7
   4   3   6 24492.6 1446.59   9
  -4  -3  -6 27446.2 1596.86   7
  -4  -2  -5 9520.26 990.238  13
   4   2   5 8432.78 827.783   9
   4   1   4 3599.16 515.819   9
   4   0   3 12582.8 988.922   9
   4  -1   2 18175.1 1200.75   9
   4  -2   1 2701.31 488.128   9
   4  -3   0 38718.2 1875.82   9
  -4   4   1 9549.78 1246.24  22
   4  -4  -1 8269.07 925.495   9
  -4   5   2 834.444 349.752  22
   4  -5  -2 875.273 283.036   9
  -4   6   3 1154.78 426.263  22
  -4   7   4 459.978 291.277  22
  -4   8   5 110.089 161.804  22
  -4   9   6 514.514 211.821  22
   5  10  13 136.545 158.921  23
   5   9  12-96.8459 88.3986  23
  -5  -9 -12 58.7921 140.071  27
  -5  -8 -11 49.6497 114.856  27
  -5  -7 -10 2335.15 619.618  27
  -5  -6  -9 5136.27 890.416  27
   5   5   8 2192.24 531.238  19
  -5  -5  -8 2428.63 609.944  27
  -5  -4  -7 19785.8 1745.07  27
  -5  -3  -6 2890.33 634.913  27
  -5  -3  -6 2550.45 536.814  14
  -5  -2  -5 1516.16 437.866  14
  -5  -2  -5 1974.24 516.763  13
  -5  -1  -4 104.220 128.511  13
  -5  -1  -4 18.6161 83.3521  14
  -5   0  -3 490.483 306.969  25
  -5   0  -3 790.984 324.895  13
  -5   1  -2 3112.98 814.945  25
  -5   1  -2 1866.58 550.140  13
  -5   2  -1 6569.12 1017.15  13
  -5   3   0 2126.78 600.028  22
  -5   4   1 1436.17 499.676  22
  -5   5   2 2313.31 588.708  22
  -5   6   3 71.8710 124.477  22
  -5   7   4 322.100 178.672  22
  -6  -9 -12 2805.92 435.322  27
  -6  -8 -11 3425.12 594.050  27
  -6  -7 -10 2044.51 485.916  27
  -6  -6  -9 1600.58 468.148  27
  -6  -5  -8 402.683 262.082  27
  -6  -4  -7 314.539 305.396  27
  -6  -3  -6-84.9289 171.593  27
  -6  -3  -6 440.762 325.208  14
  -6  -2  -5 592.599 293.508  27
  -6  -2  -5 765.712 313.141  14
  -6  -1  -4 13609.8 1353.02  14
  -6   0  -3 1584.47 455.743  14
  -6   1  -2-4.54137 125.597  14
  -6   2  -1 611.427 280.302  14
  -6   3   0 147.100 127.036  14
  -6   4   1 612.085 258.307  22
  -6   4   1 512.884 198.331  14
  -6   5   2 644.046 270.818  22
  -7  -7 -10 742.213 231.987  27
  -7  -6  -9-22.7744 61.4888  27
  -7  -5  -8 6.57224 69.6816  27
  -7  -4  -7-23.8585 128.273  27
  -7  -4  -7 56.9097 117.220  14
  -7  -3  -6 216.459 136.594  27
  -7  -3  -6-34.3776 148.784  14
  -7  -2  -5 892.169 271.898  14
  -7  -1  -4-94.9248 84.7893  14
  -7   0  -3 466.359 212.412  14
  -7   1  -2-40.8066 75.2027  14
  -7   2  -1 55.9044 99.5655  14
  -7   0   4 36.4643 125.359  16
  -7  -1   3 65.6781 61.7895  16
  -7  -2   2-23.7922 111.883  16
  -7  -2   2-60.9084 120.431  14
  -7  -3   1 158.589 97.0640  14
  -7  -3   1 27.5668 73.0455  16
  -7  -4   0 2341.61 460.848  14
  -7  -5  -1 1777.08 427.096  14
  -7  -6  -2 32.9714 100.066  14
  -7  -7  -3-122.431 114.756  14
  -7  -8  -4 409.036 199.398  27
  -7  -8  -4 731.440 256.064  14
  -7  -9  -5 326.870 138.669  27
  -6   3   7 30.2520 55.6404  17
  -6   2   6 274.765 162.889  16
  -6   2   6 391.589 195.174  17
  -6   1   5-37.0269 166.627  17
  -6   0   4-182.502 232.781  17
  -6  -1   3 1894.57 464.616  14
  -6  -2   2 2477.27 543.197  14
  -6  -3   1 506.635 212.689  14
  -6  -4   0 4656.71 811.362  14
  -6  -5  -1-38.7959 87.7026  14
  -6  -6  -2 660.138 275.151  14
  -6  -7  -3 3506.97 766.085  27
  -6  -7  -3 3724.99 766.429  14
  -6  -8  -4-102.130 86.2119  27
  -6  -8  -4 39.0981 109.562  14
  -6  -9  -5 969.575 307.469  27
  -6  -9  -5 857.609 339.452  14
  -6 -10  -6 512.001 289.143  27
  -6 -11  -7-24.6978 94.5834  27
  -5   5   9-156.216 126.009  22
  -5   5   9 187.797 155.452  17
  -5   4   8 495.875 320.979  22
  -5   4   8 77.9116 107.983  17
  -5   3   7 649.971 338.569  22
  -5   3   7 448.216 300.049  17
  -5   2   6 921.656 387.022  22
  -5   1   5 3601.25 797.480  22
  -5   0   4 5016.65 938.928  22
  -5  -1   3 3860.54 829.135  22
  -5  -1   3 2975.87 606.036  14
  -5  -1   3 4795.92 800.087  13
  -5  -2   2 978.302 331.686  13
  -5  -2   2 524.763 237.430  14
  -5  -3   1-11.4835 71.3761  14
  -5  -3   1 191.778 228.176  13
  -5  -4   0 2767.84 598.368  13
  -5  -4   0 1928.46 483.334  14
  -5  -5  -1 1139.67 369.331  14
  -5  -5  -1 1435.20 421.194  13
  -5  -6  -2 3208.32 736.053  27
  -5  -6  -2 3155.07 753.395  14
  -5  -6  -2 4354.58 722.249  13
  -5  -7  -3 394.673 234.879  27
  -5  -7  -3 465.117 347.265  14
  -5  -8  -4 5156.94 882.772  27
  -5  -8  -4 5775.85 895.036  14
  -5  -9  -5 1248.07 427.954  27
  -5 -10  -6 4575.99 812.960  27
  -5 -11  -7 1947.79 487.128  27
  -5 -12  -8 359.875 218.739  27
  -4   6  10-101.941 113.524  22
  -4   6  10-104.937 124.221  17
  -4   5   9 1021.80 382.733  22
  -4   5   9 828.230 289.502  17
  -4   4   8 254.681 289.403  26
  -4   4   8 97.4717 257.728  22
  -4   3   7 8470.39 1203.45  21
  -4   3   7 8968.96 1268.20  22
  -4   3   7 6851.14 1078.24  26
  -4   2   6-298.986 306.419  22
  -4   2   6 817.395 467.950   6
  -4   1   5 3606.87 665.503  10
  -4   1   5 4452.37 794.367   6
  -4   0   4 3130.03 627.495   6
  -4   0   4 4237.53 680.675  13
  -4   0   4 4313.67 696.705  10
  -4  -1   3 7474.77 886.987  10
  -4  -1   3 6089.71 806.304  13
  -4  -2   2 158.872 158.697  10
  -4  -2   2 158.171 117.751  13
  -4  -3   1 5696.11 756.629  13
  -4  -4   0 41.0152 140.794  13
  -4  -5  -1 323.176 178.388  13
  -4  -6  -2 15050.0 1222.94  13
  -4  -6  -2 15169.4 1240.79   7
  -4  -7  -3 5395.49 786.346   7
  -4  -8  -4 8830.14 1149.78  27
   4   8   4 9153.16 1086.61  11
  -4  -8  -4 9265.55 1115.11   7
  -4  -9  -5 44.4012 212.430  27
  -4  -9  -5 125.419 194.521   7
  -4 -10  -6 7032.86 1054.83  27
   4  10   6 7265.50 1063.55  23
  -4 -11  -7 625.490 342.986  27
   4  11   7 669.172 351.480  23
   4  12   8 726.093 320.091  23
  -4 -12  -8 823.433 310.212  27
   4  13   9 839.441 265.893  23
  -3   7  11 215.757 126.605  26
  -3   6  10-29.5908 154.367  26
  -3   6  10 42.3811 166.819  22
  -3   6  10 91.2376 296.258  21
  -3   5   9 3230.19 756.982  26
  -3   5   9 3902.14 796.354  22
  -3   5   9 3524.68 799.357  21
  -3   4   8 1271.34 459.750  22
  -3   4   8 1108.79 404.393  26
  -3   4   8 575.174 237.212  21
  -3   4   8 1194.05 457.327   6
  -3   3   7 272.167 215.754   6
  -3   2   6 1011.79 325.533  10
  -3   2   6 754.963 280.041   6
  -3   1   5 1626.94 342.618  13
  -3   1   5 1549.15 395.943  10
  -3   1   5 1243.80 379.482   6
  -3   0   4 3994.69 600.515  10
  -3   0   4 3798.72 549.288  13
  -3   0   4 3173.73 566.606   6
  -3  -1   3 11582.5 978.120  10
  -3  -1   3 12279.9 959.699  13
  -3  -1   3 11570.1 1007.80   6
  -3  -2   2 2096.35 386.587  13
  -3  -3   1 11130.6 889.599  13
  -3  -4   0 22294.6 1168.98   7
  -3  -4   0 19287.1 1178.01  13
  -3  -5  -1 8.00212 57.9576   7
  -3  -5  -1-78.6487 88.3770  13
  -3  -6  -2 4732.93 623.380   7
  -3  -6  -2 4442.90 562.443  13
   3   7   3 32433.7 1732.39  11
  -3  -7  -3 31630.8 1798.90   7
  -3  -8  -4 35395.1 2069.14   7
   3   9   5 264.343 261.043  23
  -3  -9  -5 79.0712 236.396  27
  -3  -9  -5 109.410 139.031   7
  -3 -10  -6 3241.00 699.534  27
   3  10   6 2576.37 630.594  23
  -3 -10  -6 3147.81 682.866   7
   3  11   7 344.087 190.194  23
  -3 -11  -7 407.469 242.075  27
   3  12   8 483.088 282.524  23
   3  13   9 944.683 359.436  23
  -2   9  13 824.760 328.891  26
  -2   8  12 140.439 169.616  26
  -2   7  11 141.620 154.809  21
  -2   7  11 393.470 253.990  26
  -2   6  10-63.2547 237.517  21
  -2   6  10-149.624 261.726  26
  -2   5   9-199.040 244.424  26
  -2   5   9 115.924 215.140  21
  -2   5   9 101.665 194.835   6
  -2   4   8 499.552 251.491   6
  -2   3   7 379.824 228.007   6
  -2   2   6 2806.38 496.904   6
  -2   2   6 2332.97 450.990  10
  -2   1   5 94263.4 2626.10  10
  -2   1   5 95522.0 2169.12  13
  -2   1   5 93792.4 2728.39   6
  -2   0   4 12197.8 777.301  13
  -2   0   4 11964.2 867.005  10
  -2   0   4 12632.9 931.631   6
  -2  -1   3 10212.6 691.998  13
  -2  -1   3 10600.4 805.609   6
  -2  -2   2 3771.20 424.671  13
  -2  -3   1 1145.05 223.061   7
  -2  -3   1 1091.97 217.679  13
   2   4   0 11801.8 1255.02   1
  -2  -4   0 12398.0 793.670   7
  -2  -4   0 11644.6 736.607  13
  -2  -4   0 11313.1 631.182   8
  -2  -5  -1 105778. 2570.62   7
  -2  -5  -1 105327. 2226.99   8
   2   6   2 25109.9 1296.02  11
  -2  -6  -2 26149.3 1409.76   7
  -2  -6  -2 26210.4 1254.98   8
  -2  -7  -3 129.264 122.948   8
   2   7   3-16.2924 46.7621  11
  -2  -7  -3 101.944 116.823   7
  -2  -8  -4 1219.79 347.897   8
  -2  -8  -4 1139.21 356.884   7
  -2  -9  -5 115.107 99.4525   7
  -2  -9  -5-79.5738 92.3318   8
   2  10   6 5347.75 959.408  23
  -2 -10  -6 5441.54 825.298   8
  -2 -10  -6 5663.54 879.354   7
   2  11   7-66.2023 224.479  23
   2  12   8 262.038 271.554  23
   2  13   9 303.979 255.044  23
   2  13   9 286.569 175.524  15
  -1  10  14-132.624 102.331  26
  -1   9  13-83.1289 260.103  26
  -1   8  12 718.082 419.937  26
  -1   8  12 302.451 272.124  21
  -1   7  11 3178.60 768.995  21
  -1   7  11 3413.49 819.957  26
  -1   6  10 600.773 310.959  26
  -1   6  10 816.153 399.626  21
  -1   6  10 700.667 301.196   6
   1  -5  -9 12297.5 1070.64   8
  -1   5   9 11601.8 1213.63   6
  -1   4   8 18742.4 1380.83  12
  -1   4   8 19025.6 1397.77   6
  -1   3   7 26815.5 1416.04  12
  -1   3   7 26093.7 1485.58   6
  -1   2   6 36451.6 1527.13  10
  -1   2   6 34137.5 1525.42   6
  -1   2   6 38517.1 1509.81  12
  -1   1   5 46773.3 1539.70  10
   1  -1  -5 49800.5 2868.86   4
  -1   1   5 47751.2 1605.64   6
   1  -1  -5 44423.7 2921.87   2
  -1   1   5 49446.3 1637.77  12
   1   0  -4 943.983 396.633   2
  -1   0   4 844.397 203.918   6
  -1   0   4 510.789 209.136  12
  -1   0   4 881.090 189.863  10
  -1   0   4 807.120 356.152   5
  -1  -1   3 3454.95 735.439   5
  -1  -1   3 3056.37 289.502  13
   1   2  -2 48894.0 1217.63  11
   1   3  -1 21224.0 1241.08   1
   1   4   0 39398.1 1258.70  11
  -1  -4   0 39708.2 1327.37   7
   1   4   0 36733.7 2167.97   1
  -1  -4   0 39525.6 1214.76   8
  -1  -5  -1 149.737 110.779   8
   1   5   1-137.318 333.793   1
  -1  -5  -1-119.485 137.912   7
   1   5   1 116.096 82.1676  11
   1   6   2 32428.4 1281.06  11
  -1  -6  -2 30795.2 1417.13   7
  -1  -6  -2 31334.8 1371.10   8
  -1  -7  -3 24115.5 1385.53   7
  -1  -7  -3 23819.0 1359.51   8
  -1  -8  -4 12462.6 1090.44   7
  -1  -8  -4 12549.6 1090.82   8
  -1  -9  -5 3433.84 624.050   8
  -1  -9  -5 3979.32 673.496   7
   1  10   6 2379.78 657.477  23
  -1 -10  -6 2808.12 624.032   8
   1  11   7 18.2537 189.741  23
   1  12   8-44.4455 214.707  23
   1  12   8 77.6740 248.885  15
   1  13   9 64.3031 240.573  23
   1  13   9 123.220 100.478  15
   0  10  14 246.816 225.179  26
   0   9  13 288.471 167.026  26
   0   8  12 4178.70 937.100  26
   0   7  11 12222.4 1521.13  26
   0  -7 -11 11928.9 1253.07   8
   0  -6 -10 57446.5 2565.31   8
   0   5   9 1124.11 403.551  12
   0  -4  -8 18957.0 1127.49   7
   0   4   8 17492.8 1370.78  12
   0   4   8 18392.2 1176.32   6
   0   3   7 10445.3 976.011  12
   0  -3  -7 12212.7 821.255   7
   0   3   7 11466.0 826.132   6
   0  -2  -6 5557.85 969.316   3
   0   2   6 6478.68 669.069  12
   0   2   6 7397.73 1131.66   1
   0   2   6 6003.04 526.923   6
   0   1   5 304.165 111.595   6
   0   1   5 408.069 169.853  12
   0   1   5 411.371 127.119  10
   0  -1  -5 77.4940 119.931   3
   0  -1  -5 338.905 131.562   4
   0   0   4 65359.1 1866.46   5
   0   1  -3 121179. 3497.95   2
   0   2  -2 52554.0 2147.18   2
   0  -3   1 32169.8 1925.59   1
   0  -3   1 30471.7 1411.44   2
   0   4   0 6671.07 481.501  11
   0  -4   0 7616.71 1124.90   1
   0  -4   0 6185.23 627.638   2
   0  -4   0 6932.28 521.783   8
   0   5   1 2532.23 321.212  11
   0  -5  -1 1942.55 304.493   8
   0  -6  -2 3709.21 474.628   8
   0  -7  -3 6156.51 687.249   8
   0  -8  -4-59.8972 133.171   8
   0  -9  -5 2592.92 561.332   8
   0   9   5 3032.76 671.238   6
   0  10   6 215.514 206.771  15
   0  10   6-32.3161 104.740   6
   0 -10  -6 153.868 176.830   8
   0  11   7 279.296 249.730  15
   0  12   8-166.187 200.579  22
   0  12   8 13.9720 147.986  15
   0  13   9 301.935 203.372  15
   1  10  14 246.700 190.665  26
   1   9  13 1750.36 517.337  23
   1   9  13 2389.05 655.281  26
   1   8  12 2301.30 574.146  23
   1   8  12 2804.98 760.639  26
   1   7  11 11222.1 1318.70  23
  -1  -7 -11 10850.8 1208.22   8
  -1  -6 -10 4006.13 652.767   7
  -1  -5  -9 45.4589 81.3267   7
   1   5   9 346.104 264.560  12
  -1  -4  -8 2533.73 437.078   7
   1   4   8 2068.72 460.141  12
  -1  -3  -7 46262.4 1723.72   7
   1   3   7 48562.6 1907.28  12
   1   2   6 54171.7 1890.41  12
   1   1   5 62037.7 1499.39   9
   1   1   5 73837.2 2070.02  12
   1   0   4 182357. 5610.81   3
   1   0   4 169699. 2862.22   5
  -1   1  -3 1210.20 310.276   4
  -1   2  -2 85741.7 3207.08   4
  -1   3  -1 1202.55 230.372  11
   1  -3   1 1168.91 208.520   8
  -1   3  -1 1200.25 396.786   4
  -1   4   0 1844.32 283.970  11
   1  -4   0 2028.05 297.954   8
  -1   5   1 1690.99 298.527  11
   1  -5  -1 1592.64 290.687   8
   1  -6  -2 23504.0 1263.55   8
  -1   7   3 8687.68 1043.69   6
   1  -7  -3 8114.98 818.361   8
  -1   8   4 2424.89 587.007   6
   1  -8  -4 2845.84 514.225   8
  -1   9   5 519.176 296.542  15
   1  -9  -5 744.930 281.915   8
  -1   9   5 1056.32 434.927   6
  -1  10   6 8863.00 1288.45  15
  -1  11   7 2280.87 596.604  22
  -1  11   7 2292.08 648.757  15
  -1  12   8-0.47020 71.7368  22
  -1  12   8 12.7650 109.518  15
   2  10  14-13.4620 140.628  23
   2  10  14 31.1061 216.006  26
   2   9  13 639.982 306.627  23
   2   9  13 516.164 249.685  26
   2   8  12 962.170 449.429  23
   2   7  11 4943.65 919.506  23
  -2  -7 -11 5804.84 921.265   7
  -2  -7 -11 6297.52 909.775   8
  -2  -6 -10 1632.93 397.000   7
  -2  -5  -9 4609.86 725.554   7
   2   5   9 3386.04 744.185  12
  -2  -4  -8 5105.04 679.380   7
   2   4   8 5169.78 730.333  12
  -2  -3  -7 10735.8 885.313   7
   2   3   7 11158.0 916.727  12
   2   2   6 29113.4 1272.70   9
   2   2   6 28748.8 1333.79  12
  -2  -2  -6 30398.2 1362.10   7
   2   1   5 8149.46 662.651  12
   2   1   5 7727.06 609.702   9
   2   0   4 1844.11 434.581   4
   2   0   4 2094.08 588.651   5
   2   0   4 1957.70 303.095   9
   2   0   4 1303.42 305.110  12
   2  -1   3 7628.19 1229.22   5
   2  -1   3 7386.02 576.690   9
   2  -1   3 7400.52 1029.00   4
  -2   2  -2 86266.1 1935.26   6
   2  -2   2 88123.2 2038.49   9
  -2   3  -1 42483.2 1597.92   6
  -2   4   0 707.547 244.956   6
  -2   5   1 3865.85 620.200   6
  -2   6   2 6925.10 943.199   6
  -2   7   3 1524.64 476.110   6
  -2   8   4 3509.46 797.685  26
  -2   8   4 2629.81 658.673  15
  -2   8   4 2526.53 657.811   6
  -2   9   5 1447.86 513.365  22
  -2   9   5 1540.42 552.346  26
  -2   9   5 1738.63 569.566  15
  -2  10   6 947.806 450.843  22
  -2  10   6 1854.35 565.802  15
  -2  11   7-190.595 260.572  22
   3  11  15 817.049 302.081  23
   3  10  14 138.229 144.689  23
   3   9  13 1344.93 468.079  23
   3   9  13 1811.96 558.157  26
   3   8  12 907.954 454.031  23
   3   7  11 4029.73 834.122  23
  -3  -7 -11 4351.20 821.803   7
  -3  -7 -11 4497.42 771.596   8
  -3  -6 -10 175.966 106.065   8
  -3  -6 -10 26.4707 83.5305   7
  -3  -5  -9 5897.90 855.755   7
   3   4   8 48.2157 117.068  12
  -3  -4  -8 64.5942 145.053   7
  -3  -3  -7 279.916 118.623   7
   3   2   6-60.6098 118.644   9
  -3  -2  -6 40.0789 107.687   7
   3   1   5 1567.34 321.883   9
  -3  -1  -5 1516.62 304.055   7
   3   0   4 7764.25 687.646   9
   3  -1   3 1094.38 265.601   9
   3  -2   2 3492.11 484.315   9
   3  -3   1 146.022 120.268   9
  -3   4   0 231.198 179.349   6
   3  -4   0 203.351 117.386   9
   3  -5  -1 2683.11 572.826   9
  -3   5   1 2120.60 551.147   6
  -3   6   2 6561.82 986.361   6
   3  -6  -2 5825.80 781.741   9
  -3   7   3 3701.43 832.090  22
  -3   7   3 3802.59 812.295  15
  -3   7   3 4157.25 830.995   6
   3  -7  -3 3993.33 660.597   9
  -3   8   4 1280.65 490.863  22
  -3   9   5-112.882 142.494  22
  -3  10   6 67.4600 179.705  22
   4  10  14 338.288 178.603  23
   4   9  13 439.881 312.390  23
   4   8  12 1229.89 439.694  23
   4   7  11 416.375 222.442  23
  -4  -6 -10 167.833 233.096  27
   4   6  10 477.485 318.810  23
  -4  -6 -10 91.1725 184.739   7
  -4  -5  -9 6185.94 914.027   7
  -4  -4  -8 21191.7 1586.54   7
  -4  -3  -7 6588.19 825.959   7
   4   2   6 1849.56 416.610   9
  -4  -2  -6 1676.80 405.375  13
   4   1   5 6614.58 748.626   9
   4   0   4 4428.15 612.319   9
   4  -1   3 10400.2 936.917   9
   4  -2   2 2466.84 473.974   9
   4  -3   1 17130.4 1264.86   9
  -4   4   0 27853.7 2083.30  22
   4  -4   0 27057.0 1685.87   9
  -4   5   1 192.696 296.897  22
   4  -5  -1 308.083 256.408   9
  -4   6   2 213.925 177.206  22
  -4   7   3 1282.17 447.919  22
  -4   8   4 648.413 336.731  22
  -4   9   5 446.813 221.083  22
   5   9  13 138.503 140.081  23
  -5  -8 -12 123.460 135.602  27
   5   8  12 55.1905 90.3281  23
  -5  -7 -11 1412.62 396.655  27
  -5  -6 -10-9.98837 194.283  27
   5   5   9 9226.75 1134.51  19
  -5  -5  -9 9707.16 1253.33  27
  -5  -4  -8 23915.3 1937.56  27
   5   4   8 22252.6 1733.51  19
  -5  -3  -7 3834.87 743.803  27
  -5  -2  -6 106.219 216.166  14
  -5  -2  -6-96.9177 204.161  13
  -5  -1  -5 26.0954 215.849  14
  -5  -1  -5 207.071 166.576  13
  -5   0  -4 1819.32 503.253  25
  -5   0  -4 1765.31 523.050  13
  -5   1  -3 13418.7 1468.72  25
  -5   1  -3 13941.1 1475.17  13
  -5   2  -2 7757.07 1627.17  25
  -5   2  -2 6925.00 1038.81  13
  -5   3  -1 984.075 507.296  25
  -5   4   0 12068.3 1368.30  22
  -5   4   0 12363.0 1366.83  25
  -5   5   1 1248.38 438.155  22
  -5   5   1 1914.91 523.611  25
  -5   6   2 149.795 184.143  22
  -5   7   3 12.6572 97.4340  22
  -6  -8 -12-119.761 113.105  27
  -6  -7 -11 1019.77 353.290  27
  -6  -6 -10 753.316 309.960  27
  -6  -5  -9 200.402 223.906  27
  -6  -4  -8 253.865 192.872  27
  -6  -3  -7 994.981 408.786  27
  -6  -3  -7 1431.56 418.940  14
  -6  -2  -6-128.776 189.422  27
  -6  -2  -6 193.263 288.830  14
  -6  -1  -5 825.418 318.371  27
  -6  -1  -5 964.814 419.314  14
  -6   0  -4 6098.51 901.663  14
  -6   1  -3 79.3378 138.005  14
  -6   2  -2 209.202 282.726  14
  -6   3  -1 596.810 247.217  14
  -6   4   0 182.021 109.210  14
  -6   5   1 138.827 106.393  14
  -7  -6 -10 137.277 52.3840  27
  -7  -5  -9-177.214 183.541  27
  -7  -4  -8 257.935 166.429  27
  -7  -3  -7 1027.98 282.670  27
  -7  -3  -7 1107.41 287.048  14
  -7  -2  -6-10.3737 78.3266  27
  -7  -2  -6-197.124 160.918  14
  -7  -1  -5 354.219 205.601  14
  -7   0  -4-39.6807 140.433  14
  -7   1  -3 146.486 128.881  14
  -7   2  -2-58.6691 92.7407  14
  -7  -1   4-114.691 154.896  16
  -7  -2   3 271.359 141.680  14
  -7  -2   3 167.314 111.599  16
  -7  -3   2 766.865 270.469  16
  -7  -3   2 592.683 224.544  14
  -7  -4   1 82.4423 151.803  14
  -7  -5   0 1079.03 328.246  14
  -7  -6  -1-8.97281 82.8109  14
  -7  -7  -2 151.547 105.283  14
  -7  -8  -3 194.258 164.914  14
  -6   2   7-10.7821 118.403  17
  -6   2   7 113.271 97.1646  16
  -6   1   6 270.585 165.027  17
  -6   1   6 265.018 187.374  16
  -6   0   5 108.563 116.971  17
  -6  -1   4 773.356 323.985  17
  -6  -2   3 2624.93 562.239  14
  -6  -3   2 373.000 261.142  14
  -6  -4   1 4221.42 743.629  14
  -6  -5   0 2233.75 541.633  14
  -6  -6  -1 387.439 330.084  14
  -6  -7  -2 1.04900 154.204  27
  -6  -7  -2 410.024 320.655  14
  -6  -8  -3 0.53049 185.912  27
  -6  -8  -3-152.884 62.8235  14
  -6  -9  -4 1116.95 402.607  27
  -6  -9  -4 214.503 188.353  14
  -6 -10  -5-133.317 162.123  27
  -6 -11  -6 250.815 155.364  27
  -5   4   9-36.1191 163.675  22
  -5   4   9 395.378 211.760  17
  -5   3   8-184.583 172.481  22
  -5   3   8-226.421 146.127  16
  -5   3   8 93.0914 139.847  17
  -5   2   7 777.522 343.984  22
  -5   2   7 1545.75 480.684  17
  -5   1   6 1906.21 590.664  22
  -5   0   5 30374.1 2359.45  22
  -5  -1   4 240.662 75.8251  22
  -5  -1   4 287.089 231.676  13
  -5  -2   3 1914.83 469.110  14
  -5  -2   3 2608.02 583.286  13
  -5  -3   2 601.531 315.610  14
  -5  -3   2 861.231 343.349  13
  -5  -3   2 476.688 237.433  10
  -5  -4   1 305.714 271.802  14
  -5  -4   1-77.5507 185.829  13
  -5  -5   0 7.15871 96.7538  14
  -5  -5   0-166.627 212.500  13
  -5  -6  -1 140.045 144.654  27
  -5  -6  -1 512.569 275.887  13
  -5  -6  -1 145.995 98.2489  14
  -5  -7  -2 484.079 289.728  27
   5   7   2-58.1257 137.518  11
  -5  -7  -2 97.1085 204.943  14
  -5  -8  -3 3758.03 740.809  27
  -5  -8  -3 3773.17 728.302  14
  -5  -9  -4 794.974 381.482  27
  -5  -9  -4 280.712 205.734  14
  -5 -10  -5-101.838 114.795  27
  -5 -11  -6 5146.28 838.813  27
  -5 -12  -7 2202.01 490.204  27
  -4   6  11 100.061 72.4420  17
  -4   5  10 1530.77 412.286  22
  -4   5  10 928.920 379.543  17
  -4   4   9 68.5373 210.930  22
  -4   4   9 34.2239 218.354  26
  -4   4   9-30.9856 139.165  17
  -4   3   8 2402.73 651.249  21
  -4   3   8 2350.11 649.366  22
  -4   2   7 430.596 327.823  22
  -4   2   7 536.103 313.281   6
  -4   1   6 359.352 290.359  22
  -4   1   6 555.366 293.688   6
  -4   1   6 288.123 213.001  10
  -4   0   5 3972.55 722.981  10
  -4   0   5 3617.59 646.434  13
  -4  -1   4 788.905 318.182  10
  -4  -1   4 811.462 280.891  13
  -4  -2   3 3398.20 609.537  10
  -4  -2   3 3981.84 656.616  13
  -4  -3   2 15.6587 78.1994  13
  -4  -4   1 18348.9 1376.55  13
  -4  -5   0 24743.3 1599.50  13
  -4  -6  -1 108.488 94.3663  13
   4   7   2 2055.41 495.766  11
  -4  -7  -2 2393.90 522.267   7
  -4  -8  -3 15806.6 1510.70  27
   4   8   3 17246.2 1471.17  11
  -4  -8  -3 16185.8 1456.15   7
  -4  -8  -3 16643.3 1485.89  14
  -4  -9  -4 113.900 216.590  27
  -4  -9  -4 161.311 170.406   7
   4  10   5 5906.41 961.299  23
  -4 -10  -5 5468.87 936.189  27
  -4 -11  -6 544.132 277.208  27
   4  11   6 1035.92 413.512  23
   4  12   7 236.398 193.975  23
  -4 -12  -7 75.4731 80.1236  27
  -4 -13  -8-95.3529 60.7448  27
   4  13   8 47.8982 121.519  23
  -3   7  12 1266.30 423.952  26
  -3   6  11-254.560 237.800  26
  -3   6  11 46.3039 239.240  21
  -3   5  10 1636.72 582.316  26
  -3   5  10 1716.43 581.209  21
  -3   5  10 1841.79 568.064  17
  -3   4   9 2789.14 661.721  26
  -3   4   9 3518.98 772.827  21
  -3   4   9 3663.87 769.762  22
  -3   4   9 3022.79 720.874   6
  -3   3   8 28.6537 82.0176  22
  -3   3   8-25.0089 183.102   6
  -3   2   7-81.7334 266.915   6
  -3   2   7-9.25202 104.030  10
  -3   1   6 1453.65 402.997  10
  -3   1   6 1271.01 391.647   6
  -3   0   5 85.0467 96.2945   6
  -3   0   5 119.450 206.662  10
  -3   0   5 160.853 116.132  13
  -3  -1   4-130.784 123.840  10
  -3  -1   4 63.2397 56.7375  13
  -3  -2   3 411.982 171.410  13
  -3  -3   2 1234.04 312.979  13
  -3  -4   1 51930.8 1977.66  13
  -3  -5   0 7258.21 734.939   7
  -3  -5   0 6744.64 705.421  13
  -3  -6  -1 6377.12 739.872   7
  -3  -6  -1 5514.06 639.412  13
   3   7   2 256.204 189.279  11
  -3  -7  -2 124.747 188.561   7
   3   8   3 3955.76 636.909  11
  -3  -8  -3 3367.56 634.259   7
  -3  -9  -4 1585.70 455.856   7
   3  10   5 2938.86 714.765  23
  -3 -10  -5 3557.83 759.575  27
  -3 -10  -5 3987.49 774.778   7
  -3 -11  -6 1637.47 488.837  27
   3  11   6 2207.21 610.871  23
   3  12   7-82.6410 174.764  23
  -3 -12  -7 626.053 384.079  27
   3  13   8 449.661 306.350  23
   3  14   9-113.588 167.988  23
  -2   8  13-114.327 204.516  26
  -2   7  12-164.559 92.0688  21
  -2   7  12-24.2892 155.286  26
  -2   6  11-180.508 203.714  26
  -2   6  11-260.363 326.825  21
  -2   5  10 108.278 174.497  26
  -2   5  10-24.9057 169.926  21
  -2   5  10-83.4503 247.523   6
  -2   4   9 2574.34 610.436   6
  -2   3   8 8721.69 1039.02   6
  -2   2   7 46542.0 2144.35  10
  -2   2   7 45438.0 2205.15   6
  -2   1   6 16391.5 1178.83  10
  -2   1   6 15822.1 1192.84   6
  -2   0   5 19070.0 1183.11  10
  -2   0   5 19200.5 989.569  13
  -2   0   5 19401.9 1240.48   6
  -2  -1   4 7648.03 620.439  13
  -2  -1   4 7995.95 752.462   6
  -2  -2   3 7205.96 594.372  13
  -2  -3   2 20602.1 1004.17  13
  -2  -4   1 15774.5 911.342  13
  -2  -4   1 17272.9 808.425   8
   2   5   0 6801.24 662.438  11
  -2  -5   0 7457.58 598.292   8
  -2  -5   0 7964.63 716.588   7
   2   6   1 1.48948 111.002  11
  -2  -6  -1 88.3644 79.0844   7
  -2  -6  -1 1.77831 83.4740   8
   2   7   2 10586.7 900.415  11
  -2  -7  -2 10446.8 872.914   8
  -2  -7  -2 9707.97 929.419   7
  -2  -8  -3 173.142 165.235   7
  -2  -8  -3 505.887 183.521   8
  -2  -9  -4 4865.53 780.259   7
  -2  -9  -4 4269.99 666.661   8
  -2 -10  -5 1514.41 463.492  27
   2  10   5 1392.14 468.255  23
  -2 -10  -5 1892.44 487.096   8
   2  11   6 375.628 305.868  23
   2  12   7 319.908 253.303  23
   2  13   8 405.033 315.273  23
   2  13   8 309.865 184.786  15
   2  14   9 348.073 183.190  23
   2  14   9-24.5271 154.181  15
  -1   9  14-223.021 164.795  26
  -1   8  13 479.062 335.677  26
  -1   8  13 294.117 233.144  21
  -1   7  12 2627.82 723.508  21
  -1   7  12 2354.87 680.779  26
  -1   6  11 1676.21 543.431  26
  -1   6  11 1372.20 509.922  21
  -1   5  10 6545.13 937.724   6
  -1   4   9 4824.97 732.110  12
  -1   4   9 3623.07 649.916   6
  -1   3   8 15215.5 1152.38  12
  -1   3   8 13046.4 1095.96   6
  -1   2   7 6116.01 674.674  10
  -1   2   7 6393.01 709.422   6
  -1   2   7 6770.92 732.904  12
  -1   1   6 1406.79 291.373  10
  -1   1   6 1755.12 344.464   6
   1  -1  -6 1818.20 568.734   4
  -1   1   6 1618.87 366.433  12
  -1   0   5 4354.54 463.330  10
  -1   0   5 3922.25 340.848  13
  -1   0   5 3413.40 569.232  12
  -1   0   5 3718.01 454.652   6
   1   1  -4 12013.7 616.216  11
  -1  -1   4 12933.3 632.040  13
   1   1  -4 11808.1 1472.77   2
  -1  -1   4 15226.0 1633.06   5
   1   2  -3 71367.0 1579.38  11
  -1  -2   3 75871.1 1572.23  13
  -1  -2   3 76403.2 3505.44   2
   1   3  -2 561.205 161.722  11
  -1  -3   2 489.096 292.594   2
  -1  -4   1 581.918 318.871   2
   1   4  -1 667.558 188.320  11
  -1  -4   1 458.873 136.782   8
   1   5   0 9611.52 690.796  11
  -1  -5   0 9365.73 731.964   7
  -1  -5   0 9302.59 674.756   8
   1   6   1 25703.6 1186.48  11
  -1  -6  -1 26119.7 1249.72   8
  -1  -6  -1 26161.2 1315.71   7
   1   7   2 50243.6 1747.20  11
  -1  -7  -2 50157.0 1954.78   8
  -1  -7  -2 48959.1 1982.20   7
  -1  -8  -3 234.174 225.406   7
  -1  -8  -3 22.9083 102.388   8
  -1  -9  -4 1504.94 416.537   8
   1  10   5-170.609 137.471  23
   1  10   5-211.606 210.253   6
  -1 -10  -5 212.863 208.858   8
   1  11   6 170.977 210.226  23
   1  12   7 483.380 313.387  23
   1  12   7 60.8599 172.944  15
   1  13   8-257.978 208.547  23
   1  13   8-26.6317 117.431  15
   1  14   9 374.159 203.699  15
   0  10  15-43.7291 113.842  26
   0   9  14 1634.86 558.337  26
   0   8  13 738.516 388.312  26
   0   7  12 5346.30 1037.29  26
   0   6  11 439.152 228.096  26
   0   6  11 726.949 317.873  21
   0  -6 -11 640.853 248.084   8
   0   5  10 17193.8 1538.23  12
   0   4   9 329.422 257.113  12
   0  -3  -8 3625.56 478.129   7
   0   3   8 4162.96 609.352  12
   0   3   8 3465.77 477.454   6
   0   2   7 5.49472 80.5084   6
   0   2   7 86.0405 144.476  12
   0  -2  -7 241.848 98.7025   3
   0   1   6 837.624 338.347   1
   0   1   6 775.089 181.149   6
   0   1   6 630.631 170.926  10
   0  -1  -6 498.032 249.456   3
   0   1   6 628.544 228.651  12
   0   0   5 5109.54 395.283  10
   0   0   5 7218.96 713.540  12
   0  -1   4 90425.9 2771.38   3
   0   1  -4 86798.9 3423.43   2
   0   2  -3 696813. 4643.69  11
   0   2  -3 737379. 9283.82   2
   0  -3   2 415320. 6900.31   1
   0  -4   1 1475.95 467.351   1
   0   4  -1 1602.12 256.658  11
   0  -4   1 1078.60 267.186   2
   0  -4   1 1436.25 244.151   8
   0   5   0 392.612 149.170  11
   0  -5   0 421.627 163.976   8
   0  -6  -1 11517.0 862.001   8
   0   6   1 11392.4 766.095  11
   0  -7  -2 1363.84 331.964   8
   0  -8  -3 160.632 154.894   8
   0   9   4 466.882 276.338   6
   0  -9  -4 264.298 190.044   8
   0  10   5 1953.99 601.866  23
   0  10   5 2163.80 683.734  15
   0  10   5 2005.07 603.378   6
   0 -10  -5 1954.66 501.417   8
   0  11   6 4412.04 862.856  15
   0  12   7-117.609 112.184  15
   0  13   8 1547.87 458.452  15
   1  10  15 251.146 221.256  26
   1   9  14 336.987 310.995  26
   1   8  13 1114.87 383.016  23
   1   8  13 1085.25 417.902  26
   1   7  12 951.410 421.694  23
  -1  -7 -12 1567.05 464.761   8
  -1  -5 -10 4334.27 699.315   7
   1   5  10 3813.80 773.200  12
  -1  -4  -9 172.599 118.295   7
   1   4   9-54.8070 119.527  12
   1   3   8 54457.9 2189.02  12
  -1  -3  -8 55470.2 2033.22   7
   1   2   7 4682.14 579.404  12
   1   1   6 876.193 198.983   9
   1   1   6 1413.38 334.167  12
   1   0   5 58132.6 2120.41  12
   1   0   5 57284.8 3327.16   3
   1   0   5 50958.5 1384.75   9
  -1   1  -4 1940.86 287.882  11
   1  -1   4 2452.79 290.626   9
  -1   1  -4 1868.02 373.518   4
   1  -2   3 24481.6 919.400   9
  -1   2  -3 22821.3 1647.31   4
  -1   2  -3 20536.2 944.411  11
  -1   3  -2 1270.21 248.433  11
  -1   3  -2 1176.82 458.015   4
  -1   4  -1 481.869 165.606  11
   1  -4   1 307.625 125.975   8
   1  -5   0 2861.51 399.174   8
  -1   5   0 2956.36 408.830  11
   1  -6  -1-14.6809 98.5023   8
   1  -7  -2 2132.14 412.688   8
  -1   8   3 2517.70 618.490   6
   1  -8  -3 1669.30 393.062   8
  -1   9   4 290.221 167.329  15
  -1   9   4 441.077 279.779   6
   1  -9  -4 719.222 279.310   8
  -1  10   5 1.61619 91.2865  15
  -1  11   6 2366.40 633.550  15
  -1  12   7 5183.65 823.641  22
  -1  12   7 4745.85 834.656  15
   2  10  15-63.4196 172.587  23
   2  10  15 229.231 212.449  26
   2   9  14 3917.92 790.245  23
   2   9  14 2661.24 657.484  26
   2   8  13 3880.01 818.993  23
   2   7  12 1017.02 451.106  23
  -2  -7 -12 530.384 277.507   8
  -2  -7 -12 936.403 379.667   7
  -2  -6 -11 350.429 189.634   7
  -2  -5 -10 899.064 374.369   7
   2   5  10 368.880 252.080  12
  -2  -4  -9 42866.6 2086.07   7
   2   4   9 40334.5 2165.55  12
  -2  -3  -8 9342.68 898.988   7
   2   3   8 8618.53 899.892  12
   2   2   7 634.537 210.589   9
   2   2   7 604.921 238.115  12
   2   1   6 8541.88 692.117   9
   2   1   6 9314.19 826.665  12
   2   0   5 200.569 89.9049   9
   2   0   5 72.7530 148.796  12
   2  -1   4 1569.91 532.270   5
   2  -1   4 1598.64 281.883   9
   2  -2   3 24437.4 1109.30   9
   2  -3   2 147389. 2856.48   9
  -2   4  -1 40218.4 1740.42   6
  -2   5   0 376.593 210.348   6
  -2   6   1 10600.0 1122.86   6
  -2   7   2 6958.81 1008.53   6
  -2   8   3 2477.32 621.579  26
  -2   8   3 2469.18 695.852  15
  -2   8   3 2713.22 688.367   6
  -2   9   4 1736.71 557.815  26
  -2   9   4 2594.22 702.022  15
  -2  10   5 1637.93 528.779  22
  -2  10   5 1779.75 558.867  15
  -2  11   6 735.648 307.091  22
  -2  12   7-98.1738 104.562  22
   3  10  15 409.214 239.161  23
   3   9  14 2878.39 667.515  23
   3   9  14 3215.16 664.600  26
   3   8  13 202.070 237.437  23
   3   7  12 142.678 231.264  23
   3   6  11 740.733 348.815  23
  -3  -6 -11 510.244 264.133   7
  -3  -6 -11 75.2358 196.882   8
  -3  -5 -10 628.289 282.447   7
  -3  -4  -9 657.142 305.515   7
   3   4   9 318.805 208.523  12
  -3  -3  -8 450.341 229.158   7
   3   3   8 227.893 156.464  12
   3   2   7 585.972 252.648   9
  -3  -2  -7 523.430 199.706   7
  -3  -1  -6 4583.78 571.076   7
   3   1   6 4210.05 552.842   9
   3   0   5 226545. 3940.42   9
   3  -1   4 26043.7 1335.05   9
   3  -2   3 4408.56 550.237   9
   3  -3   2 182.912 112.159   9
   3  -4   1 7022.23 749.235   9
  -3   5   0 6561.49 864.317   6
   3  -5   0 5929.14 739.615   9
  -3   6   1 4832.94 822.467   6
   3  -6  -1 3764.10 624.575   9
  -3   7   2 1624.20 499.818  22
  -3   7   2 1809.71 564.719   6
   3  -7  -2 1685.25 469.309   9
  -3   8   3 271.805 84.3082  22
  -3   9   4-47.7473 86.3883  22
  -3  10   5 347.956 257.479  22
  -3  11   6 208.123 167.408  22
   4  10  15 407.988 163.778  23
   4   9  14-134.267 227.843  23
   4   8  13 307.935 192.650  23
   4   7  12-211.717 239.345  23
   4   6  11 1085.41 372.739  23
  -4  -6 -11 1781.24 528.014  27
   4   5  10 1199.52 405.972  19
  -4  -5 -10 1653.76 505.386  27
   4   5  10 1384.34 417.421  23
  -4  -5 -10 2604.91 595.026   7
  -4  -4  -9 10382.5 1154.81   7
  -4  -3  -8-46.2832 137.934   7
   4   2   7-72.1869 117.243   9
   4   1   6 955.156 286.107   9
   4   0   5 1713.84 391.082   9
   4  -1   4 6008.81 742.208   9
   4  -2   3 1722.23 396.461   9
   4  -3   2 778.177 322.934   9
   4  -4   1 4235.60 645.132   9
  -4   5   0 12372.6 1409.38  22
   4  -5   0 11484.7 1106.70   9
  -4   6   1 1251.44 499.580  22
  -4   7   2 1423.42 438.155  22
  -4   8   3 52.7936 146.533  22
  -4   9   4 369.362 179.781  25
  -4   9   4 219.290 186.864  22
   5   9  14 94.8441 186.173  23
   5   8  13 61.5808 117.345  23
   5   7  12 254.626 164.156  23
  -5  -7 -12 147.309 240.751  27
  -5  -6 -11 3800.06 718.030  27
  -5  -5 -10 3598.28 727.071  27
   5   5  10 3434.43 697.628  19
  -5  -4  -9 188.274 186.185  27
   5   4   9-172.290 249.187  19
  -5  -3  -8 7742.84 1095.69  27
   5   3   8 8565.02 1078.45  19
   5   2   7 166.051 120.718   9
   5   1   6-94.1845 183.847   9
  -5  -1  -6-115.972 203.412  14
  -5  -1  -6-7.41865 118.788  13
  -5   0  -5-190.405 354.947  25
   5   0   5 57.2178 129.864   9
  -5   0  -5-132.306 257.503  13
  -5   1  -4 4009.78 814.128  25
   5  -1   4 2736.09 510.333   9
  -5   1  -4 3392.30 694.239  13
  -5   2  -3 1847.62 880.503  25
  -5   2  -3 1045.55 319.666  13
  -5   3  -2 1199.97 566.205  25
  -5   4  -1 3381.99 727.390  25
  -5   5   0 4442.69 784.485  22
  -5   5   0 4195.40 789.332  25
  -5   6   1 1673.62 456.181  22
  -5   6   1 627.953 307.849  25
  -5   7   2 243.408 141.482  22
  -5   7   2 550.644 348.950  25
  -5   8   3 200.628 155.461  22
  -6  -7 -12-73.7951 147.668  27
  -6  -6 -11 99.9677 144.123  27
  -6  -5 -10-124.008 145.572  27
  -6  -4  -9 7.80678 79.5093  27
  -6  -3  -8 1075.02 381.079  27
  -6  -2  -7 1667.73 475.953  27
  -6  -2  -7 1881.99 476.740  14
  -6  -1  -6 108.002 117.435  27
  -6  -1  -6-243.073 239.823  14
  -6   0  -5 3315.56 640.094  27
  -6   0  -5 3310.99 662.710  14
  -6   1  -4 608.335 209.857  14
  -6   2  -3 465.978 261.348  14
  -6   3  -2 219.173 335.948  25
  -6   3  -2-80.2760 155.059  14
  -6   4  -1 4.09208 68.8588  14
  -6   5   0 85.0045 50.4592  14
  -7  -6 -11-107.139 64.6392  27
  -7  -5 -10 526.310 194.829  27
  -7  -4  -9 189.026 101.440  27
  -7  -3  -8-60.9357 120.032  27
  -7  -2  -7 421.372 173.298  27
  -7  -2  -7 591.827 191.060  14
  -7  -1  -6 33.2553 110.373  14
  -7   0  -5 50.0156 95.7565  14
  -7   1  -4 7.40994 52.8047  14
  -7   2  -3 355.089 141.237  14
  -7  -2   4 12.5548 56.8399  16
  -7  -3   3 88.5649 72.7188  16
  -7  -3   3 230.259 144.859  14
  -7  -4   2 3554.94 539.987  14
  -7  -5   1 265.883 175.988  14
  -7  -6   0 496.618 207.449  14
  -7  -7  -1 264.266 163.776  14
  -7  -8  -2-85.4012 136.092  14
  -6   2   8 341.457 180.563  17
  -6   1   7 7.10808 135.233  17
  -6   1   7 62.9879 108.647  16
  -6   0   6 527.172 222.449  17
  -6   0   6 1251.22 391.826  16
  -6  -1   5 2157.86 491.522  17
  -6  -2   4 537.167 222.638  14
  -6  -3   3 427.075 214.612  14
  -6  -4   2 1428.04 404.411  14
  -6  -4   2 2747.61 617.184  16
  -6  -5   1 4390.34 757.088  14
  -6  -6   0 359.394 256.658  14
  -6  -7  -1 863.769 366.098  14
  -6  -8  -2 1615.19 432.044  27
  -6  -8  -2 1442.48 451.630  14
  -6  -9  -3 325.117 205.054  27
  -6  -9  -3 37.7833 96.8570  14
  -6 -10  -4 96.2415 144.008  27
  -6 -11  -5-129.231 148.962  27
  -5   4  10-1.09680 114.588  17
  -5   3   9 253.742 192.047  17
  -5   3   9 376.938 176.043  16
  -5   2   8 449.972 239.872  22
  -5   2   8 273.375 207.409  16
  -5   2   8 442.369 253.677  17
  -5   1   7 8779.32 1205.19  22
  -5   1   7 8880.39 1188.85  17
  -5   0   6 838.749 407.681  22
  -5   0   6 1490.20 506.242  17
  -5  -1   5 6174.26 1023.35  22
  -5  -1   5 7133.94 1039.05  17
  -5  -2   4 755.484 324.468  13
  -5  -2   4 656.476 292.601  10
  -5  -2   4 1011.58 382.818  14
  -5  -3   3 130.227 161.400  10
  -5  -3   3 88.1213 156.234  14
  -5  -3   3 102.750 157.176  13
  -5  -4   2 212.694 154.077  10
  -5  -4   2 308.256 219.764  14
  -5  -4   2 544.081 284.065  13
  -5  -5   1 163.308 214.345  13
  -5  -5   1 147.044 187.577  14
   5   6   0 80.0400 178.413  11
  -5  -6   0 239.484 257.529  13
  -5  -6   0 132.790 70.6356  14
  -5  -7  -1 263.725 200.571  27
   5   7   1 98.9134 97.3561  11
  -5  -7  -1 187.937 296.837  14
  -5  -8  -2 17037.3 1569.07  27
  -5  -8  -2 14128.0 1432.55  14
  -5  -9  -3 3461.67 717.757  27
  -5  -9  -3 3795.20 725.162  14
  -5 -10  -4 422.962 204.010  27
  -5 -10  -4 560.595 296.739  14
  -5 -11  -5 1135.24 355.425  27
  -5 -12  -6 232.722 161.666  27
  -5 -13  -7 228.906 159.656  27
  -4   5  11 878.182 308.624  17
  -4   4  10 474.038 256.493  22
  -4   4  10 391.129 232.216  17
  -4   3   9 723.273 365.620  21
  -4   3   9 164.543 128.118  22
  -4   3   9 36.1276 203.492  17
  -4   3   9 392.473 312.404  16
  -4   2   8 8711.47 1221.71  22
  -4   2   8 8457.06 1167.86  21
  -4   2   8 10010.6 1313.57  17
  -4   1   7 132.378 122.311  22
  -4   1   7-15.0413 175.825  10
  -4   0   6-72.0263 96.5949  22
  -4   0   6 269.370 160.634  10
  -4  -1   5 718.111 339.479  13
  -4  -1   5 501.671 325.813  10
  -4  -2   4 317.506 242.663  10
  -4  -2   4 93.2237 126.247  13
  -4  -3   3 10321.8 1045.43  13
  -4  -4   2 2414.58 507.073  13
  -4  -5   1 1365.99 368.534  13
  -4  -6   0 5711.73 779.597  13
   4   7   1 1415.86 406.514  11
  -4  -8  -2-199.484 175.488  27
  -4  -8  -2 357.144 179.987  14
   4   8   2-310.085 238.217  11
  -4  -9  -3 20941.0 1788.26  27
   4   9   3 19844.7 1612.37  11
  -4  -9  -3 21103.1 1696.67  14
  -4 -10  -4 75.0309 218.295  27
  -4 -11  -5 119.696 152.517  27
   4  11   5 91.8142 178.258  23
  -4 -12  -6 2644.12 614.288  27
   4  12   6 1902.78 501.799  23
   4  13   7 1946.64 483.707  23
  -4 -13  -7 1347.82 374.927  27
  -3   7  13-146.581 144.113  26
  -3   6  12 233.735 179.268  26
  -3   5  11 256.856 229.434  26
  -3   5  11 124.116 230.144  21
  -3   5  11 213.998 167.784  17
  -3   4  10 377.513 204.693  26
  -3   4  10 590.592 290.678  21
  -3   4  10 747.552 289.044  17
  -3   3   9 1386.47 536.003  22
  -3   3   9 263.667 99.1053  26
  -3   3   9 809.594 394.933  21
  -3   3   9 1161.50 415.206   6
  -3   3   9 1396.30 476.936  17
  -3   2   8 1358.45 474.496   6
  -3   1   7 1077.24 405.144   6
  -3   1   7 1022.57 368.661  10
  -3   0   6-1.55129 75.8954   6
  -3   0   6-108.681 210.675  10
  -3  -1   5-85.9618 78.0387  10
  -3  -1   5 42.9650 121.925  13
  -3  -2   4 46719.2 1891.69  13
  -3  -3   3 12469.8 975.105  13
  -3  -4   2 5726.81 667.181  13
  -3  -5   1 20672.7 1263.91  13
   3   6   0 1352.16 344.607  11
   3   7   1 12684.3 1128.49  11
  -3  -7  -1 13610.9 1185.82   7
   3   8   2 941.584 344.212  11
  -3  -8  -2 462.899 210.059   7
  -3 -10  -4 4135.43 815.289  27
   3  10   4 3780.01 798.078  23
   3  11   5 552.396 348.358  23
  -3 -11  -5 149.053 116.593  27
  -3 -12  -6 2167.42 560.497  27
   3  12   6 1268.45 482.128  23
   3  13   7 226.781 229.487  23
   3  14   8-8.94984 105.375  23
   3  14   8 175.309 68.7876  15
  -2   8  14 445.094 290.881  26
  -2   7  13 195.222 207.050  26
  -2   7  13 259.329 270.990  21
  -2   6  12-177.594 202.514  21
  -2   6  12-23.1075 236.951  26
  -2   5  11-36.9950 184.112  21
  -2   5  11-79.6900 153.751  26
  -2   4  10 260.330 135.699  26
  -2   4  10 494.084 388.045  21
  -2   4  10 308.604 217.521   6
  -2   3   9-186.065 193.803   6
  -2   2   8 5960.59 822.199  10
  -2   2   8 4724.53 744.514   6
  -2   1   7 11518.1 1047.32  10
  -2   1   7 11665.5 1086.41   6
  -2   0   6 4873.41 631.803  10
  -2   0   6 4866.63 506.782  13
  -2   0   6 4910.23 666.733   6
   2   1  -5 4337.22 453.663  11
  -2  -1   5 4519.09 584.529  10
  -2  -1   5 4303.00 482.862  13
   2   2  -4 942.332 226.144  11
  -2  -2   4 1213.80 257.325  13
  -2  -3   3 1154.88 247.841  13
   2   3  -3 683.566 182.887  11
   2   4  -2 5167.73 549.920  11
  -2  -4   2 5210.79 537.512  13
   2   5  -1 14362.4 972.523  11
  -2  -5   1 15361.7 882.381   8
   2   6   0 91247.8 2609.38  11
  -2  -6   0 97275.1 2751.97   7
  -2  -6   0 98284.2 2433.68   8
   2   7   1 2942.73 492.335  11
  -2  -7  -1 3306.89 490.057   8
  -2  -7  -1 3528.34 578.111   7
   2   8   2 4756.29 646.436  11
  -2  -8  -2 4388.90 620.725   8
  -2  -8  -2 4944.10 729.153   7
  -2  -9  -3 34.7163 102.015   8
  -2 -10  -4 2957.75 670.980  27
   2  10   4 3400.56 737.649  23
  -2 -10  -4 3717.84 663.880   8
   2  11   5-32.0590 225.991  23
  -2 -11  -5 224.188 224.359  27
   2  12   6 34.0547 123.682  23
   2  13   7 307.170 268.512  23
   2  13   7 362.746 275.508  15
   2  14   8 474.805 213.216  23
   2  14   8 560.908 269.989  15
  -1   9  15 245.289 138.305  26
  -1   8  14 44.9103 174.264  26
  -1   7  13 259.692 354.187  26
  -1   7  13-93.1210 155.311  21
  -1   6  12 8589.17 1314.44  26
  -1   6  12 9586.71 1349.37  21
  -1   5  11 1512.62 473.638  21
  -1   5  11 1388.09 443.409  26
  -1   5  11 1311.26 427.872   6
  -1   4  10 18666.8 1508.32   6
  -1   3   9 210.388 115.182   6
  -1   3   9-13.9107 98.3062  12
  -1   2   8 10529.8 949.437  10
  -1   2   8 10904.9 990.051  12
  -1   2   8 10194.4 935.281   6
  -1   1   7 1066.58 287.436  10
  -1   1   7 511.402 294.959  12
  -1   1   7 1146.34 282.436   6
  -1   0   6 1011.48 255.158   6
  -1   0   6 736.364 219.385  10
   1   0  -6 842.154 411.791   4
  -1   0   6 429.480 347.805  12
  -1  -1   5 231.139 129.980   5
   1   1  -5 320.508 95.9455  11
  -1  -1   5 50.8760 182.137  12
   1   2  -4 4176.99 419.117  11
   1   3  -3 2640.05 346.287  11
  -1  -3   3 2614.60 665.974   2
   1   4  -2 10157.6 712.353  11
  -1  -4   2 10221.7 1338.03   2
  -1  -4   2 12539.3 752.041   8
   1   5  -1 3501.88 443.167  11
  -1  -5   1 3534.40 428.994   8
  -1  -5   1 2882.26 702.449   2
   1   6   0 5302.57 569.411  11
  -1  -6   0 5898.32 605.814   8
   1   7   1 18188.5 1106.39  11
  -1  -7  -1 18027.8 1159.84   8
  -1  -8  -2 12301.4 1060.74   8
  -1  -9  -3-109.313 136.489   8
   1  10   4 91.1415 80.7445  23
  -1 -10  -4-100.976 77.5450   8
   1  11   5 1432.17 512.125  23
   1  12   6 50.3350 131.523  23
   1  12   6-183.667 171.771  15
   1  13   7 820.821 297.403  23
   1  13   7 796.989 350.048  15
   1  14   8 701.336 250.434  15
   0   9  15 1023.78 377.712  26
   0   8  14 735.100 332.898  26
   0   7  13 2625.81 673.990  26
   0   6  12 340.276 215.705  21
   0   6  12-225.072 206.953  26
   0  -6 -12-329.356 265.417   8
   0   5  11 12488.9 1383.56  12
   0   4  10 6290.77 886.631  12
   0  -3  -9 726.704 242.648   7
   0   3   9 486.827 202.203  12
   0   2   8 3314.33 554.052  12
   0   2   8 2483.39 387.925   6
   0   1   7 3350.01 413.235  10
   0   1   7 4116.45 598.371  12
   0   1   7 3957.94 452.436   6
   0   0   6 56886.1 1493.07  10
   0   0  -6 54396.2 1270.38  11
   0   1  -5 80778.8 1606.27  11
   0  -1   5 77174.6 1565.89  10
   0   2  -4 45561.4 1292.32  11
   0   2  -4 50724.8 2808.79   2
   0   3  -3 95080.1 1988.90  11
   0   4  -2 7633.88 597.286  11
   0  -4   2 7246.33 1071.58   1
   0  -4   2 8117.01 625.808   8
   0   5  -1 7189.20 610.052  11
   0  -5   1 6785.31 607.595   8
   0  -6   0 17421.0 1063.81   8
   0   6   0 16132.8 976.864  11
   0  -7  -1 16079.7 1123.88   8
   0  -8  -2 83.4791 105.987   8
   0  -9  -3 305.969 250.540   8
   0  10   4 13231.4 1478.24  23
   0  10   4 11988.8 1452.55   6
   0  10   4 12028.7 1502.57  15
   0 -10  -4 11742.3 1217.83   8
   0  11   5 2366.30 644.337  23
   0  11   5 2516.05 684.691  15
   0  12   6 4583.62 866.387  15
   0  13   7 1123.64 355.597  22
   0  13   7 834.974 309.246  15
   1  10  16 1099.89 354.251  26
   1   9  15 404.456 272.853  26
   1   8  14 3403.81 806.669  26
   1   7  13 2582.45 642.241  23
   1   7  13 3498.70 867.883  26
   1   6  12 712.377 264.414  23
  -1  -5 -11 5851.46 845.863   7
   1   5  11 4583.63 914.246  12
  -1  -4 -10 14703.0 1228.26   7
   1   4  10 15359.6 1428.73  12
  -1  -3  -9 15050.9 1147.22   7
   1   3   9 14555.6 1241.13  12
   1   2   8 32952.5 1741.87  12
   1   1   7 48559.2 2065.69  12
   1   0   6 13570.9 1694.94   3
   1   0   6 12392.0 735.035   9
   1   0   6 10268.7 1044.24  12
  -1   1  -5 1873.08 295.799  11
   1  -1   5 2619.96 773.477   3
   1  -1   5 1885.88 268.005   9
  -1   1  -5 2061.98 376.941   4
  -1   2  -4 650.266 187.798  11
   1  -2   4 421.921 133.190   9
  -1   2  -4 648.092 240.752   4
   1  -3   3 10200.8 655.571   9
  -1   3  -3 10635.4 1320.72   4
  -1   3  -3 10446.6 732.544  11
  -1   4  -2 65172.2 1932.48  11
   1  -5   1 81655.2 2199.13   8
  -1   5  -1 79541.1 2261.09  11
   1  -6   0 4256.73 547.808   8
  -1   6   0 4533.28 565.085  11
   1  -7  -1 1421.25 362.861   8
  -1   8   2 1369.70 443.298   6
   1  -8  -2 1467.48 389.405   8
  -1   9   3 4787.24 921.016   6
  -1   9   3 5744.04 1009.96  15
   1  -9  -3 4072.64 673.448   8
  -1  10   4 276.372 204.950  15
  -1  11   5 3275.33 769.143  15
  -1  12   6 519.166 261.606  22
  -1  12   6 118.910 210.086  15
  -1  13   7 128.029 177.386  22
   2  10  16 1566.18 381.327  26
   2  10  16 738.313 260.568  23
   2   9  15-2.23070 76.3319  23
   2   9  15-160.968 167.381  26
   2   8  14 1150.34 468.876  23
   2   8  14 1150.16 494.256  26
   2   7  13 1052.29 436.721  23
   2   6  12 3794.38 797.932  23
  -2  -6 -12 3598.40 732.811   7
   2   5  11 8898.09 1220.48  12
  -2  -5 -11 8637.97 1076.53   7
  -2  -4 -10 481.300 239.264   7
   2   4  10 258.868 264.713  12
  -2  -3  -9 80.6064 65.5377   7
   2   3   9-108.380 181.389  12
   2   2   8 3702.14 599.886  12
   2   1   7 7028.67 673.689   9
   2   1   7 7479.29 821.613  12
   2   0   6 14571.3 911.763   9
   2   0   6 4996.69 909.834  12
   2  -1   5 2271.65 341.169   9
   2  -1   5 638.908 340.111  12
   2  -2   4 76398.0 2072.61   9
   2  -2   4 3447.86 1061.88  12
   2  -3   3 19095.4 1060.81   9
   2  -4   2 549.420 194.970   9
  -2   5  -1 23180.4 1477.89   6
  -2   6   0 1719.11 467.250   6
  -2   7   1 230.186 258.702   6
  -2   8   2 292.278 235.372  26
  -2   8   2 302.783 326.596  15
  -2   8   2 343.799 302.194   6
  -2   9   3 20720.7 1995.99  15
  -2  10   4 3600.10 816.308  22
  -2  10   4 4197.07 841.380  15
  -2  11   5 430.623 245.560  22
  -2  11   5 555.444 239.264  15
  -2  12   6 169.262 148.135  22
   3  10  16 170.075 138.767  23
   3   9  15 151.226 177.780  23
   3   9  15-183.507 176.344  26
   3   8  14 105.777 108.763  23
   3   7  13 1573.68 562.165  23
   3   6  12 986.390 440.006  23
  -3  -6 -12 850.504 320.345   8
  -3  -6 -12 1267.64 441.783   7
   3   5  11 2203.74 600.542  23
  -3  -5 -11 1859.98 543.051   7
  -3  -4 -10 2483.56 564.730   7
   3   4  10 1939.80 513.289  12
  -3  -3  -9-57.0430 171.913   7
   3   3   9-32.0304 99.8565  12
   3   2   8 683.442 252.683   9
  -3  -2  -8 818.660 290.264   7
   3   1   7 96.8820 115.713   9
  -3  -1  -7-1.79778 74.8124   7
   3   0   6 368.357 167.375   9
   3  -1   5 104577. 2806.06   9
   3  -2   4 1357.57 319.882   9
   3  -3   3 3409.30 528.564   9
   3  -4   2-2.21415 64.1914   9
   3  -5   1-75.1509 109.925   9
  -3   6   0 475.421 337.056   6
   3  -6   0 178.747 166.544   9
  -3   7   1 2755.37 744.891  22
  -3   7   1 3198.08 712.100   6
   3  -7  -1 2908.49 572.807   9
  -3   8   2 1726.68 580.271  22
  -3   9   3 1389.20 512.625  22
  -3  10   4 1172.40 424.436  22
  -3  11   5-229.642 143.140  22
   4   9  15-32.2520 163.499  23
   4   8  14 1344.02 436.852  23
   4   7  13 912.687 397.846  23
   4   6  12 932.531 404.355  23
  -4  -5 -11 1680.23 479.982  27
   4   5  11 1653.70 508.564  23
   4   5  11 1734.79 522.334  19
  -4  -5 -11 2304.02 587.093   7
   4   4  10 1404.09 479.501  23
  -4  -4 -10 1182.07 419.920  27
   4   4  10 701.559 346.743  19
  -4  -4 -10 1151.91 394.364   7
  -4  -3  -9 10632.8 1127.18   7
  -4  -2  -8 54857.8 2421.36   7
   4   2   8 49951.7 2314.21   9
   4   1   7 6033.57 779.920   9
   4   0   6 374.034 194.070   9
   4  -1   5 3863.58 601.436   9
   4  -2   4 16.4868 69.3866   9
   4  -3   3 198.164 112.740   9
   4  -4   2 1298.08 368.989   9
   4  -5   1 1047.73 346.907   9
  -4   6   0 194.786 285.388  22
  -4   7   1 656.041 351.557  22
  -4   8   2 193.069 213.217  22
  -4   9   3-11.3014 146.817  25
  -4   9   3 188.081 171.928  22
  -4  10   4-36.2837 102.383  22
   5   8  14-207.742 170.037  23
   5   7  13-122.747 124.151  23
  -5  -6 -12 642.292 278.597  27
   5   5  11 1594.75 519.678  19
  -5  -5 -11 1431.62 455.233  27
   5   4  10 1282.39 395.576  19
  -5  -4 -10 1737.10 498.559  27
   5   3   9 4488.73 797.167  19
  -5  -3  -9 4044.34 801.972  27
   5   2   8 301.637 283.882  19
   5   1   7 190.078 149.210   9
  -5  -1  -7-34.7610 135.653  13
  -5   0  -6 417.770 274.973  25
   5   0   6 572.624 277.118   9
  -5   0  -6 364.034 311.315  13
  -5   1  -5 45.3603 167.207  25
   5  -1   5 331.650 215.486   9
  -5   1  -5 138.467 139.845  13
  -5   2  -4 1819.32 556.320  25
   5  -2   4 1129.15 318.636   9
  -5   3  -3 334.333 320.253  25
  -5   4  -2 2355.42 651.040  25
  -5   5  -1 1748.95 542.462  25
  -5   6   0 805.476 301.048  22
  -5   6   0 783.669 369.757  25
  -5   7   1 290.542 173.756  22
  -5   7   1 275.348 224.083  25
  -5   8   2 55.8273 112.229  22
  -6  -7 -13 166.174 92.9907  27
  -6  -6 -12 1044.30 342.271  27
  -6  -5 -11 217.130 162.254  27
  -6  -4 -10 158.346 214.719  27
  -6  -3  -9 128.941 82.9765  27
  -6  -2  -8 1870.60 530.237  27
  -6  -1  -7 2736.81 602.967  27
  -6  -1  -7 2534.16 541.783  14
  -6   0  -6 278.197 205.335  27
  -6   0  -6 225.962 148.678  14
  -6   1  -5 377.938 162.649  27
  -6   1  -5 514.862 243.917  14
  -6   2  -4 285.583 213.052  14
  -6   3  -3 44.2204 258.416  25
  -6   3  -3 27.4078 133.153  14
  -6   4  -2 395.918 234.817  25
  -6   4  -2 401.841 205.086  14
  -6   5  -1 271.211 169.599  14
  -7  -5 -11 35.0671 96.3905  27
  -7  -4 -10 123.397 91.2102  27
  -7  -3  -9 138.574 154.928  27
  -7  -2  -8-25.5427 68.6676  27
  -7  -1  -7-71.8785 81.6710  27
  -7  -1  -7-54.8898 125.740  14
  -7   0  -6 87.2473 53.7457  14
  -7   1  -5 297.665 157.437  14
  -7   2  -4 208.275 132.759  14
  -7  -3   4-20.5467 103.361  16
  -7  -4   3 56.5193 64.4181  14
  -7  -5   2 79.3840 49.0315  14
  -7  -6   1 314.265 206.866  14
  -7  -6   1 7.16061 135.607  18
  -7  -7   0 201.647 164.175  14
  -7  -8  -1 25.5466 90.5211  14
  -6   1   8 414.881 191.408  17
  -6   1   8 449.427 240.674  16
  -6   0   7 828.430 292.804  17
  -6   0   7 1068.31 324.214  16
  -6  -1   6 1248.15 381.754  20
  -6  -1   6 1271.76 363.875  17
  -6  -1   6 943.583 328.276  16
  -6  -2   5 8677.07 1071.31  16
  -6  -3   4-18.4232 137.971  16
  -6  -3   4 204.410 189.548  14
  -6  -4   3 1081.34 389.849  16
  -6  -4   3 329.212 227.612  14
  -6  -5   2 1715.31 476.599  14
  -6  -6   1 817.542 283.788  14
  -6  -7   0-167.433 65.2124  14
  -6  -8  -1 315.339 219.650  14
  -6  -9  -2 538.259 234.027  27
  -6  -9  -2 510.166 237.467  14
  -6 -10  -3 119.614 128.540  27
  -6 -11  -4 1683.44 391.538  27
  -6 -12  -5 643.119 197.466  27
  -5   3  10 60.4367 148.388  17
  -5   2   9 238.984 236.736  17
  -5   2   9 451.570 250.347  16
  -5   1   8 4425.19 785.765  16
  -5   1   8 4395.57 828.744  17
  -5   0   7 2390.42 618.799  17
  -5  -1   6 745.391 304.693  17
  -5  -2   5 1302.00 459.878  17
  -5  -3   4 878.464 359.414  10
  -5  -3   4 515.557 284.637  14
  -5  -3   4 1045.31 374.093  13
   5   4  -3 46.0238 86.1103  11
  -5  -4   3-164.532 192.242  10
  -5  -4   3-82.6686 100.090  14
  -5  -4   3 137.610 179.504  13
   5   5  -2 1918.87 509.081  11
  -5  -5   2 1492.01 472.033  14
  -5  -5   2 2068.41 533.496  13
   5   6  -1 4364.09 768.651  11
  -5  -6   1 3203.26 692.554  14
  -5  -6   1 5017.20 787.332  13
  -5  -7   0 2187.31 562.305  14
  -5  -8  -1 10320.0 1186.09  27
  -5  -8  -1 9837.67 1175.05  14
  -5  -9  -2 5077.68 845.238  27
  -5  -9  -2 4810.82 814.132  14
  -5 -10  -3 346.956 248.843  27
  -5 -10  -3 420.549 258.600  14
  -5 -11  -4 194.798 161.715  27
  -5 -12  -5 1531.43 426.800  27
  -5 -13  -6 142.509 162.319  27
  -4   5  12 444.215 177.952  17
  -4   4  11-153.734 120.838  17
  -4   3  10 1130.12 432.296  22
  -4   3  10 661.862 288.763  21
  -4   3  10 978.667 403.231  17
  -4   2   9 9.76083 137.449  22
  -4   2   9 793.923 385.590  21
  -4   2   9 454.414 201.162  16
  -4   2   9 371.404 246.884  17
  -4   1   8 338.927 137.844  20
  -4   1   8 191.255 112.024  22
  -4   1   8 489.992 286.413  17
  -4   0   7 133.554 109.794  22
  -4   0   7 260.549 211.766  17
  -4   0   7 8.86342 152.594  10
  -4  -1   6 9353.46 1189.52  17
  -4  -1   6 9309.50 1141.08  10
  -4  -1   6 10051.2 1031.22  13
  -4  -2   5 4240.41 758.452  10
  -4  -2   5 4343.54 694.706  13
   4   3  -4 1363.73 352.998  11
  -4  -3   4 2152.41 553.240  10
  -4  -3   4 2116.16 502.950  13
   4   4  -3 2586.04 521.295  11
  -4  -4   3 2991.37 565.370  13
   4   5  -2 2498.49 526.875  11
  -4  -5   2 2931.06 539.568  13
   4   6  -1 1334.54 417.633  11
  -4  -6   1 1518.52 397.252  13
   4   7   0 509.680 244.556  11
  -4  -8  -1 2619.63 580.455  27
  -4  -8  -1 1901.43 494.787  14
   4   8   1 1657.87 460.842  11
  -4  -9  -2 1260.08 410.183  27
   4   9   2 938.044 379.632  11
  -4  -9  -2 443.557 287.816  14
  -4 -10  -3 1878.62 514.875  27
  -4 -11  -4 316.767 179.076  27
   4  11   4 940.783 326.657  23
  -4 -12  -5 212.937 169.005  27
   4  12   5 179.846 254.183  23
  -4 -13  -6 488.778 285.853  27
   4  13   6 638.718 317.675  23
  -3   6  13-5.94480 148.270  26
  -3   5  12 407.951 326.288  26
  -3   5  12 104.099 249.677  21
  -3   4  11-11.6265 163.793  21
  -3   4  11 150.597 265.013  26
  -3   4  11 268.754 251.113  17
  -3   3  10 1759.99 576.680  21
  -3   3  10 1887.85 543.885  17
  -3   2   9 306.089 94.4596  20
  -3   2   9 500.026 383.875  21
  -3   2   9 148.345 203.456   6
  -3   2   9 129.399 241.315  17
  -3   2   9-69.8095 352.535  16
  -3   1   8 121.796 167.223   6
  -3   1   8-191.165 128.548  10
  -3   0   7 5568.40 835.233  10
  -3  -1   6 518.153 289.483  10
  -3  -1   6 353.439 142.697  13
   3   2  -5 2501.32 432.156  11
  -3  -2   5 2350.86 514.062  10
  -3  -2   5 2427.78 434.330  13
   3   3  -4 253.334 144.866  11
  -3  -3   4 216.852 153.941  13
   3   4  -3 200.089 131.125  11
  -3  -4   3 173.491 180.209  13
  -3  -5   2 1944.02 389.092  13
   3   5  -2 1623.34 379.921  11
   3   6  -1 597.725 253.704  11
   3   7   0 1933.12 466.354  11
   3   8   1 11221.9 1121.48  11
   3   9   2 1810.21 462.992  11
  -3 -10  -3 59.2821 153.218  27
   3  10   3 881.259 452.791  23
  -3 -11  -4 1803.17 541.818  27
   3  11   4 1271.02 463.136  23
   3  12   5 152.834 176.096  23
  -3 -12  -5 118.725 167.907  27
   3  13   6 536.568 337.314  23
  -3 -13  -6 289.158 259.435  27
   3  13   6 257.984 186.191  15
   3  14   7 88.3170 100.040  23
  -2   7  14 396.843 215.961  26
  -2   6  13 2857.47 690.505  26
  -2   6  13 3443.69 751.284  21
  -2   5  12 485.686 344.825  26
  -2   5  12 9.77607 195.233  21
  -2   4  11 54.9762 121.580  21
  -2   4  11-88.7048 139.508  26
  -2   4  11 100.898 180.222   6
  -2   3  10-74.5906 136.653   6
  -2   2   9 3474.80 652.598   6
  -2   1   8 980.649 335.389   6
  -2   1   8 1148.41 355.713  10
  -2   0   7 195.191 128.560   6
  -2   0   7 82.8954 90.9565  10
  -2  -1   6 1418.05 284.333  13
  -2  -1   6 1205.25 326.039  10
  -2  -2   5 1842.68 331.320  13
   2   2  -5 1508.55 309.392  11
  -2  -3   4 127.893 123.318  13
   2   3  -4 56.5896 105.997  11
   2   4  -3 127.110 101.032  11
   2   5  -2 15886.5 1060.38  11
   2   6  -1-68.5598 96.3748  11
  -2  -6   1-104.800 106.635   8
   2   7   0 43946.8 1928.49  11
  -2  -7   0 43199.8 1791.95   8
  -2  -8  -1 639.598 254.256   8
   2   8   1 744.895 269.634  11
  -2  -9  -2 258.336 214.330   8
  -2 -10  -3 309.131 316.366  27
   2  10   3 322.175 287.867  23
  -2 -10  -3 88.0321 118.352   8
  -2 -11  -4 378.180 308.899  27
   2  11   4-263.689 252.075  23
  -2 -12  -5-78.2966 78.6536  27
   2  12   5-42.4660 129.951  23
   2  13   6 834.218 394.431  23
   2  13   6 437.681 195.462  15
   2  14   7 232.014 168.656  23
   2  14   7 189.852 116.517  15
  -1   8  15 1225.87 419.800  26
  -1   7  14 1046.25 407.645  21
  -1   7  14 764.317 303.234  26
  -1   6  13 566.507 353.487  26
  -1   6  13 7.91089 228.269  21
  -1   5  12 2837.16 727.905  26
  -1   5  12 1240.04 491.891  21
  -1   4  11 1864.21 501.516   6
  -1   3  10 4537.96 729.648  12
  -1   3  10 4398.29 708.859   6
  -1   2   9 401.158 148.520  12
  -1   2   9 553.867 246.757   6
  -1   1   8 16506.8 1150.91  10
  -1   1   8 18769.5 1386.74  12
  -1   1   8 18601.5 1252.08   6
  -1   0   7 2571.47 447.671   6
  -1   0   7 2713.49 428.206  10
  -1   0   7 2660.93 554.164  12
   1   1  -6 94.4744 39.8386  11
  -1  -1   6 183.113 145.136  10
  -1  -1   6 58.4679 137.484  12
   1   2  -5 20728.2 954.293  11
   1   3  -4 84731.2 2008.92  11
   1   4  -3 175707. 3052.78  11
   1   5  -2 7090.80 655.851  11
  -1  -5   2 7959.76 660.805   8
   1   6  -1 1791.74 347.295  11
  -1  -6   1 1712.15 323.931   8
   1   7   0 13.6310 102.609  11
  -1  -7   0 51.2152 91.9926   8
   1   8   1 3521.43 537.199  11
  -1  -8  -1 3063.77 520.910   8
  -1  -9  -2 149.753 142.890   8
  -1 -10  -3-212.188 310.966  27
   1  10   3-160.924 120.075  23
  -1 -10  -3 229.233 268.014   8
   1  11   4 408.296 356.970  23
   1  11   4 13.4949 252.446  15
   1  12   5 586.255 410.080  23
   1  12   5 855.361 347.663  15
   1  13   6 2029.23 516.676  23
   1  13   6 1973.95 552.424  15
   1  14   7 79.2181 163.225  15
   0   9  16 622.624 300.831  26
   0   8  15 1483.54 559.612  26
   0   7  14 1047.75 396.072  26
   0   6  13-17.3376 245.131  21
   0   6  13 54.3507 211.121  26
   0   5  12 1298.06 468.580  26
   0   5  12 1462.54 542.320  21
   0   5  12 1112.32 405.978  12
   0   4  11 4754.50 809.135  12
   0   3  10 1814.99 465.624  12
   0   2   9 337.490 207.526  12
   0   1   8 24098.0 1549.77  12
   0   1   8 23521.7 1183.62   6
   0   0   7 2511.75 349.505  10
   0   0   7 3098.72 585.589  12
   0  -1   6 7129.97 522.742  10
   0  -1   6 8022.92 505.701   9
   0   1  -6 7146.46 545.793  11
   0   2  -5 1172.74 460.712   2
   0   2  -5 1085.83 211.134  11
   0  -2   5 1070.04 355.949   3
   0  -2   5 1163.03 182.155   9
   0   3  -4 9993.10 677.872  11
   0  -3   4 10618.3 562.049   9
   0   3  -4 10945.3 1394.62   2
   0   4  -3 2178.62 335.446  11
   0  -4   3 1968.94 254.926   9
   0  -4   3 2384.26 589.334   1
   0   5  -2 7990.28 671.052  11
   0  -5   2 7829.33 674.629   8
   0   6  -1 3102.90 445.427  11
   0  -6   1 2738.54 434.413   8
   0  -7   0 7960.59 797.734   8
   0   7   0 7834.46 756.004  11
   0  -8  -1 1840.52 447.615   8
   0  -9  -2 217.009 191.588   8
   0  10   3 1984.94 711.091  23
   0  10   3 2373.11 728.200   6
   0  10   3 2481.50 831.659  15
   0 -10  -3 1152.56 377.452   8
   0  11   4 5921.17 968.173  23
   0  11   4 5178.12 964.160  15
   0  12   5 358.992 123.024  23
   0  12   5 898.740 436.479  15
   0  13   6 4598.35 792.467  15
   1   9  16 339.439 177.794  26
   1   8  15 579.695 369.965  26
   1   7  14 20410.7 1997.55  26
   1   7  14 21395.8 1826.69  23
   1   6  13 7004.14 1063.17  23
  -1  -6 -13 6875.81 981.179   8
  -1  -5 -12 1164.61 376.139   7
   1   5  12 2506.81 688.868  12
  -1  -4 -11 9660.06 1056.12   7
   1   4  11 9703.99 1192.83  12
  -1  -3 -10 20.3618 97.7763   7
   1   3  10 175.803 162.216  12
   1   2   9 55431.5 2472.20  12
   1   1   8 318.791 240.880  12
   1   0   7 8724.84 666.719   9
   1   0   7 8647.41 980.979  12
   1  -1   6 33362.8 1240.19   9
   1  -1   6 34158.6 2843.48   3
  -1   1  -6 30684.3 1257.85  11
   1  -2   5 8842.95 619.487   9
  -1   2  -5 7485.82 960.225   4
  -1   2  -5 8536.01 672.169  11
   1  -3   4 22007.1 1009.41   9
  -1   3  -4 21265.2 1890.46   4
  -1   3  -4 20378.0 1087.36  11
   1  -4   3 54926.8 1647.04   9
  -1   4  -3 53617.7 1844.73  11
  -1   5  -2 1001.05 266.463  11
  -1   6  -1 1266.57 333.518  11
   1  -6   1 966.279 256.452   8
   1  -7   0 21145.7 1331.91   8
   1  -8  -1-84.1790 117.487   8
  -1   9   2 636.758 493.538   6
   1  -9  -2 112.456 157.212   8
  -1  10   3 332.087 219.630  15
  -1  11   4 2911.00 760.706  15
  -1  12   5 2218.68 567.000  15
  -1  13   6 471.063 253.687  22
   2   9  16-79.2423 149.346  23
   2   9  16-271.089 220.604  26
   2   8  15 992.655 377.360  23
   2   8  15 1258.23 499.903  26
   2   7  14 289.861 77.5070  23
   2   6  13 674.334 395.456  23
  -2  -6 -13 289.675 256.798   7
   2   5  12 25.0832 161.926  23
  -2  -5 -12-69.1800 89.6850   7
   2   5  12-41.4902 158.755  12
  -2  -4 -11 3608.52 679.179   7
   2   4  11 2969.24 684.553  12
  -2  -3 -10 534.549 256.633   7
   2   3  10 529.453 320.577  12
   2   2   9 5559.09 789.340  12
   2   1   8 13909.7 1019.94   9
   2   1   8 13894.2 1187.85  12
   2   0   7 1697.34 343.926   9
   2   0   7 432.993 240.065  12
   2  -1   6 145.361 77.5726   9
   2  -1   6 73.5420 181.692  12
   2  -2   5 73097.6 2116.10   9
   2  -3   4 30410.9 1391.91   9
   2  -4   3 4233.59 539.094   9
   2  -5   2 765.080 228.579   9
  -2   6  -1 787.684 346.942   6
   2  -6   1 519.520 182.863   9
  -2   7   0 808.482 330.534   6
   2  -8  -1 519.502 337.964  19
  -2   8   1-120.665 196.749  15
  -2   8   1 283.605 257.931   6
  -2   9   2 242.774 342.872  15
  -2  10   3 539.255 304.053  15
  -2  11   4 332.277 306.712  22
  -2  12   5 343.118 192.559  22
   3   9  16 490.295 259.493  23
   3   9  16 670.982 225.972  26
   3   8  15 354.530 267.027  23
   3   7  14 2097.46 567.934  23
   3   6  13 204.532 138.180  23
   3   5  12 517.731 289.795  23
   3   5  12 361.008 282.373  19
  -3  -5 -12 738.755 359.266   7
  -3  -4 -11 1155.77 431.239   7
   3   4  11 476.284 317.352  12
  -3  -3 -10 2971.14 602.488   7
   3   3  10 2672.93 603.474  12
  -3  -2  -9 1498.25 411.185   7
   3   2   9 1361.38 383.891  12
   3   1   8 5595.92 731.455   9
  -3  -1  -8 6033.58 747.208   7
   3   0   7 19437.4 1288.29   9
   3  -1   6 7302.13 775.899   9
   3  -2   5 2662.47 463.837   9
   3  -3   4 4685.94 629.694   9
   3  -4   3 343.303 192.009   9
   3  -5   2-133.403 130.718   9
   3  -6   1 313.725 194.592   9
  -3   7   0 11010.1 1429.80  22
   3  -7   0 8636.37 983.550   9
  -3   8   1 275.714 357.276  22
  -3   9   2 2277.72 604.032  22
  -3  10   3 485.606 279.614  22
  -3  11   4 175.918 172.070  22
   4   9  16 497.953 219.369  23
   4   8  15 215.285 152.712  23
   4   7  14 1603.96 500.115  23
   4   6  13 1553.39 481.020  23
   4   5  12 3291.48 726.922  19
   4   5  12 3527.87 761.392  23
   4   4  11 1095.08 394.544  23
  -4  -4 -11 1040.17 378.513  27
   4   4  11 595.027 252.218  19
  -4  -4 -11 1762.52 567.396   7
   4   3  10 2391.47 598.409  19
  -4  -3 -10 2726.29 613.253  27
  -4  -3 -10 2840.23 605.118   7
  -4  -2  -9 487.579 221.362   7
   4   1   8 5309.33 764.597   9
   4   0   7 3486.39 599.757   9
   4  -1   6 3962.17 633.377   9
   4  -2   5 7168.07 852.522   9
   4  -3   4 1116.02 340.448   9
  -4   4  -3 828.435 470.419  25
   4  -4   3 1184.05 376.020   9
   4  -5   2 751.145 284.077   9
  -4   6  -1-29.5515 114.860  22
  -4   7   0 428.011 249.890  22
  -4   8   1 424.275 221.505  22
  -4   9   2 445.251 241.471  22
  -4   9   2 19.8094 217.189  25
  -4  10   3-202.680 149.624  22
   5   8  15 272.848 172.372  23
   5   7  14-46.2142 75.2115  23
   5   6  13-189.514 241.104  23
  -5  -6 -13 77.4091 131.957  27
  -5  -5 -12 82.3421 169.716  27
  -5  -4 -11 1968.61 545.618  27
   5   4  11 1868.47 535.608  19
   5   3  10 12756.0 1371.02  19
  -5  -3 -10 13024.9 1419.19  27
   5   2   9 9590.67 1161.76  19
   5   1   8 321.494 372.770  19
   5   1   8 352.202 256.729   9
   5   0   7-114.451 191.273  19
   5   0   7-342.929 205.629   9
  -5   0  -7-93.3490 206.557  13
  -5   1  -6-255.775 424.638  25
   5  -1   6 113.276 70.4698   9
  -5   2  -5 263.101 395.077  25
  -5   3  -4 281.197 176.706  25
  -5   4  -3 480.263 415.577  25
  -5   5  -2 2.67677 242.137  25
  -5   6  -1 766.516 373.422  25
  -5   7   0 172.660 245.142  25
  -5   8   1 420.108 199.887  25
  -6  -6 -13-55.8536 90.4799  27
  -6  -5 -12 3876.82 642.226  27
  -6  -4 -11-37.7275 148.763  27
  -6  -3 -10-113.702 184.467  27
   6   3  10 24.8801 74.7956  19
  -6  -2  -9 412.047 257.039  27
  -6  -1  -8 109.815 142.718  27
  -6  -1  -8 341.425 195.774  14
  -6   0  -7 1607.11 450.861  27
  -6   0  -7 2418.02 510.086  14
  -6   1  -6 37.4419 77.3932  27
  -6   1  -6 146.922 94.2958  14
  -6   2  -5 158.772 182.380  14
  -6   3  -4-0.46833 143.458  14
  -6   4  -3 293.229 175.508  25
  -6   4  -3 51.1395 71.2520  14
  -6   5  -2 173.918 55.6287  14
  -7  -4 -11 36.3325 92.9859  27
  -7  -3 -10-50.4519 60.6915  27
  -7  -2  -9 92.3348 48.8858  27
  -7  -1  -8-41.2395 108.804  27
  -7   0  -7 16.0654 46.6664  27
  -7   0  -7 26.4076 87.5261  14
  -7   1  -6 402.663 169.915  14
  -7   2  -5 318.094 133.407  14
  -7  -5   3 168.319 113.187  14
  -7  -6   2 161.827 80.7610  14
  -7  -7   1 99.5577 95.9825  18
  -7  -7   1 71.5360 91.1169  14
  -7  -8   0-40.2197 101.657  14
  -7  -8   0-146.440 105.805  18
  -7  -9  -1 181.064 83.2788  18
  -6   0   8 681.558 279.119  16
  -6   0   8 356.640 174.030  17
  -6  -1   7 45.5665 120.987  20
  -6  -1   7 412.999 235.988  17
  -6  -1   7 261.298 164.235  16
  -6  -2   6 67.3798 107.997  16
  -6  -3   5 193.524 162.844  16
  -6  -4   4 21.9990 77.7260  16
  -6  -4   4-21.1050 108.563  14
  -6  -5   3-28.3520 100.653  14
  -6  -6   2 49.7325 83.3679  14
  -6  -7   1 189.655 227.771  14
  -6  -8   0-140.347 74.5789  14
  -6  -9  -1 511.710 285.472  14
  -6 -10  -2 36.0330 106.491  27
  -6 -11  -3 1267.29 316.901  27
  -5   3  11 30.8631 99.9814  17
  -5   2  10 15.0382 114.044  16
  -5   2  10 172.031 143.714  17
  -5   1   9 46.8542 149.810  17
  -5   1   9-310.340 254.409  16
  -5   0   8 4777.26 755.483  20
  -5   0   8 3963.44 778.099  17
  -5   0   8 4563.32 824.817  16
  -5  -1   7-363.027 247.573  17
  -5  -1   7-24.9470 197.762  16
  -5  -2   6 717.844 322.828  17
  -5  -2   6 229.641 217.842  16
  -5  -3   5 175.059 186.277  16
  -5  -4   4-13.1612 135.735  16
  -5  -4   4-223.759 154.865  14
  -5  -5   3 439.792 280.768  14
  -5  -6   2 121.349 184.783  14
  -5  -7   1-163.151 155.374  14
  -5  -8   0 3669.75 682.669  27
  -5  -8   0 3385.23 716.940  14
  -5  -9  -1 8584.68 1069.40  27
  -5  -9  -1 7732.75 1028.83  14
  -5 -10  -2 61.2918 92.6050  27
  -5 -10  -2-82.6607 151.176  14
  -5 -11  -3 116.578 161.782  27
  -5 -12  -4-40.7069 118.707  27
  -5 -13  -5 55.3613 126.528  27
  -4   4  12 272.127 190.448  17
  -4   3  11-16.6555 129.038  21
  -4   3  11 11.9301 186.011  17
  -4   2  10-215.607 209.052  22
  -4   2  10 518.414 348.002  21
  -4   2  10 243.002 189.741  17
  -4   2  10 236.386 212.940  16
  -4   1   9 2332.28 617.480  22
  -4   1   9 1979.18 570.199  20
  -4   1   9 2278.35 611.387  17
  -4   1   9 2380.90 598.448  16
  -4   0   8 1581.92 555.096  22
  -4   0   8 2832.54 685.181  17
  -4   0   8 2475.34 615.698  10
  -4   0   8 2250.31 580.818  16
  -4  -1   7 2259.40 602.661  22
  -4  -1   7 2743.21 687.841  17
  -4  -1   7 2033.41 558.153  10
  -4  -2   6 5038.92 861.447  17
  -4  -2   6 4492.91 797.052  10
  -4  -2   6 5005.43 737.227  13
  -4  -3   5 1905.58 520.282  10
  -4  -3   5 3191.41 578.538  13
   4   4  -4 12254.8 1170.93  11
  -4  -4   4 13810.5 1239.46  13
   4   5  -3 1808.22 458.298  11
  -4  -5   3 1976.72 482.608  13
   4   6  -2 3621.04 646.823  11
   4   7  -1 79.4199 134.017  11
  -4  -8   0-169.380 126.843  27
   4   8   0 61.0725 133.467  11
  -4  -8   0-21.6514 91.8853  14
  -4  -9  -1 9014.97 1148.84  27
   4   9   1 9522.78 1139.15  11
  -4  -9  -1 9568.82 1182.22  14
  -4 -10  -2-405.904 223.426  27
  -4 -11  -3 223.018 214.961  27
  -4 -12  -4-95.8196 78.5822  27
   4  12   4 196.889 171.825  23
  -4 -13  -5 282.128 221.464  27
   4  13   5 139.485 161.519  23
  -3   5  13 1052.07 351.331  21
  -3   5  13 662.981 327.004  26
  -3   4  12 1510.80 508.508  26
  -3   4  12 2456.16 637.596  21
  -3   4  12 2209.00 566.964  17
  -3   3  11 2628.97 677.689  21
  -3   3  11 3293.87 705.481  17
  -3   2  10 419.696 305.279  20
  -3   2  10 216.439 233.957  17
  -3   2  10 892.653 356.261  16
  -3   1   9 2110.84 546.948  20
  -3   1   9 1528.82 484.029  21
  -3   1   9 1912.61 513.367  10
  -3   1   9 1360.44 467.557  17
  -3   1   9 2139.73 506.974  16
  -3   0   8 5701.07 855.045  10
  -3  -1   7 5118.85 793.149  10
  -3  -2   6 265.557 184.929  10
  -3  -2   6-25.9826 120.664  13
   3   3  -5 4998.39 650.109  11
  -3  -3   5 4790.54 630.021  13
   3   4  -4 1501.75 378.203  11
  -3  -4   4 1310.09 361.113  13
   3   5  -3 12138.5 1073.64  11
   3   6  -2 2318.00 477.795  11
   3   7  -1 1816.94 487.532  11
   3   8   0 10407.6 1095.34  11
   3   9   1 1201.71 372.260  11
  -3 -10  -2 3526.09 728.175  27
   3  10   2 4975.07 917.481  23
  -3 -11  -3 289.862 309.300  27
   3  11   3 265.813 223.492  23
  -3 -12  -4 353.956 244.334  27
   3  12   4 157.824 155.210  23
  -3 -13  -5 114.537 138.504  27
   3  13   5-31.8362 118.330  23
  -3 -14  -6 48.5211 73.9954  27
   3  14   6 249.919 201.572  23
  -2   7  15-99.9892 185.656  26
  -2   6  14 602.127 395.420  26
  -2   6  14 545.774 346.033  21
  -2   5  13 427.409 270.457  21
  -2   5  13 403.466 311.122  26
  -2   4  12-94.2365 155.609  21
  -2   4  12-136.747 310.681  26
  -2   3  11 495.233 283.383  21
  -2   3  11 144.122 186.900  26
  -2   3  11 546.708 266.784  20
  -2   3  11 405.969 258.468   6
  -2   3  11-28.0221 205.421  17
  -2   2  10 2137.26 549.771   6
  -2   1   9-0.54161 119.123   6
  -2   1   9 434.118 262.881  10
  -2   0   8 3211.39 577.049  10
  -2  -1   7 305.444 210.771  10
   2   2  -6 2386.19 387.660  11
  -2  -2   6 2410.94 468.900  10
   2   3  -5 1133.31 292.299  11
   2   4  -4 4033.53 534.283  11
   2   5  -3 46405.7 1880.86  11
   2   6  -2 56144.0 2161.80  11
   2   7  -1 29037.3 1610.64  11
  -2  -7   1 30039.6 1519.95   8
   2   8   0 103.417 135.624  11
  -2  -8   0 228.578 164.958   8
   2   9   1 629.726 249.839  11
  -2  -9  -1 559.002 253.433   8
   2  10   2 89.8867 132.586  23
  -2 -10  -2-193.044 178.617  27
  -2 -10  -2 51.3741 111.687   8
  -2 -11  -3 976.414 365.150  27
   2  11   3 1103.03 426.031  23
  -2 -12  -4 381.754 248.346  27
   2  12   4 313.246 192.059  23
   2  12   4-17.1155 204.444  15
  -2 -13  -5-4.47466 199.443  27
   2  13   5 35.9725 203.754  23
   2  13   5 415.715 206.274  15
   2  14   6-85.3085 111.168  23
   2  14   6 2.04400 103.776  15
  -1   8  16-209.219 182.036  26
  -1   7  15 537.935 295.319  26
  -1   7  15 1078.30 422.805  21
  -1   6  14-53.1598 133.756  26
  -1   6  14-226.918 254.616  21
  -1   5  13 66.2557 122.521  26
  -1   5  13 298.303 274.531  21
  -1   4  12 5966.80 920.203  20
  -1   4  12 6662.17 1099.65  26
  -1   4  12 4993.45 951.360  21
  -1   3  11 25565.7 1775.60   6
  -1   2  10 7117.91 913.174  12
  -1   2  10 6968.59 870.680   6
  -1   1   9 2119.95 445.109   6
  -1   1   9 2105.64 438.423  10
  -1   1   9 2474.67 520.915  12
  -1   0   8 16658.6 1136.72  10
  -1   0   8 11541.6 1219.32  12
  -1  -1   7 17269.2 1082.47  10
  -1  -1   7 7756.46 1030.85  12
   1   2  -6 11484.5 749.162  11
  -1  -2   6 3286.53 757.620  12
   1   3  -5 60362.8 1791.15  11
   1   4  -4 145.090 135.253  11
   1   5  -3 999.830 278.593  11
   1   6  -2 2005.94 372.378  11
  -1  -6   2 1766.50 349.545   8
   1   7  -1 2067.06 405.798  11
  -1  -7   1 1995.32 381.760   8
   1   8   0 2190.67 441.975  11
  -1  -8   0 2082.04 425.678   8
  -1  -9  -1 1299.24 383.744   8
  -1 -10  -2 4771.33 825.011  27
   1  10   2 4110.74 831.083  23
  -1 -10  -2 3926.51 698.478   8
   1  11   3 8723.03 1252.27  23
  -1 -11  -3 8658.19 1160.24  27
   1  11   3 8887.87 1214.72  15
   1  12   4 550.391 354.460  23
   1  12   4 411.566 341.341  15
   1  13   5 73.1808 172.848  23
   1  13   5 228.819 235.880  15
   1  14   6 1104.66 337.812  15
   0   8  16 345.022 240.403  26
   0   7  15 1212.54 464.008  26
   0   6  14 17289.9 1850.59  26
   0   6  14 15799.6 1636.41  21
   0   5  13-77.8137 164.883  26
   0   5  13 212.555 135.302  21
   0   4  12 13882.5 1491.59  12
   0   3  11 974.766 360.101  12
   0   2  10 9621.29 1117.45  12
   0   1   9 1918.47 482.583  12
   0   0   8-1.66100 72.7061  10
   0   0   8-64.5621 146.722  12
   0  -1   7 19069.2 926.465  10
   0   1  -7 20078.6 960.960  11
   0   2  -6 24576.0 1090.41  11
   0   3  -5 1188.68 247.200  11
   0   4  -4 11364.1 808.036  11
   0   5  -3 186.547 126.222  11
   0  -5   3 308.640 123.185   9
   0   6  -2 1535.97 328.974  11
   0  -6   2 1542.04 324.158   8
   0   7  -1 1583.29 353.062  11
   0  -7   1 1849.89 396.552   8
   0  -8   0 4187.61 633.085   8
   0   8   0 4410.47 643.366  11
   0  -9  -1 4834.27 720.179   8
   0 -10  -2 1186.97 475.199  27
   0  10   2 68.6193 247.973  23
   0  10   2 775.155 469.644  15
   0 -10  -2 36.1872 206.554   8
   0  11   3 851.873 471.055  23
   0  11   3 1940.82 641.399  15
   0  12   4-156.654 177.256  23
   0  12   4 297.614 223.436  15
   0  13   5 122.782 218.293  15
   0  14   6 132.385 104.196  15
   1   9  17 1434.82 397.679  26
   1   8  16 3.74103 112.512  26
   1   7  15 2762.66 728.033  26
   1   6  14 6209.15 986.146  23
   1   5  13 2092.72 590.943  23
   1   5  13 1946.30 594.447  12
  -1  -4 -12 1178.63 367.532   7
   1   4  12 1726.73 492.590  12
  -1  -3 -11 13246.2 1232.11   7
   1   3  11 14756.4 1432.68  12
   1   2  10 1046.34 357.432  12
   1   1   9 34187.0 1985.78  12
   1   0   8 2998.62 428.914   9
   1   0   8 1593.26 555.828  12
   1  -1   7 3741.40 442.404   9
  -1   1  -7 3661.39 475.547  11
   1  -2   6 22037.4 1052.70   9
  -1   2  -6 20626.9 1125.88  11
   1  -3   5 27938.1 1190.17   9
  -1   3  -5 25880.5 1292.47  11
   1  -4   4 52925.1 1679.70   9
  -1   4  -4 50580.2 1886.75  11
  -1   5  -3 94.2087 89.5420  11
   1  -5   3 58.3670 105.455   9
  -1   6  -2 19027.0 1278.70  11
   1  -7   1 3690.02 575.136   8
  -1   7  -1 3398.80 565.622  11
   1  -8   0 5.21531 114.943   8
  -1   9   1 1064.22 443.721   6
  -1   9   1 1215.78 701.282  15
   1  -9  -1 516.182 215.494   8
  -1  10   2 1238.76 513.479  15
  -1  11   3 5446.90 978.638  15
   1 -12  -4 342.819 218.147  19
  -1  12   4 137.810 158.145  15
  -1  13   5 212.453 233.561  22
   2   9  17 5993.23 772.629  26
   2   8  16 1479.96 446.579  23
   2   8  16 1438.82 487.557  26
   2   7  15 2473.77 625.658  23
   2   6  14 716.486 329.456  23
   2   5  13 342.471 237.967  23
  -2  -5 -13 32.6910 196.476   7
   2   5  13 336.447 302.973  12
  -2  -4 -12 178.995 72.0102   7
   2   4  12 100.926 278.454  12
  -2  -3 -11 19.5810 123.418   7
   2   3  11 551.670 336.665  12
   2   2  10 7416.14 973.391  12
   2   1   9 25762.6 1464.22   9
   2   1   9 21300.7 1687.60  12
   2   0   8 13312.6 1010.87   9
   2   0   8 9970.36 1047.41  12
   2  -1   7 474.390 212.340   9
   2  -1   7 166.003 211.519  12
   2  -2   6 2340.82 399.521   9
   2  -2   6 137.507 230.005  12
   2  -3   5 517.599 186.374   9
   2  -4   4 11570.7 911.218   9
   2  -5   3 350.734 188.056   9
   2  -6   2 306.130 161.825   9
  -2   7  -1 1145.58 413.592   6
   2  -7   1 846.054 285.565   9
   2  -8   0-279.690 118.058  19
  -2   8   0 131.019 109.800  15
   2  -8   0-113.141 196.841   9
  -2   8   0 63.8425 141.952   6
   2  -9  -1 591.110 308.223  19
  -2   9   1 617.798 352.318  15
  -2  10   2 272.082 196.717  15
  -2  11   3 297.262 292.148  22
  -2  12   4 599.910 260.504  22
   3   9  17 111.852 85.5810  23
   3   8  16 401.726 212.122  23
   3   8  16 27.9861 137.378  26
   3   7  15-87.2068 122.856  23
   3   6  14 426.796 220.573  23
   3   5  13 3557.03 773.449  23
   3   5  13 3875.00 799.636  19
   3   4  12 44.3373 186.480  19
   3   4  12 168.537 211.649  23
  -3  -4 -12 172.287 221.209   7
   3   4  12 232.888 246.601  12
  -3  -3 -11 4683.45 789.393   7
   3   3  11 3885.54 746.282  12
  -3  -2 -10 1622.92 434.796   7
   3   2  10 989.371 342.565  12
   3   1   9 3215.99 580.562   9
  -3  -1  -9 3065.58 563.546   7
   3   0   8 24149.9 1507.48   9
   3  -1   7 4514.51 634.918   9
   3  -2   6 7013.31 793.413   9
   3  -3   5 398.822 174.878   9
   3  -4   4 134.358 52.8094   9
   3  -5   3 717.745 259.469   9
   3  -6   2 3726.21 616.582   9
  -3   7  -1 3414.73 773.359  22
   3  -7   1 1480.24 409.991   9
  -3   8   0 994.160 452.772  22
  -3   9   1-112.433 92.7086  22
  -3  10   2 372.415 213.289  22
  -3  11   3-127.816 199.531  22
   4   8  16 159.805 157.855  23
   4   8  16-250.806 252.082  26
   4   7  15 753.590 279.919  23
   4   6  14-8.55241 148.973  23
   4   5  13 5084.20 893.627  19
   4   5  13 6071.05 972.638  23
   4   4  12-69.4746 200.079  23
   4   4  12-181.074 218.687  19
  -4  -4 -12 312.472 314.618  27
   4   3  11 6982.71 1041.19  19
  -4  -3 -11 7057.33 1032.20  27
   4   3  11 6314.78 971.530  23
  -4  -3 -11 6664.25 974.465   7
   4   2  10 3627.28 711.576  19
  -4  -2 -10 4695.41 790.202   7
   4   1   9 2693.56 559.068   9
   4   0   8 373.905 331.048   9
   4  -1   7 961.698 315.391   9
   4  -2   6 5031.79 745.121   9
  -4   3  -5 836.322 237.798  25
   4  -3   5 1140.03 340.459   9
  -4   4  -4 9341.11 1274.35  25
   4  -4   4 9150.87 1007.51   9
  -4   5  -3 2426.46 594.970  25
   4  -5   3 2013.20 490.990   9
  -4   7  -1 523.303 295.074  22
  -4   8   0 433.285 353.134  25
  -4   8   0 600.293 345.815  22
  -4   9   1 73.5612 153.800  22
  -4   9   1-177.141 237.185  25
  -4  10   2 34.1014 97.8241  22
  -4  10   2 55.7011 127.770  25
   5   7  15 308.215 162.524  23
   5   6  14 735.622 253.397  23
  -5  -5 -13 109.945 81.0855  27
   5   4  12 418.315 332.938  19
  -5  -4 -12 529.608 317.342  27
   5   3  11-230.172 261.070  19
  -5  -3 -11 107.427 162.928  27
   5   2  10 20352.4 1717.62  19
  -5  -2 -10 19821.5 1763.60  27
   5   1   9 466.770 158.914  19
   5   0   8-112.516 197.526  19
   5  -1   7 1443.90 445.319  19
  -5   1  -7 1416.31 418.104  25
  -5   2  -6 116.208 247.883  25
  -5   3  -5 552.848 335.167  25
  -5   4  -4-269.044 306.653  25
  -5   5  -3 533.838 282.255  25
  -5   6  -2 181.453 178.067  25
  -5   7  -1 315.772 104.688  25
  -5   8   0 577.029 243.071  25
  -6  -5 -13 1258.02 326.835  27
  -6  -4 -12 670.030 264.767  27
  -6  -3 -11 150.900 160.894  27
   6   3  11 72.8518 105.475  19
  -6  -2 -10 324.655 205.663  27
   6   2  10 161.033 141.870  19
  -6  -1  -9 36.5059 141.176  27
  -6   0  -8 47.0627 82.0900  27
  -6   0  -8 264.348 217.074  14
  -6   1  -7 197.688 154.447  27
  -6   1  -7 350.441 232.795  14
  -6   2  -6 295.589 170.991  27
  -6   2  -6 322.177 200.996  14
  -6   3  -5-158.719 165.380  14
  -6   4  -4 325.655 179.990  14
  -6   5  -3-96.9277 131.884  14
  -7  -3 -11 214.279 126.932  27
  -7  -2 -10 193.806 137.833  27
  -7  -1  -9 61.9966 71.6640  27
  -7   0  -8 41.4301 44.6064  27
  -7  -7   2-38.0809 67.9632  14
  -7  -8   1-8.90878 104.586  14
  -6   0   9 107.653 131.054  16
  -6  -1   8 36.1539 111.436  20
  -6  -1   8 68.2297 99.2878  16
  -6  -2   7-13.8880 58.8392  20
  -6  -2   7 344.119 185.720  16
  -6  -3   6 44.7917 86.0822  16
  -6  -4   5-20.2286 120.194  16
  -6  -5   4 102.734 158.987  18
  -6  -5   4 176.787 117.982  14
  -6  -6   3 233.777 188.774  14
  -6  -7   2-17.5241 102.407  14
  -6  -8   1 2023.71 495.088  14
  -6  -9   0 133.246 176.307  14
  -6 -10  -1-89.4819 93.1420  27
  -6 -11  -2-224.086 161.951  27
  -6 -11  -2 128.872 83.9727  18
  -5   2  11 90.0515 86.7657  17
  -5   2  11-55.3226 87.8465  16
  -5   1  10 281.928 233.694  17
  -5   1  10 143.020 201.390  16
  -5   0   9 203.497 72.9811  20
  -5   0   9 450.220 307.697  17
  -5   0   9 844.905 291.010  16
  -5  -1   8 2030.44 537.028  20
  -5  -1   8 1777.00 506.297  17
  -5  -1   8 2089.01 563.134  16
  -5  -2   7 1457.93 505.677  17
  -5  -2   7 843.769 402.618  16
  -5  -3   6 154.743 196.988  17
  -5  -3   6 451.402 210.180  16
  -5  -4   5 483.693 170.482  16
  -5  -4   5 359.705 216.416  14
  -5  -5   4 134.239 178.400  16
  -5  -5   4 216.326 216.605  14
  -5  -6   3 342.270 167.682  14
  -5  -7   2 1285.66 417.333  14
  -5  -8   1-119.734 144.875  14
  -5  -9   0 3841.63 697.218  27
  -5  -9   0 3232.27 675.150  14
  -5 -10  -1 387.310 271.261  27
  -5 -10  -1 484.334 254.890  14
  -5 -11  -2 147.821 170.680  27
  -5 -12  -3 119.330 160.967  27
  -5 -13  -4 407.340 235.690  27
  -4   3  12 667.497 259.892  21
  -4   3  12 443.708 268.458  17
  -4   2  11 105.033 232.179  21
  -4   2  11-154.618 191.999  17
  -4   2  11 398.324 169.488  16
  -4   1  10 1958.13 524.183  20
  -4   1  10 2062.47 573.464  16
  -4   1  10 2345.93 618.117  17
  -4   0   9 1649.10 532.802  20
  -4   0   9 1872.93 519.605  17
  -4   0   9 1756.75 508.215  16
  -4  -1   8 992.918 413.311  17
  -4  -1   8 657.147 230.490  16
  -4  -1   8 1086.67 421.479  10
  -4  -2   7 3936.38 783.673  17
  -4  -2   7 3913.15 741.488  16
  -4  -2   7 4150.18 773.332  10
  -4  -3   6 7102.59 1030.81  10
  -4  -3   6 7839.73 1073.51  17
  -4  -3   6 8252.03 1075.89  16
   4   4  -5 347.335 232.506  11
  -4  -4   5 447.950 281.013  10
   4   5  -4 7801.82 982.615  11
   4   6  -3 1286.69 431.081  11
   4   7  -2 231.799 275.497  11
  -4  -7   2-192.628 229.474  14
  -4  -8   1 4021.19 730.126  27
   4   8  -1 3878.77 745.894  11
  -4  -8   1 2876.13 642.910  14
  -4  -9   0-138.798 164.315  27
   4   9   0 22.4688 155.524  11
  -4  -9   0 222.047 256.156  14
  -4 -10  -1 12602.6 1366.71  27
  -4 -11  -2 50.6805 205.947  27
  -4 -12  -3 2860.97 642.946  27
   4  12   3 2238.22 530.586  23
  -4 -13  -4-79.7054 75.3942  27
   4  13   4 152.635 206.211  23
  -4 -14  -5-8.58938 80.1958  27
  -3   5  14 428.658 255.279  21
  -3   4  13 226.795 238.946  21
  -3   4  13 180.867 161.680  17
  -3   3  12 2646.73 685.417  21
  -3   3  12 1475.16 480.315  17
  -3   2  11 469.948 268.706  20
  -3   2  11 224.242 131.334  21
  -3   2  11 131.840 250.780  17
  -3   1  10-41.5189 122.089  20
  -3   1  10-68.1925 134.624  21
  -3   1  10-43.3499 81.3929  17
  -3   1  10 34.2390 196.928  16
  -3   0   9-4.39392 163.362  20
  -3   0   9-111.870 186.856  17
  -3   0   9 10.7000 134.172  10
  -3   0   9-174.962 277.875  16
  -3  -1   8 2115.26 544.487  10
  -3  -2   7 8182.26 1019.82  10
   3   3  -6 256.319 210.915  11
  -3  -3   6-51.2160 70.9070  10
   3   4  -5 3605.07 574.273  11
   3   5  -4 7073.61 836.914  11
   3   6  -3 9024.06 971.985  11
   3   7  -2 6403.37 853.778  11
   3   8  -1 2076.00 504.644  11
  -3  -9   0 2104.68 550.937  27
   3   9   0 1961.38 508.949  11
  -3 -10  -1 1351.46 423.029  27
   3  10   1 1738.35 551.685  23
   3  10   1 1463.21 411.042  11
  -3 -11  -2-6.73706 152.048  27
   3  11   2-31.6883 88.8263  23
  -3 -12  -3 416.874 273.781  27
   3  12   3 208.752 205.018  23
  -3 -13  -4 729.480 324.650  27
   3  13   4 778.434 356.661  23
  -3 -14  -5 477.808 189.982  27
   3  14   5 383.819 227.717  23
  -2   6  15 878.326 366.404  26
  -2   6  15 707.620 372.312  21
  -2   5  14 603.683 338.693  26
  -2   5  14 689.403 356.972  21
  -2   4  13 141.342 234.290  26
  -2   4  13-75.5413 148.773  20
  -2   4  13-94.0296 274.459  21
  -2   3  12-91.7341 215.816  21
  -2   3  12-68.4187 176.685  20
  -2   3  12 24.3199 112.773  17
  -2   2  11 4724.33 938.325  21
  -2   2  11 5441.57 899.930  20
  -2   2  11 6212.43 955.773  17
  -2   1  10 5164.60 830.551  10
  -2   0   9 4848.37 749.101  10
  -2  -1   8 17980.0 1389.72  10
  -2  -2   7 781.138 266.777  10
   2   3  -6 12649.4 948.739  11
   2   4  -5 5668.91 657.715  11
   2   5  -4 3338.19 526.545  11
   2   6  -3 22518.0 1409.94  11
   2   7  -2 651.123 286.282  11
   2   8  -1 1947.35 472.099  11
  -2  -8   1 1559.09 380.953   8
   2   9   0 1692.29 449.827  11
  -2  -9   0 1475.25 390.471   8
  -2 -10  -1 572.129 319.051  27
   2  10   1 618.721 331.528  23
  -2 -10  -1 491.076 268.340   8
  -2 -11  -2 454.257 258.686  27
   2  11   2 530.168 265.155  23
  -2 -12  -3 680.923 407.692  27
   2  12   3 264.329 255.207  23
  -2 -13  -4 255.051 182.095  27
   2  13   4 234.634 183.311  23
   2  14   5 550.604 244.429  23
  -1   7  16 64.6306 129.105  26
  -1   7  16-107.445 160.153  21
  -1   6  15 328.563 234.824  21
  -1   6  15 160.068 187.357  26
  -1   5  14 2763.20 704.273  26
  -1   5  14 2146.79 634.997  21
  -1   4  13 3586.32 838.845  21
  -1   4  13 2594.26 669.147  26
  -1   3  12 3216.01 689.045  26
  -1   3  12 2373.51 663.146  21
  -1   3  12 3295.19 679.705  20
  -1   2  11-54.8583 187.242  12
  -1   1  10 1764.12 413.291  10
  -1   1  10 1351.13 420.119  12
  -1   0   9 5991.21 726.738  10
  -1   0   9 4293.95 685.033  12
  -1  -1   8 29716.5 1507.41  10
  -1  -1   8 12942.7 1386.63  12
   1   2  -7 4942.47 531.592  11
  -1  -2   7 4295.31 555.483  10
   1   3  -6 77556.5 2132.12  11
   1   4  -5 83788.5 2327.12  11
   1   5  -4 11242.5 883.015  11
   1   6  -3 3550.14 530.836  11
   1   7  -2 82.6318 140.420  11
  -1  -7   2-130.168 142.418   8
   1   8  -1 10519.0 1002.34  11
  -1  -8   1 10006.9 978.269   8
   1   9   0 85.2888 167.068  11
  -1  -9   0 95.9033 92.4827   8
  -1 -10  -1 9324.99 1172.61  27
   1  10   1 9106.70 1244.10  23
  -1 -10  -1 8927.35 1049.06   8
  -1 -11  -2 6083.81 1086.55  27
   1  11   2 4907.81 876.906  15
  -1 -12  -3 165.121 217.816  27
   1  12   3 85.7831 164.580  23
   1  12   3 156.506 235.104  15
   1  13   4 234.128 177.340  23
   1  13   4 1097.75 450.930  15
   1  14   5 228.560 135.683  15
   0   8  17 491.316 187.480  26
   0   7  16 52.2864 85.8726  26
   0   6  15 1022.92 393.457  21
   0   6  15 902.116 437.262  26
   0   5  14 31593.4 2463.15  26
   0   5  14 32076.5 2382.06  21
   0   4  13 8253.81 1228.84  21
   0   4  13 9109.04 1229.02  12
   0   3  12 3237.71 718.174  12
   0   2  11 308.684 234.232  12
   0   1  10 719.858 381.005  12
   0   0   9-92.6686 223.564  12
   0  -1   8 3763.86 744.594  12
   0   2  -7 43605.0 1560.69  11
   0   3  -6 22166.7 1143.08  11
   0   4  -5 77693.9 2221.23  11
   0   5  -4 631.428 235.534  11
   0   6  -3 115.017 108.130  11
   0   7  -2 12749.6 1048.14  11
   0  -8   1 14617.8 1209.42   8
   0   8  -1 15495.7 1237.76  11
   0  -9   0 2715.71 549.493   8
   0 -10  -1-536.252 283.326  27
   0  10   1-76.0541 186.901  23
   0  10   1 93.2515 246.799  15
   0 -10  -1-27.2718 213.271   8
   0 -11  -2 224.013 298.073  27
   0  11   2 531.162 334.672  23
   0  11   2 482.333 301.506  15
   0  12   3 1015.00 394.216  23
   0  12   3 830.232 417.513  15
   0  13   4 1297.54 427.063  15
   0  14   5-18.2982 52.2684  22
   0 -14  -5-89.7462 103.502  19
   0  14   5 64.6130 187.085  15
   1   8  17 1894.17 454.743  26
   1   7  16 37.3927 139.380  26
   1   6  15 1291.60 431.964  23
   1   6  15 2302.68 671.979  26
   1   5  14 536.999 225.163  23
   1   4  13-72.7294 152.543  23
  -1  -4 -13 33.6415 124.385   7
   1   4  13 366.035 346.500  12
  -1  -3 -12 89.8185 62.7976   7
   1   3  12 390.966 251.091  12
   1   2  11 607.191 313.579  12
   1   1  10 8840.51 1033.49  12
   1   0   9-19.4602 131.866  12
   1  -1   8 3492.29 457.691   9
   1  -1   8 418.440 448.767  12
   1  -2   7 5102.74 538.669   9
  -1   2  -7 4997.56 592.563  11
   1  -3   6 20668.9 1072.30   9
  -1   3  -6 17601.9 1148.47  11
  -1   4  -5 16.5406 99.0069  11
   1  -4   5-63.2535 80.7400   9
  -1   5  -4 1898.29 413.439  11
   1  -5   4 2236.60 376.071   9
   1  -6   3 23588.5 1278.97   9
  -1   6  -3 24608.7 1517.23  11
  -1   7  -2 282.273 170.947  11
   1  -7   2 202.856 136.708   9
   1  -9   0 30.6661 72.2422  27
  -1   9   0 42.6442 143.248  15
  -1  10   1 2711.02 709.685  15
   1 -11  -2 592.674 355.486  19
  -1  11   2-36.5799 164.796  15
   1 -12  -3 2089.86 468.526  19
  -1  12   3 3176.72 683.077  15
   1 -13  -4 704.743 274.911  19
  -1  13   4 881.220 310.135  22
   2   8  17 360.237 240.855  23
   2   8  17 242.112 187.753  26
   2   7  16-223.259 235.141  23
   2   7  16-2.08426 202.859  26
   2   6  15 921.697 359.705  23
   2   5  14 950.285 414.350  23
   2   4  13 133.512 181.240  23
  -2  -4 -13 560.155 340.036   7
   2   4  13 433.976 298.857  12
  -2  -3 -12 1431.70 434.922   7
   2   3  12 1335.32 457.112  12
   2   2  11 116.879 192.586  12
  -2  -2 -11 202.466 225.869   7
   2   1  10 53.1888 166.956  12
   2   0   9 41636.8 1882.19   9
   2   0   9 28827.9 1931.81  12
   2  -1   8-112.003 144.964   9
   2  -1   8-445.080 253.281  12
   2  -2   7 4555.65 583.203   9
   2  -2   7 400.590 300.155  12
   2  -3   6-100.843 134.718   9
   2  -3   6-88.3473 279.826  12
   2  -4   5 4275.26 573.300   9
   2  -5   4 1887.62 378.318   9
   2  -6   3 37.2398 53.5326   9
  -2   7  -2-5.70960 92.2663   6
   2  -7   2 325.603 185.226   9
   2  -8   1 839.545 422.289  19
  -2   8  -1 568.550 307.444   6
  -2   8  -1 1048.85 482.674  15
   2  -8   1 289.728 208.414   9
   2  -9   0 521.102 294.027  19
  -2   9   0 418.352 302.490  15
   2 -10  -1 133.213 132.408  19
  -2  11   2 479.480 261.224  22
  -2  12   3 347.032 221.291  22
   3   8  17-57.7870 103.263  23
   3   8  17-230.959 258.895  26
   3   7  16 322.536 202.909  23
   3   6  15 624.218 344.556  23
   3   5  14 663.299 412.303  23
   3   4  13 6544.53 995.541  19
   3   4  13 7646.88 1147.01  23
  -3  -4 -13 8613.28 1185.13   7
   3   4  13 8430.29 1207.66  12
   3   3  12-177.153 246.505  19
   3   3  12 131.810 124.904  18
   3   3  12 193.613 195.268  23
  -3  -3 -12 403.980 306.559   7
   3   3  12 327.262 347.105  12
  -3  -2 -11 1909.77 512.386   7
   3   2  11 1665.31 441.233  12
   3   1  10 589.893 262.039   9
  -3  -1 -10 577.585 239.814   7
   3   0   9 3843.39 628.273   9
   3  -1   8 22.6266 102.534   9
   3  -2   7 6289.87 776.436   9
   3  -3   6 197.715 181.761   9
   3  -4   5 52.3304 84.6743   9
   3  -5   4 1336.48 361.200   9
   3  -6   3 646.235 206.846  19
  -3   6  -3 964.930 362.818  24
   3  -6   3 610.805 260.030   9
   3  -7   2 437.298 234.119  19
   3  -7   2 69.5564 109.266   9
  -3   8  -1 1223.10 492.015  22
  -3   9   0 318.363 282.093  22
  -3  10   1-16.9318 141.442  22
  -3  11   2-191.141 175.401  22
   4   8  17 526.094 213.857  23
   4   7  16 206.726 163.696  23
   4   6  15 102.645 111.717  23
   4   5  14 533.066 399.246  23
   4   4  13 2120.67 553.685  19
   4   4  13 2868.91 703.069  23
   4   3  12 5068.79 890.100  19
  -4  -3 -12 6511.20 963.957  27
   4   3  12 6501.17 1035.05  23
   4   2  11 11698.6 1347.04  19
   4   2  11 12669.4 1381.94  23
  -4  -2 -11 13086.3 1342.51   7
   4   1  10 613.160 329.850  19
   4   1  10 1326.51 436.857   9
  -4  -1 -10 1021.03 349.126   7
   4   0   9 456.603 298.347  19
   4   0   9 395.096 199.216   9
   4  -1   8 1579.03 493.400  19
  -4   1  -8 1702.06 567.385  25
   4  -1   8 2027.56 482.103   9
   4  -2   7 1443.95 442.099  19
  -4   2  -7 843.250 486.049  25
   4  -2   7 2005.14 461.083   9
  -4   3  -6 4262.83 880.790  25
   4  -3   6 2474.75 574.997  19
   4  -3   6 3297.94 607.928   9
  -4   4  -5 1939.56 674.630  25
   4  -4   5 1547.52 481.613  19
   4  -4   5 1179.53 370.893   9
  -4   5  -4 327.986 371.267  25
  -4   6  -3-20.5503 166.353  25
  -4   7  -2 309.393 240.542  25
  -4   8  -1 287.675 194.275  25
  -4   9   0 157.017 199.439  22
  -4   9   0 144.914 190.021  25
  -4  10   1 344.255 166.151  22
  -4  10   1 494.518 268.296  25
   5   6  15 309.762 165.266  23
   5   5  14 952.120 323.536  23
  -5  -4 -13 86.4459 235.092  27
   5   4  13 98.5102 171.895  19
   5   3  12 5562.10 879.584  19
  -5  -3 -12 5088.65 832.801  27
   5   2  11 2724.50 622.454  19
  -5  -2 -11 3083.40 687.500  27
   5   1  10 3865.38 753.491  19
   5   0   9-43.8573 98.7103  19
   5  -1   8 1485.46 451.850  19
  -5   2  -7 1534.68 478.726  25
   5  -2   7 2114.65 497.670  19
  -5   3  -6 147.217 277.612  25
  -5   4  -5 314.533 237.603  25
  -5   5  -4 307.845 238.823  25
  -5   6  -3 2804.02 619.624  25
  -5   7  -2 800.122 256.533  25
  -5   8  -1 840.415 228.746  25
  -6  -5 -14 2549.23 418.457  27
  -6  -4 -13 1267.48 330.305  27
   6   3  12-14.8802 89.7615  19
  -6  -3 -12-60.9650 111.934  27
   6   2  11 1068.98 359.828  19
  -6  -2 -11 997.828 346.934  27
   6   1  10 238.695 173.694  19
  -6  -1 -10 302.039 216.799  27
  -6   0  -9 931.839 363.633  27
  -6   1  -8 9.86550 137.452  27
  -6   1  -8 74.0837 113.128  14
  -6   2  -7 234.818 187.060  14
  -6   3  -6 25.2507 105.892  27
  -6   3  -6 38.4034 60.8381  14
  -6   4  -5 138.220 119.686  14
  -6   5  -4-18.1611 49.3464  14
  -6  -1   9 270.539 167.634  16
  -6  -2   8 119.388 150.072  20
  -6  -2   8 192.806 191.282  16
  -6  -3   7-38.9785 104.323  20
  -6  -3   7 166.319 174.546  16
  -6  -4   6 220.047 157.390  16
  -6  -5   5 145.076 209.566  16
  -6  -5   5 104.093 184.069  14
  -6  -6   4 2045.27 471.750  14
  -6  -6   4 1899.73 473.938  18
  -6  -7   3 994.270 338.603  18
  -6  -7   3 458.620 229.560  14
  -6  -8   2 166.122 183.087  14
  -6  -9   1 779.302 304.331  14
  -6 -10   0 113.070 126.453  18
  -6 -11  -1 31.7865 71.6811  18
  -5   1  11-224.235 80.2875  16
  -5   0  10-246.362 212.112  20
  -5   0  10 104.013 172.426  17
  -5   0  10 157.038 124.024  16
  -5  -1   9 3178.29 613.309  20
  -5  -1   9 2226.89 554.505  17
  -5  -1   9 2502.24 561.667  16
  -5  -2   8 6596.08 975.360  16
  -5  -2   8 7053.50 1009.40  17
  -5  -3   7 225.569 146.606  17
  -5  -3   7 556.686 279.762  16
  -5  -4   6 135.731 228.062  16
  -5  -5   5 238.068 244.340  16
  -5  -5   5 56.1554 116.283  14
  -5  -6   4 6462.04 913.940  14
  -5  -7   3 2995.63 644.685  14
  -5  -8   2 674.246 295.467  14
  -5  -9   1 57.0745 68.6483  14
  -5 -10   0-129.025 152.026  27
  -5 -11  -1-20.0215 118.037  27
  -5 -12  -2-82.9202 125.405  27
  -5 -13  -3 826.596 264.649  27
  -4   2  12 623.829 343.137  21
  -4   2  12 842.157 325.471  17
  -4   2  12 749.324 307.411  16
  -4   1  11 885.093 337.059  20
  -4   1  11 1052.71 410.140  17
  -4   1  11 1766.10 526.251  16
  -4   0  10 280.155 202.345  20
  -4   0  10 343.784 303.856  17
  -4   0  10 377.308 227.570  16
  -4  -1   9 1445.68 459.027  20
  -4  -1   9 1283.57 439.868  17
  -4  -1   9 1312.30 429.507  16
  -4  -2   8 234.356 138.755  17
  -4  -2   8 435.570 306.131  16
  -4  -2   8 738.386 325.984  10
  -4  -3   7 4626.52 825.275  17
  -4  -3   7 4066.99 796.566  16
  -4  -3   7 4020.55 796.431  10
  -4  -4   6-226.010 198.687  16
  -4  -4   6-28.4379 107.592  10
  -4  -4   6 81.6139 178.937  18
   4   5  -5 3220.71 629.176  11
  -4  -5   5 3591.66 704.299  16
  -4  -5   5 2831.62 594.599  14
   4   6  -4 3512.82 672.064  11
  -4  -6   4 2259.71 549.014  14
   4   7  -3 1079.66 388.537  11
  -4  -7   3 429.986 279.905  14
  -4  -8   2 1622.00 491.744  14
   4   8  -2 1405.95 471.090  11
  -4  -9   1 393.345 251.779  27
  -4  -9   1-132.948 238.157  14
  -4 -10   0 1914.57 537.630  27
  -4 -11  -1 233.966 262.236  27
  -4 -12  -2 1948.58 526.805  27
  -4 -13  -3 142.462 117.948  27
  -4 -14  -4-257.906 189.047  27
  -3   4  14 187.317 214.429  21
  -3   3  13 1006.31 402.176  21
  -3   3  13 927.116 355.819  20
  -3   3  13 932.148 377.241  17
  -3   2  12 729.734 447.146  21
  -3   2  12 656.877 275.319  20
  -3   2  12 725.139 391.170  17
  -3   1  11 3140.05 719.651  20
  -3   1  11 2934.27 709.565  21
  -3   1  11 3227.48 745.066  17
  -3   1  11 3669.38 713.783  16
  -3   0  10-47.7974 86.5740  20
  -3   0  10-196.715 198.269  21
  -3   0  10 96.9738 101.632  17
  -3   0  10 12.6187 126.263  10
  -3   0  10 2.63112 301.363  16
  -3  -1   9 2661.77 631.877  17
  -3  -1   9 3245.75 676.314  16
  -3  -1   9 2497.34 600.623  10
  -3  -2   8 13744.8 1364.38  10
  -3  -3   7 28417.4 1947.69  10
   3   4  -6 11509.3 1059.41  11
   3   5  -5 2862.11 555.675  11
   3   6  -4 18399.9 1420.31  11
   3   7  -3 6779.41 907.266  11
   3   8  -2 4476.13 750.985  11
  -3  -9   1-191.572 251.115  27
   3   9  -1-37.8067 115.032  11
  -3 -10   0 1441.98 464.932  27
   3  10   0 1204.30 466.889  23
   3  10   0 865.649 301.539  11
  -3 -11  -1-79.4032 173.472  27
   3  11   1 216.956 266.902  23
  -3 -12  -2 230.411 223.863  27
   3  12   2 14.7564 118.062  23
  -3 -13  -3 269.355 235.179  27
   3  13   3-70.9297 87.9912  23
  -3 -14  -4 180.183 208.331  27
  -2   5  15 567.479 250.848  26
  -2   5  15 182.122 231.010  21
  -2   4  14 590.198 346.432  26
  -2   4  14 33.1166 184.892  21
  -2   3  13-88.3202 241.161  21
  -2   3  13 105.663 183.722  20
  -2   3  13-300.742 290.227  17
  -2   2  12 3898.61 851.205  21
  -2   2  12 3396.94 703.489  20
  -2   2  12 3836.05 792.144  17
  -2   1  11 208.334 220.790  20
  -2   1  11 798.161 410.599  21
  -2   1  11 302.266 247.210  17
  -2   1  11 266.272 280.820  16
  -2   0  10 37776.5 2205.33  10
  -2  -1   9 4724.70 734.143  10
  -2  -2   8 4538.98 713.277  10
   2   3  -7 270.171 200.656  11
  -2  -3   7 168.282 138.322  10
   2   4  -6 111.523 107.894  11
   2   5  -5 5657.98 702.622  11
   2   6  -4 13046.3 1101.21  11
   2   7  -3 3126.97 567.249  11
   2   8  -2 403.116 216.851  11
   2   9  -1 717.524 329.001  11
  -2 -10   0 111.442 79.3243  27
   2  10   0 141.122 156.653  23
   2  10   0 79.5360 181.196  11
  -2 -11  -1 4201.85 822.184  27
   2  11   1 5039.14 955.805  23
  -2 -12  -2 1600.70 532.622  27
   2  12   2 2207.79 625.171  23
  -2 -13  -3 347.847 253.259  27
   2  13   3 406.579 301.602  23
  -2 -14  -4-105.960 188.028  27
  -1   6  16 266.141 181.411  26
  -1   6  16 214.324 196.264  21
  -1   5  15 3427.67 731.757  26
  -1   5  15 3070.40 742.165  21
  -1   4  14 708.032 377.024  21
  -1   4  14 309.838 227.760  26
  -1   3  13 1140.83 453.003  26
  -1   3  13 770.281 339.555  21
  -1   3  13 760.613 332.864  20
  -1   2  12 1974.98 611.506  21
  -1   2  12 1670.20 486.455  20
  -1   1  11 83.4518 95.2977  12
  -1   0  10 1711.24 421.620  10
  -1   0  10 553.501 272.229  12
  -1  -1   9 3030.96 520.280  10
  -1  -1   9 953.655 398.112  12
  -1  -2   8 1279.24 316.487  10
  -1  -2   8 127.754 138.297  12
   1   3  -7 5786.14 631.427  11
  -1  -3   7 819.334 387.098  12
   1   4  -6 23889.5 1312.58  11
   1   5  -5 3533.20 514.953  11
   1   6  -4 76.4262 113.787  11
   1   7  -3 5577.49 736.194  11
   1   8  -2 5680.14 758.333  11
   1   9  -1 1738.74 418.710  11
   1  10   0 6768.77 1072.89  23
  -1 -10   0 8611.66 1142.72  27
  -1 -10   0 7439.70 954.407   8
  -1 -11  -1 233.483 208.727  27
   1  11   1-314.049 284.684  23
  -1 -12  -2 273.119 141.952  27
   1  12   2 85.1359 106.745  23
   1  13   3-318.992 293.769  23
  -1 -13  -3 20.2926 155.351  27
   1  13   3-38.2611 77.8169  15
   1  14   4 305.473 190.764  15
   0   7  17 128.610 155.919  26
   0   6  16 675.049 333.734  26
   0   6  16 130.225 146.601  21
   0   5  15 7073.13 1149.00  26
   0   5  15 6607.50 1074.50  21
   0   4  14 3330.59 784.152  26
   0   4  14 2691.79 712.812  21
   0   3  13 4262.98 865.991  21
   0   3  13 4525.03 904.104  12
   0   2  12 139.534 160.995  12
   0   1  11 19.7138 155.406  12
   0   0  10 5826.62 1234.16  12
   0  -1   9 5577.07 960.248  12
   0   2  -8 1854.30 367.618  11
   0  -2   8 54.5816 257.354  12
   0   3  -7 24400.1 1295.07  11
   0   4  -6 38308.3 1659.33  11
   0   5  -5 23615.6 1352.47  11
   0   6  -4 329.329 180.433  11
   0   7  -3 351.949 233.715  11
   0   8  -2 3187.28 577.047  11
   0   9  -1 130.477 134.784  11
   0 -10   0 1776.79 532.471  27
   0  10   0 1776.53 559.959  23
   0  10   0 1706.85 536.469  15
   0 -11  -1 145.377 232.876  27
   0  11   1-230.426 195.701  23
   0  11   1-207.805 188.368  15
   0  12   2 562.333 291.984  15
   0 -13  -3 34.0332 137.371  19
   0  13   3-197.273 230.286  15
   0 -14  -4 38.1508 74.8832  19
   1   7  17 242.585 158.339  26
   1   6  16 244.912 283.003  26
   1   5  15-149.547 290.525  23
   1   4  14 1761.43 542.288  23
   1   4  14 2302.65 658.262  12
   1   3  13 104.461 187.808  23
  -1  -3 -13 362.347 271.776   7
   1   3  13-79.8805 207.499  12
   1   2  12 1663.80 559.702  12
  -1  -2 -12 1167.88 330.085   7
   1   1  11 4205.31 849.647  12
   1   0  10 10958.0 1261.66  12
   1  -1   9 2381.96 407.673   9
   1  -1   9 946.580 410.750  12
   1  -2   8 10070.5 800.265   9
  -1   2  -8 9586.21 872.919  11
   1  -3   7 6422.73 624.010   9
  -1   3  -7 6371.31 725.800  11
  -1   4  -6 1471.30 338.952  11
   1  -4   6 1712.96 332.313   9
  -1   5  -5 325.794 136.440  11
   1  -5   5 179.953 123.258   9
  -1   6  -4 2352.25 493.778  11
   1  -6   4 2379.68 398.596   9
  -1   7  -3 106.445 69.0802  11
   1  -7   3 22.2211 51.1364   9
  -1   8  -2 157.965 152.852  11
   1  -8   2 267.140 186.971   9
   1  -9   1 230.199 156.400  27
  -1   9  -1-76.0899 213.033  15
   1  -9   1-117.127 75.1011   9
   1 -10   0 235.985 209.818  27
  -1  10   0 159.091 151.821  15
   1 -11  -1 1539.01 448.231  19
  -1  11   1 1688.44 526.950  15
   1 -12  -2-119.643 92.1601  19
  -1  12   2 33.0819 103.050  15
   1 -13  -3 60.6630 173.773  19
  -1  13   3 153.798 81.0218  22
   2   8  18 155.830 95.7386  26
   2   7  17-129.494 143.549  23
   2   7  17 132.370 154.796  26
   2   6  16 445.225 259.849  23
   2   5  15 246.967 218.735  23
   2   4  14 585.741 258.340  23
   2   3  13 849.434 364.918  23
   2   3  13 621.894 316.550  18
  -2  -3 -13 1284.47 434.510   7
   2   3  13 925.375 401.593  12
   2   2  12-299.995 287.168  12
  -2  -2 -12-164.924 192.890   7
   2   1  11 154.057 190.163  12
   2   0  10 146.608 116.402   9
   2   0  10-397.460 245.582  12
   2  -1   9 18.6333 82.4052   9
   2  -1   9 254.389 264.240  12
   2  -2   8 26351.6 1468.57   9
   2  -2   8 835.738 415.798  12
   2  -3   7 1875.59 394.860   9
   2  -3   7 379.962 355.323  12
   2  -4   6 5174.25 661.871   9
   2  -4   6 253.265 367.603  12
   2  -5   5 4911.53 654.535   9
   2  -6   4 77.2762 116.720   9
   2  -7   3 443.943 181.394   9
   2  -8   2 3973.00 768.167  19
  -2   8  -2 5113.55 883.482   6
   2  -8   2 4455.95 691.403   9
   2  -9   1 5065.84 872.676  19
   2 -10   0 1162.98 398.169  19
   2 -11  -1-34.6592 96.3176  19
  -2  12   2-116.348 90.4372  22
   3   7  17 308.773 224.890  23
   3   7  17 58.1458 204.004  26
   3   6  16-35.4210 208.138  23
   3   5  15 933.015 398.733  23
   3   4  14 0.64223 239.653  19
   3   4  14 1.50766 125.960  23
   3   3  13 406.358 235.270  19
   3   3  13 1463.76 496.289  18
   3   3  13 1339.81 465.763  23
  -3  -3 -13 1144.99 413.307   7
   3   3  13 835.215 446.503  12
   3   2  12 134.856 191.095  19
   3   2  12 34.1479 143.204  18
  -3  -2 -12 161.544 90.7111   7
   3   2  12 391.830 279.807  12
  -3  -1 -11-35.0423 136.954   7
   3   0  10 433.656 224.174   9
   3  -1   9 3648.65 624.670   9
   3  -2   8 933.824 314.804   9
   3  -3   7 3794.91 628.173   9
   3  -4   6 2.66881 110.515   9
   3  -5   5 223.096 196.014   9
  -3   6  -4 1746.66 496.240  24
   3  -6   4 895.235 323.541  19
   3  -6   4 1436.34 406.177   9
   3  -7   3 3033.86 640.207  19
   3  -7   3 3866.50 656.273   9
   3  -8   2 1038.73 372.299  19
  -3   9  -1 3.65744 84.5303  22
   3  -9   1 86.6459 129.924  19
  -3  10   0 273.511 219.085  22
  -3  11   1 220.420 175.963  22
   4   7  17 299.710 112.838  23
   4   6  16 708.939 307.179  23
   4   5  15 653.884 263.268  23
   4   4  14-167.968 195.245  23
   4   4  14-249.355 268.456  19
   4   3  13 2005.54 536.864  23
   4   3  13 1724.36 522.930  19
   4   2  12-60.7682 77.7195  23
   4   2  12 56.6779 172.405  19
   4   1  11 14384.4 1486.61  19
   4   1  11 15886.8 1521.05  23
  -4  -1 -11 16517.1 1493.94   7
   4   0  10 6383.33 986.252  19
   4   0  10 6856.86 926.532   9
   4  -1   9 77.0626 202.210  19
   4  -1   9 152.321 126.793   9
  -4   2  -8 199.692 143.317  25
   4  -2   8-97.5210 111.392  19
   4  -2   8 175.385 181.530   9
  -4   3  -7 1935.79 431.898  25
   4  -3   7 1434.40 457.098  19
   4  -3   7 1749.18 442.704   9
  -4   4  -6 134.799 293.885  25
   4  -4   6-50.4025 84.5102  19
   4  -4   6 28.1012 135.278   9
  -4   5  -5 450.678 364.466  25
   4  -5   5 471.432 248.802  19
  -4   6  -4 293.346 242.688  25
   4  -6   4 176.615 87.8430  19
  -4   7  -3 2000.31 544.128  25
  -4   8  -2-276.552 183.994  25
  -4   9  -1 449.600 238.053  25
  -4  10   0 492.952 213.710  25
   5   6  16 645.391 210.066  23
   5   5  15 42.0918 76.7761  23
   5   4  14 3894.96 690.253  19
  -5  -4 -14 4955.08 704.941  27
   5   4  14 4228.54 678.575  23
   5   3  13 5554.69 846.876  19
  -5  -3 -13 5924.49 856.829  27
   5   2  12 321.970 255.386  19
  -5  -2 -12 524.654 312.125  27
   5   1  11 546.525 312.515  19
   5   0  10 1972.11 534.199  19
   5  -1   9 2.91256 73.1505  19
   5  -2   8 186.882 159.929  19
  -5   3  -7 114.665 270.471  25
   5  -3   7-30.2895 97.4177  19
  -5   4  -6 522.534 305.316  25
  -5   5  -5 396.779 285.802  25
  -5   6  -4 1108.87 423.682  25
  -5   7  -3 1143.42 309.390  25
  -5   8  -2 82.8545 139.045  25
  -6  -4 -14 567.866 220.968  27
  -6  -3 -13 263.964 146.767  27
  -6  -2 -12 237.538 152.473  27
   6   2  12 79.7249 99.9383  19
   6   1  11 1412.79 352.649  19
  -6  -1 -11 1806.76 453.898  27
   6   0  10 161.727 136.327  19
  -6   0 -10 286.604 187.544  27
  -6   1  -9 198.090 121.160  27
  -6   2  -8 1194.56 339.334  14
  -6   3  -7 317.974 229.943  14
  -6   4  -6-104.417 134.043  14
  -6   5  -5-39.7794 59.9565  14
  -6  -2   9 128.417 56.0657  16
  -6  -3   8 113.277 63.0127  20
  -6  -3   8-67.1615 136.820  16
  -6  -4   7 86.7380 89.1920  20
  -6  -4   7 326.558 168.600  16
  -6  -5   6 292.024 265.800  16
  -6  -6   5 364.468 138.224  14
  -6  -6   5 1111.71 340.084  18
  -6  -7   4 1675.47 400.809  18
  -6  -7   4 1427.13 373.852  14
  -6  -8   3 189.858 157.112  18
  -6  -8   3 106.925 163.237  14
  -6  -9   2 71.7155 73.5178  18
  -6 -10   1-88.7149 106.186  18
  -6 -11   0 159.531 78.5483  18
  -5   0  11-137.512 55.3057  20
  -5   0  11 0.39539 89.6050  16
  -5  -1  10 1969.01 445.799  20
  -5  -1  10 2355.62 533.454  16
  -5  -2   9 5035.16 819.520  20
  -5  -2   9 5854.85 884.123  16
  -5  -3   8 2379.85 582.253  16
  -5  -4   7 520.568 351.964  16
  -5  -5   6-77.1404 189.957  18
  -5  -5   6 438.596 230.602  16
  -5  -6   5 651.841 283.002  18
  -5  -6   5 654.456 219.529  14
  -5  -7   4 4569.16 775.650  14
  -5  -8   3 1830.45 492.401  14
  -5  -9   2 688.337 293.056  14
  -5 -10   1 2651.57 537.439  27
  -5 -11   0 1239.64 339.282  27
  -5 -11   0 1298.97 397.260  18
  -5 -12  -1 588.369 278.349  27
  -5 -13  -2 394.193 167.900  27
  -4   2  13 706.629 275.615  21
  -4   1  12 16.1848 88.0925  20
  -4   1  12 206.081 246.888  17
  -4   1  12-263.311 244.968  16
  -4   0  11 1075.02 427.208  20
  -4   0  11 1241.22 434.384  17
  -4   0  11 928.449 348.689  16
  -4  -1  10 68.1488 127.768  20
  -4  -1  10-184.311 208.939  17
  -4  -1  10-436.539 337.582  16
  -4  -2   9 125.297 236.097  17
  -4  -2   9-244.115 169.610  16
  -4  -3   8 2601.55 660.559  17
  -4  -3   8 1702.09 532.957  16
  -4  -4   7 33276.0 2260.90  18
  -4  -4   7 30193.6 2141.62  16
  -4  -4   7 30455.0 2176.26  10
  -4  -5   6 20462.6 1795.25  18
   4   5  -6 15730.1 1368.15  11
  -4  -5   6 17651.5 1583.91  16
  -4  -5   6 16129.4 1571.30  10
  -4  -6   5 97.8081 71.2483  14
   4   6  -5 105.427 107.681  11
   4   7  -4 474.568 291.167  11
  -4  -7   4-92.5698 175.211  14
  -4  -8   3 181.075 280.159  14
  -4  -9   2 733.876 271.782  27
  -4  -9   2 963.082 376.530  14
  -4 -10   1 242.360 187.011  27
  -4 -11   0 3648.36 707.662  27
  -4 -12  -1-40.3507 170.103  27
  -4 -13  -2 795.968 307.154  27
  -4 -14  -3-181.712 120.217  27
  -3   4  15 443.113 198.192  21
  -3   3  14 314.819 187.648  21
  -3   2  13 54.8830 222.827  21
  -3   2  13-29.9309 121.572  20
  -3   1  12 445.231 234.688  20
  -3   1  12 340.314 119.908  21
  -3   1  12 444.458 309.967  17
  -3   1  12 342.039 314.431  16
  -3   0  11 3153.45 699.231  20
  -3   0  11 3302.41 718.410  21
  -3   0  11 4459.72 868.748  17
  -3   0  11 3759.92 736.612  16
  -3  -1  10 296.941 207.549  20
  -3  -1  10 382.259 396.625  17
  -3  -1  10 1052.22 458.146  16
  -3  -1  10 273.038 226.014  10
  -3  -2   9 2894.66 657.086  17
  -3  -2   9 2998.72 667.138  16
  -3  -2   9 2074.40 553.679  10
  -3  -3   8 1648.79 448.980  10
  -3  -4   7 3460.42 686.976  10
   3   5  -6 2984.34 583.062  11
   3   6  -5 3506.62 631.170  11
   3   7  -4-63.1170 79.4759  11
   3   8  -3 696.907 276.921  11
  -3  -8   3 570.766 301.043  14
  -3  -9   2 9277.81 1130.44  27
   3   9  -2 8761.43 1074.56  11
  -3 -10   1 2598.21 612.207  27
   3  10  -1 2468.97 612.074  23
  -3 -11   0 378.804 290.554  27
   3  11   0-176.616 120.406  23
  -3 -12  -1-56.7036 182.082  27
   3  12   1-1.30104 162.758  23
  -3 -13  -2 362.983 237.890  27
  -3 -14  -3 251.965 173.428  27
  -2   5  16 505.855 275.556  21
  -2   4  15 1316.93 449.650  21
  -2   3  14 657.296 343.959  21
  -2   3  14 962.284 395.552  20
  -2   2  13 222.709 210.110  21
  -2   2  13 593.609 294.541  20
  -2   1  12 4158.65 772.687  20
  -2   1  12 4021.89 853.779  21
  -2   1  12 4512.48 847.403  17
  -2   0  11 12402.9 1427.69  21
  -2   0  11 11149.3 1284.71  20
  -2   0  11 12279.6 1395.18  17
  -2   0  11 11801.1 1274.50  10
  -2   0  11 13117.7 1380.24  16
  -2  -1  10 36621.0 2142.88  10
  -2  -2   9 6209.20 839.538  10
  -2  -3   8 511.382 242.717  10
   2   4  -7 56.4627 95.6780  11
   2   5  -6 4548.62 662.023  11
   2   6  -5 206.322 239.613  11
   2   7  -4 1079.67 368.833  11
   2   8  -3 159.116 174.312  11
   2   9  -2 2396.55 649.485  23
   2   9  -2 2665.00 585.697  11
   2  10  -1 105.866 119.845  23
   2  10  -1 381.996 238.037  11
  -2 -11   0 462.692 313.254  27
   2  11   0 75.2933 100.202  23
  -2 -12  -1 190.659 164.636  27
   2  12   1-169.485 269.684  23
  -2 -13  -2-161.239 151.385  27
   2  13   2-334.127 257.763  23
  -2 -14  -3-177.569 164.738  27
  -1   6  17 655.341 272.354  26
  -1   6  17 681.803 303.004  21
  -1   5  16 228.673 199.332  26
  -1   5  16 451.113 264.546  21
  -1   4  15 972.860 426.714  26
  -1   4  15 411.059 253.491  21
  -1   3  14 3609.39 785.788  26
  -1   3  14 3452.94 826.345  21
  -1   3  14 2840.08 661.874  20
  -1   2  13 26900.3 2260.57  21
  -1   2  13 25934.6 2005.86  20
  -1   1  12 2234.14 621.915  21
  -1   1  12 2183.09 562.336  20
  -1   1  12 781.836 518.671  12
  -1   0  11 174.543 213.923  10
  -1   0  11-183.056 232.562  12
  -1  -1  10 101.113 137.654  10
  -1  -1  10-154.715 94.0690  12
  -1  -2   9 292.607 158.874  10
  -1  -2   9-1.50988 112.068  12
   1   3  -8 502.726 183.818  11
  -1  -3   8 761.438 293.647  10
  -1  -3   8-23.9486 169.059  12
   1   4  -7 11663.1 960.093  11
   1   5  -6 4816.51 636.846  11
   1   6  -5 13147.7 1107.24  11
   1   7  -4 1880.81 434.032  11
   1   8  -3 388.206 145.949  11
   1   9  -2 5383.48 786.641  11
  -1 -10   1 228.675 205.148  27
   1  10  -1 31.5360 161.498  23
   1  10  -1 37.1787 158.754  11
  -1 -11   0 369.921 297.006  27
   1  11   0 1001.78 384.478  23
  -1 -12  -1 789.091 388.361  27
   1  12   1 275.431 128.665  23
  -1 -13  -2 1040.30 370.612  27
  -1 -14  -3 121.926 170.850  19
   0   6  17-131.933 186.888  26
   0   6  17 58.0591 108.865  21
   0   5  16 262.498 243.451  26
   0   5  16 546.787 353.207  21
   0   4  15-176.153 215.730  26
   0   4  15-9.95512 167.226  21
   0   3  14 315.124 333.697  21
   0   2  13 813.082 358.915  20
   0   2  13 802.510 510.309  12
   0   1  12-173.969 260.881  12
   0   0  11 428.653 274.464  12
   0  -1  10 316.803 354.416  12
   0  -2   9-190.422 313.828  12
   0   3  -8 4038.11 561.873  11
   0   4  -7 10113.4 905.203  11
   0   5  -6 21633.1 1361.66  11
   0   6  -5 14364.9 1149.42  11
   0   7  -4 960.961 355.974  11
   0   8  -3 2437.54 523.078  11
   0  -9   2 2524.86 599.694  27
   0   9  -2 2721.24 569.955  11
   0 -10   1 386.683 238.229  27
   0 -11   0-313.895 236.132  27
   0  11   0 87.4672 174.870  15
   0 -12  -1 2095.23 550.212  27
   0  12   1 2297.45 566.936  15
   0 -13  -2 1337.94 417.373  19
   0  13   2 1440.44 434.993  15
   0 -14  -3 167.060 133.552  19
   1   7  18 135.291 105.524  26
   1   6  17 241.300 174.581  26
   1   5  16 343.225 282.752  26
   1   4  15 351.525 273.458  23
   1   3  14 7091.08 1086.12  21
   1   3  14 6003.96 999.485  23
  -1  -3 -14 7167.41 1029.89   7
   1   3  14 6630.62 1162.94  12
   1   2  13 1333.66 591.835  12
  -1  -2 -13 1392.38 464.164   7
   1   1  12 4054.10 812.099  12
   1   0  11 2524.12 707.171  12
   1  -1  10-286.254 309.168  12
   1  -2   9-295.442 344.855  12
  -1   3  -8 795.163 296.797  11
   1  -3   8 859.712 233.042   9
  -1   4  -7 2014.58 444.611  11
   1  -4   7 2189.81 382.886   9
  -1   5  -6 1289.39 384.190  11
   1  -5   6 898.931 238.358   9
  -1   6  -5 263.380 167.870  11
   1  -6   5-54.8092 80.9605   9
  -1   7  -4-48.0487 119.130  11
   1  -7   4 19.2047 93.0413   9
  -1   8  -3 1058.79 391.739  11
   1  -8   3 1244.91 338.356   9
   1  -9   2 276.514 233.510  27
   1  -9   2 177.172 191.796  19
  -1   9  -2-56.1129 79.8233  15
   1 -10   1 4.59961 111.463  19
   1 -10   1-40.0139 92.7550  27
  -1  10  -1 59.1050 172.934  15
   1 -11   0 2085.17 556.017  19
  -1  11   0 1839.14 572.989  15
   1 -12  -1 1463.42 418.202  19
   1 -13  -2 1061.15 296.433  19
   2   7  18 1431.28 379.848  23
   2   7  18 1562.50 407.641  26
   2   6  17 422.465 262.866  23
   2   6  17 701.198 367.706  26
   2   5  16-35.9752 188.424  23
   2   4  15 737.188 360.607  23
   2   3  14 1989.80 600.570  23
   2   3  14 1696.50 504.156  18
  -2  -3 -14 2362.90 598.434   7
   2   3  14 1712.88 576.673  12
   2   2  13 861.102 350.853  18
   2   2  13 809.933 421.384  12
  -2  -2 -13 996.706 424.218   7
   2   1  12-230.583 236.482  12
   2   0  11 709.442 290.078  12
   2  -1  10 149.535 83.2500   9
   2  -1  10-2.86227 159.604  12
   2  -2   9 1927.69 424.824   9
   2  -2   9 12.6044 187.719  12
   2  -3   8 20785.6 1343.09   9
   2  -3   8 1231.18 530.477  12
   2  -4   7 340.571 161.744   9
   2  -5   6 3058.37 508.588   9
   2  -6   5 149.718 153.010   9
   2  -7   4 76.9932 178.565  19
   2  -7   4 299.631 175.224   9
   2  -8   3 1429.86 434.117  19
   2  -8   3 1305.75 371.628   9
   2  -9   2 1212.25 455.598  19
   2 -10   1 67.9362 185.834  19
   2 -11   0 918.149 367.411  19
  -2  12   1 40.9369 140.173  22
   2 -12  -1 154.586 155.151  19
   3   7  18 211.753 169.815  23
   3   7  18 259.258 170.239  26
   3   6  17 29.3941 95.6519  23
   3   5  16 277.959 139.062  23
   3   4  15 2863.79 701.153  23
   3   3  14 914.318 421.520  23
   3   3  14 371.968 244.450  19
   3   3  14 722.631 348.128  18
   3   2  13 610.930 298.771  19
   3   2  13 228.652 213.606  23
   3   2  13 274.050 69.8398  18
  -3  -2 -13 890.364 361.169   7
   3   2  13 471.907 271.642  12
   3   1  12 1495.59 480.925  19
   3   1  12 1958.81 605.416  18
  -3  -1 -12 2402.62 601.974   7
   3   0  11 13239.8 1442.17  18
   3   0  11 15769.2 1373.46   9
   3  -1  10 1717.52 438.312   9
   3  -2   9 1104.50 333.112   9
   3  -3   8 7133.20 871.314   9
   3  -4   7 3726.13 637.620   9
  -3   5  -6 2602.39 543.022  25
  -3   5  -6 1951.69 551.440  24
   3  -5   6 2453.02 605.197  19
   3  -5   6 2763.84 562.162   9
  -3   6  -5 73.6907 113.346  24
   3  -6   5-78.2478 71.0475  19
   3  -6   5-148.466 181.268   9
  -3   7  -4 1191.32 422.117  24
   3  -7   4 1085.13 425.414  19
   3  -8   3 894.935 393.521  19
   3  -9   2 51.3478 85.8878  19
  -3  10  -1-34.2670 60.2212  22
   3 -10   1 180.305 165.483  19
  -3  11   0-272.612 175.146  22
  -3  11   0 21.6557 153.031  25
   4   6  17-81.3907 154.126  23
   4   5  16-95.5396 100.886  23
   4   4  15 2886.20 661.920  23
   4   4  15 2507.58 563.447  19
   4   3  14 509.079 253.250  23
   4   3  14 302.701 246.137  19
   4   2  13 922.762 341.618  19
   4   2  13 796.231 323.475  23
   4   1  12 37.5565 112.960  19
   4   1  12 62.2376 189.582  23
   4   0  11 685.707 335.157  19
   4  -1  10-119.337 148.102  18
   4  -1  10 222.229 195.725  19
   4  -1  10 408.184 270.532   9
   4  -2   9 879.489 402.532  19
  -4   2  -9 1289.91 494.980  25
   4  -2   9 758.160 272.842   9
  -4   3  -8 3356.18 705.724  25
   4  -3   8 2932.65 658.713  19
   4  -3   8 3461.42 636.695   9
  -4   4  -7-127.968 325.104  25
   4  -4   7 244.572 179.142  19
   4  -5   6 1047.64 388.178  19
  -4   5  -6 1232.89 542.975  25
  -4   6  -5 2753.63 679.626  25
   4  -6   5 2517.52 586.096  19
  -4   7  -4 766.583 382.356  25
   4  -7   4 500.550 239.305  19
  -4   8  -3 92.4256 203.707  25
  -4   9  -2-97.4974 175.392  25
  -4  10  -1 36.8701 154.557  25
   5   5  16 1325.92 329.326  23
   5   4  15 1668.26 383.069  23
  -5  -3 -14 1537.66 395.894  27
   5   3  14 1072.31 347.615  19
   5   2  13 648.276 279.895  19
  -5  -2 -13 472.735 268.024  27
   5   1  12 677.623 222.612  19
  -5  -1 -12 980.604 366.745  27
   5   0  11 86.8217 77.3946  19
   5  -1  10 395.540 287.902  19
   5  -2   9-195.281 209.327  19
   5  -3   8 149.551 113.440  19
  -5   3  -8 73.2832 118.686  25
   5  -4   7 559.390 254.682  19
  -5   4  -7 866.771 377.454  25
  -5   5  -6 187.187 281.871  25
  -5   6  -5 401.666 256.466  25
  -5   7  -4 489.333 268.549  25
  -5   8  -3 673.118 249.654  25
  -6  -3 -14 362.728 145.176  27
  -6  -2 -13 215.800 188.752  27
   6   2  13-37.7903 103.917  19
  -6  -1 -12 623.033 231.388  27
   6   1  12 375.213 189.243  19
   6   0  11 122.512 89.0417  19
  -6   0 -11 129.940 77.3704  27
   6  -1  10 7.97622 92.7841  19
  -6   1 -10-307.711 179.027  27
  -6   2  -9 1090.17 324.477  27
  -6   3  -8 164.821 124.077  27
  -6   3  -8 24.6821 52.9771  14
  -6   4  -7-233.229 141.406  27
  -6   4  -7 276.500 118.908  14
  -6   5  -6 147.999 125.084  14
  -6  -3   9 111.651 115.873  20
  -6  -4   8 88.2592 54.0766  20
  -6  -5   7 606.653 256.883  20
  -6  -6   6 402.572 197.536  18
  -6  -7   5 247.746 157.626  18
  -6  -8   4 2092.81 466.733  18
  -6  -9   3 13.9151 88.4218  18
  -6 -10   2-128.377 137.331  18
  -5  -1  11-62.0947 87.1627  20
  -5  -1  11 184.322 221.492  16
  -5  -2  10 1271.97 425.587  20
  -5  -2  10 1566.74 466.685  16
  -5  -3   9 1224.46 363.410  20
  -5  -3   9 636.813 329.730  16
  -5  -4   8 304.428 257.602  16
  -5  -5   7 128.929 230.485  18
  -5  -5   7 363.326 230.842  16
  -5  -6   6 247.960 161.074  18
  -5  -6   6-66.4541 229.922  16
  -5  -6   6 291.496 187.528  14
  -5  -7   5 576.939 284.967  18
  -5  -7   5 658.625 302.719  14
  -5  -8   4 377.354 214.597  18
  -5  -8   4-198.262 200.102  14
  -5  -9   3 434.822 254.222  18
  -5 -10   2 716.970 280.526  18
  -5 -11   1 3304.81 559.887  27
  -5 -11   1 3077.26 573.367  18
  -5 -12   0-44.6576 89.8272  27
  -4   1  13 238.678 187.867  20
  -4   0  12 356.020 213.902  20
  -4   0  12 473.183 249.344  16
  -4  -1  11 5.24970 125.018  20
  -4  -1  11-228.476 167.148  16
  -4  -2  10-80.3705 220.178  20
  -4  -2  10 167.812 285.789  16
  -4  -3   9 895.030 404.060  16
  -4  -4   8 16031.6 1557.84  18
  -4  -4   8 13850.6 1463.00  16
  -4  -5   7 5726.07 941.759  18
  -4  -5   7 5115.97 889.488  16
  -4  -6   6 3805.93 771.587  18
  -4  -6   6 3508.88 695.131  16
  -4  -6   6 2697.42 561.505  14
  -4  -7   5 388.983 270.071  18
  -4  -7   5 336.776 134.121  14
  -4  -8   4 1362.36 423.742  18
  -4  -8   4 981.286 359.251  14
  -4  -9   3 352.727 264.474  18
  -4 -10   2 105.993 182.967  27
  -4 -10   2-157.482 78.2988  18
  -4 -11   1 757.510 292.503  27
  -4 -11   1 997.963 345.365  18
  -4 -12   0 324.327 236.456  27
  -4 -13  -1 513.311 229.314  27
  -4 -14  -2 24.6298 116.541  27
  -3   3  15-218.410 212.208  21
  -3   2  14-113.034 120.739  21
  -3   2  14 305.350 247.239  20
  -3   1  13 446.263 231.593  21
  -3   1  13 847.747 420.512  20
  -3   0  12 276.156 206.868  20
  -3   0  12 266.695 277.855  21
  -3   0  12-195.378 121.046  16
  -3  -1  11 11281.5 1320.02  21
  -3  -1  11 11938.3 1350.18  20
  -3  -1  11 10495.0 1356.63  17
  -3  -1  11 11447.5 1334.60  16
  -3  -2  10 47809.1 2651.59  20
  -3  -2  10 45341.8 2791.92  17
  -3  -2  10 43676.7 2564.32  10
  -3  -2  10 47600.4 2725.53  16
  -3  -3   9 19504.2 1712.11  18
  -3  -3   9 16547.7 1579.23  16
  -3  -3   9 15537.9 1494.01  10
  -3  -4   8 201.699 97.3826  18
  -3  -4   8 14.0889 123.506  16
  -3  -4   8 82.4337 183.874  10
  -3  -5   7 1748.11 495.937  18
   3   5  -7 2482.58 512.675  11
  -3  -5   7 1699.82 477.794  16
  -3  -5   7 1675.40 454.150  10
   3   6  -6 1451.26 421.470  11
  -3  -6   6 2113.68 596.309  18
   3   7  -5 704.419 277.542  11
  -3  -7   5 606.550 357.689  18
  -3  -7   5 455.431 219.459  14
   3   8  -4 196.417 177.005  11
  -3  -8   4 356.585 111.914  18
  -3  -9   3 84.1344 191.924  27
   3   9  -3-128.489 175.369  11
  -3  -9   3 87.7372 138.900  18
  -3 -10   2-22.9254 163.477  27
  -3 -11   1-57.3030 145.298  27
  -3 -12   0 232.069 183.442  27
  -3 -13  -1 168.369 185.363  27
  -3 -14  -2-87.2283 57.5518  27
  -2   4  16 594.510 295.249  21
  -2   3  15 807.925 364.875  21
  -2   2  14 1260.09 455.228  21
  -2   2  14 1108.85 389.113  20
  -2   1  13 2784.49 737.437  21
  -2   1  13 2558.62 644.821  20
  -2   0  12 1908.65 541.087  20
  -2   0  12 1578.50 512.838  21
  -2   0  12 1341.40 445.664  16
  -2  -1  11-74.7210 186.201  20
  -2  -1  11 123.738 90.7689  21
  -2  -1  11-135.741 300.659  16
  -2  -1  11 211.398 76.4380  10
  -2  -2  10 8652.20 1032.82  10
  -2  -3   9 9577.14 1057.13  10
   2   4  -8-69.7140 107.885  11
  -2  -4   8-22.0099 69.6369  10
   2   5  -7 1037.56 293.305  11
  -2  -5   7-320.304 326.566  12
   2   6  -6 113.014 167.859  11
   2   7  -5 16431.7 1354.01  11
   2   8  -4 883.602 359.708  11
  -2  -9   3 4065.07 747.085  27
   2   9  -3 4232.50 769.490  11
  -2 -10   2 774.556 353.603  27
   2  10  -2 625.829 328.374  11
  -2 -11   1 534.575 274.220  27
   2  11  -1 456.767 265.283  23
  -2 -12   0 232.651 74.4240  27
  -2 -13  -1-27.5944 97.4799  27
  -2 -14  -2 272.156 179.920  27
  -1   5  17 1203.04 361.463  26
  -1   5  17 1321.70 385.737  21
  -1   4  16 835.405 379.943  26
  -1   4  16 871.926 380.633  21
  -1   3  15 215.631 305.841  21
  -1   2  14 6421.17 1093.11  21
  -1   2  14 7023.63 1050.53  20
  -1   1  13 7017.43 1146.03  21
  -1   1  13 7037.40 1022.12  20
  -1   0  12 1406.76 431.680  20
  -1   0  12 289.426 277.392  12
  -1  -1  11 677.894 452.999  12
  -1  -2  10-241.917 169.833  12
  -1  -3   9 131.661 128.176  12
   1   4  -8 8867.03 872.849  11
   1   5  -7 227.551 185.014  11
   1   6  -6 82.1460 101.687  11
   1   7  -5 103.986 143.117  11
   1   8  -4 911.287 317.094  11
  -1  -9   3-40.4217 141.592  27
   1   9  -3 89.8177 77.0333  11
  -1 -10   2 3569.44 737.839  27
   1  10  -2 2848.63 608.820  11
  -1 -11   1 373.274 270.848  27
  -1 -12   0 469.160 253.706  27
  -1 -13  -1 31.5472 133.685  27
  -1 -14  -2 101.714 147.890  19
  -1 -14  -2 447.936 265.049  27
   0   6  18-85.3358 117.810  26
   0   5  17 936.469 367.322  26
   0   5  17 961.801 339.127  21
   0   4  16 2387.50 619.241  26
   0   4  16 1951.83 583.994  21
   0   3  15 6167.40 1061.68  21
   0   3  15 5221.40 885.947  26
   0   2  14 634.079 396.847  21
   0   2  14 594.168 326.614  12
   0   1  13 568.596 344.606  20
   0   1  13-105.902 217.128  12
   0   0  12 264.686 203.605  12
   0  -1  11 1072.06 537.379  12
   0  -2  10 67.8947 130.176  12
   0   3  -9 1159.48 341.750  11
   0  -3   9 57.8716 368.027  12
   0   4  -8 2470.38 471.426  11
   0  -4   8 266.867 292.769  12
   0   5  -7 4515.25 678.862  11
   0   6  -6-16.6722 132.745  11
   0   7  -5 1755.99 461.642  11
   0   8  -4 9868.03 1100.30  11
   0  -9   3 407.599 226.110  27
   0   9  -3 737.902 326.867  24
   0   9  -3 924.751 362.704  11
   0 -10   2 980.553 368.935  27
   0 -11   1-15.0514 166.860  27
   0 -12   0 756.372 355.422  19
   0 -12   0 373.402 244.553  27
   0 -13  -1 1606.11 423.938  19
   0 -14  -2 10.3941 83.2778  19
   1   6  18 489.555 262.343  26
   1   5  17 1078.60 422.648  26
   1   4  16 121.254 210.103  23
   1   3  15 1133.63 432.461  23
   1   3  15 1297.04 453.314  21
   1   2  14 6648.65 1051.99  23
  -1  -2 -14 7455.81 1055.17   7
   1   1  13 1737.60 513.939  18
   1   1  13 1047.89 543.702  12
   1   0  12 376.831 264.581  12
   1  -1  11 1050.73 519.065  12
   1  -2  10 130.374 321.127  12
   1  -3   9 399.902 371.372  12
  -1   4  -8 3171.20 570.503  11
  -1   5  -7 7610.25 911.476  11
  -1   6  -6 5881.85 841.551  11
  -1   7  -5 3385.87 657.773  11
   1  -8   4 4678.33 843.065  27
   1  -8   4 4011.11 766.842  19
  -1   8  -4 5387.25 858.998  11
   1  -9   3 1223.08 403.818  19
   1  -9   3 2035.90 600.972  27
   1 -10   2 371.025 224.376  19
   1 -10   2 374.447 258.027  27
   1 -11   1 406.534 228.044  19
   1 -12   0 58.1732 85.9341  19
   1 -13  -1 78.5824 52.2600  19
   2   6  18 907.448 305.343  23
   2   6  18 981.729 349.198  26
   2   5  17 241.956 143.967  23
   2   4  16 62.8866 213.568  23
   2   3  15 128.870 126.573  23
   2   2  14 231.869 116.275  18
  -2  -2 -14-10.3547 168.540   7
   2   2  14 442.750 330.709  12
   2   1  13 2699.32 662.639  18
   2   1  13 712.894 574.648  12
   2   0  12 157.892 239.026  12
   2  -1  11 828.440 384.722  12
   2  -2  10 43.1294 66.9108   9
   2  -2  10 311.036 294.026  12
   2  -3   9 978.198 323.373   9
   2  -3   9 17.6807 150.056  12
   2  -4   8 7174.46 810.201   9
   2  -4   8-140.821 262.161  12
   2  -5   7 5454.31 724.110   9
   2  -6   6 317.349 194.416   9
   2  -7   5 1197.13 448.430  19
  -2   7  -5 922.958 438.611  24
   2  -7   5 925.109 273.958   9
   2  -8   4 29.5248 155.496  19
  -2   8  -4-23.0326 143.435  24
   2  -8   4 187.033 133.167   9
   2  -9   3 6032.11 951.868  19
   2 -10   2 2153.99 545.566  19
   2 -11   1-174.293 199.714  19
  -2  12   0 168.847 98.8510  22
   2 -12   0 98.0310 117.491  19
   3   6  18 58.3706 73.9642  23
   3   6  18 354.059 220.418  26
   3   5  17 575.029 195.784  23
   3   4  16 1180.45 467.682  23
   3   3  15 481.416 281.545  23
   3   3  15 313.715 251.078  19
   3   2  14 1372.33 479.974  19
   3   2  14 1544.02 520.045  18
   3   2  14 1894.30 579.036  23
   3   1  13 627.625 342.294  19
   3   1  13 850.004 354.893  18
  -3  -1 -13 723.763 361.885   7
   3   0  12 12305.6 1381.90  19
   3   0  12 12167.3 1410.03  18
   3  -1  11 1556.13 492.634  19
   3  -1  11 1353.49 488.411  18
   3  -1  11 1505.30 403.022   9
   3  -2  10 569.046 306.962  19
  -3   2 -10 374.319 159.173  24
   3  -2  10 306.350 314.308  18
   3  -2  10 507.899 267.892   9
   3  -3   9 2021.77 514.192  19
   3  -3   9 1325.24 411.488  18
  -3   3  -9 1268.94 402.963  24
   3  -3   9 1787.44 463.116   9
  -3   4  -8 797.636 524.137  25
  -3   4  -8 538.050 336.271  24
   3  -4   8 567.616 321.324  19
   3  -4   8 874.700 327.557   9
  -3   5  -7 363.829 321.884  25
  -3   5  -7 169.901 141.007  24
   3  -5   7 113.824 154.242  19
   3  -5   7 46.3212 95.6056   9
  -3   6  -6-329.567 182.599  25
   3  -6   6 51.8422 203.108  19
   3  -6   6 0.48671 126.097   9
  -3   7  -5 208.332 199.715  25
  -3   7  -5 558.995 351.357  24
   3  -7   5 291.031 220.583  19
   3  -8   4 866.102 388.478  19
   3  -9   3 808.568 342.715  19
  -3  10  -2 289.943 260.181  25
   3 -10   2 358.303 180.754  19
  -3  11  -1-56.2193 154.861  25
   4   5  17 141.888 189.967  23
   4   4  16 1268.74 416.399  23
   4   3  15 516.263 308.947  23
   4   3  15 480.644 258.126  19
   4   2  14 13391.3 1388.47  19
   4   2  14 13916.4 1440.52  23
   4   1  13 1619.58 476.668  19
   4   1  13 1380.00 456.866  23
   4   0  12 63.9525 78.3625  19
   4  -1  11 184.105 133.673  18
   4  -1  11 263.299 218.554  19
   4  -2  10 431.025 293.550  19
   4  -3   9-120.199 82.5015  19
  -4   3  -9 252.330 149.783  25
  -4   4  -8 194.584 144.747  25
   4  -4   8-23.0327 61.4956  19
  -4   5  -7 1207.18 463.041  25
   4  -5   7 750.777 303.264  19
  -4   6  -6 1547.85 519.588  25
   4  -6   6 1099.03 361.986  19
  -4   7  -5 124.138 241.349  25
   4  -7   5 21.6125 113.317  19
  -4   8  -4 123.396 131.281  25
   4  -8   4-106.063 112.581  19
  -4   9  -3 169.740 194.968  25
  -4  10  -2-40.1709 95.5396  25
   5   4  16 309.959 190.557  23
   5   3  15 347.676 186.938  23
   5   3  15 74.3937 113.399  19
   5   2  14 343.961 170.767  19
  -5  -2 -14 267.829 213.649  27
   5   1  13 704.612 307.291  19
  -5  -1 -13 612.832 234.393  27
   5   0  12 3020.95 621.313  19
   5  -1  11 676.868 288.635  19
   5  -2  10 374.620 300.745  19
   5  -3   9 56.5002 86.7667  19
   5  -4   8-72.0240 107.321  19
  -5   4  -8-16.7480 144.436  25
   5  -5   7 26.6457 97.6530  19
  -5   5  -7-163.329 217.067  25
  -5   6  -6-91.3642 165.937  25
  -5   7  -5 96.1727 92.9745  25
  -5   8  -4-63.0299 114.366  25
  -6  -2 -14 170.298 94.6222  27
  -6  -1 -13 261.348 144.696  27
   6   1  13 89.5370 92.6137  19
   6   0  12 317.538 141.778  19
  -6   0 -12 366.745 199.732  27
   6  -1  11 468.587 192.008  19
  -6   1 -11 517.279 215.566  27
   6  -2  10 4.01219 114.119  19
  -6   2 -10-174.499 167.656  27
  -6   3  -9 93.2148 89.3267  27
  -6   4  -8 85.1371 108.626  27
  -6   4  -8 10.5932 42.3086  14
  -6  -5   8 7.15096 67.9389  20
  -6  -6   7 252.268 83.2348  20
  -6  -7   6 97.3415 49.2429  20
  -6  -7   6 410.052 192.334  18
  -6  -8   5 45.2759 77.0599  18
  -6  -9   4 154.984 96.6876  18
  -6 -10   3 178.278 78.9770  18
  -5  -1  12 1996.10 381.954  20
  -5  -2  11 642.371 250.038  20
  -5  -3  10 506.320 293.147  20
  -5  -3  10 824.060 323.816  16
  -5  -4   9 37.5144 113.740  20
  -5  -4   9 373.993 228.725  16
  -5  -5   8 41.8728 118.446  18
  -5  -6   7 983.370 392.970  18
  -5  -7   6 124.175 83.5404  18
  -5  -8   5 205.715 140.553  18
  -5  -9   4 30.6229 150.138  18
  -5 -10   3 868.099 347.063  18
  -5 -11   2 1057.74 312.921  18
  -5 -12   1 831.874 240.666  27
  -5 -12   1 704.936 203.878  18
  -4   1  14 387.054 166.146  20
  -4   0  13-2.07772 158.147  20
  -4  -1  12-34.2376 148.867  20
  -4  -2  11 191.020 111.883  20
  -4  -2  11 300.875 410.649  16
  -4  -3  10 981.905 361.164  20
  -4  -3  10 1257.74 434.227  16
  -4  -4   9 8396.11 1121.90  18
  -4  -4   9 7293.80 1091.41  16
  -4  -5   8 302.319 109.072  18
  -4  -5   8 446.482 360.866  16
  -4  -6   7 3117.25 693.808  18
  -4  -7   6-242.579 259.348  18
  -4  -7   6-227.554 251.973  14
  -4  -8   5 11.2862 114.208  18
  -4  -9   4 116.601 232.541  18
  -4 -10   3 41.3809 222.299  18
  -4 -11   2 2933.27 607.080  27
  -4 -11   2 2172.07 502.447  18
  -4 -12   1 284.395 171.196  27
  -4 -13   0 130.394 147.701  27
  -4 -14  -1 143.382 88.3752  27
  -3   2  15-12.1430 136.903  21
  -3   1  14 1822.62 478.063  21
  -3   1  14 2762.63 571.591  20
  -3   0  13-107.406 225.759  21
  -3   0  13 208.455 128.660  20
  -3  -1  12 197.687 171.735  20
  -3  -1  12-72.2419 157.035  21
  -3  -1  12 487.258 317.245  16
  -3  -2  11 6976.49 1049.23  20
  -3  -2  11 7126.12 1076.43  16
  -3  -3  10 3462.41 697.764  18
  -3  -3  10 2474.64 616.310  20
  -3  -3  10 3316.99 734.235  16
  -3  -4   9 405.335 212.430  18
  -3  -4   9 399.727 283.530  16
  -3  -4   9 332.522 215.962  10
  -3  -5   8-34.9259 232.840  18
  -3  -5   8 152.362 249.205  16
  -3  -5   8 117.760 110.426  10
   3   6  -7 491.666 252.218  11
  -3  -6   7 717.475 362.681  18
   3   7  -6 328.496 189.373  11
  -3  -7   6 605.652 304.094  18
   3   8  -5-182.495 90.8647  11
  -3  -8   5-86.7785 108.956  18
  -3  -9   4-190.725 246.611  27
  -3  -9   4 127.727 282.966  18
  -3 -10   3 719.284 283.192  27
  -3 -10   3 675.143 333.993  18
  -3 -11   2-202.898 186.914  27
  -3 -12   1 737.331 344.703  27
  -3 -13   0 66.0069 143.705  27
  -3 -14  -1 78.8424 151.947  27
  -2   4  17 162.310 151.725  21
  -2   3  16 112.602 77.5538  21
  -2   2  15 84.1456 223.950  21
  -2   2  15 164.410 143.788  20
  -2   1  14 3026.72 736.330  21
  -2   1  14 3170.80 715.321  20
  -2   0  13 15600.3 1666.51  21
  -2   0  13 15270.3 1527.24  20
  -2  -1  12 3008.54 639.884  20
  -2  -1  12 3324.15 762.580  21
  -2  -1  12 3609.23 698.968  10
  -2  -2  11 3677.21 741.306  18
  -2  -2  11 4413.73 787.502  20
  -2  -2  11 3570.00 699.397  10
  -2  -3  10 1910.67 481.882  20
  -2  -3  10 2496.67 597.643  18
  -2  -3  10 1621.76 385.946  10
  -2  -4   9 340.687 192.536  10
   2   5  -8 537.905 248.845  11
  -2  -5   8 446.462 250.461  10
   2   6  -7 1793.90 440.215  11
  -2  -6   7-175.899 139.793  12
   2   7  -6 217.872 192.546  11
  -2  -8   5 157.424 141.048  27
   2   8  -5-51.2984 202.116  11
  -2  -8   5 341.079 149.352  18
  -2  -9   4 407.210 310.926  27
   2   9  -4 251.417 223.952  11
  -2 -10   3-406.788 304.280  27
  -2 -11   2 232.636 195.524  27
  -2 -12   1 1601.49 461.589  27
  -2 -13   0 221.159 258.715  27
  -2 -14  -1 82.1127 105.833  19
  -2 -14  -1 117.601 164.059  27
  -1   4  17 754.496 308.824  21
  -1   3  16 1381.35 535.652  21
  -1   2  15-215.895 289.014  21
  -1   1  14 2809.78 698.116  21
  -1   1  14 2735.17 670.531  20
  -1   0  13 3296.46 717.269  20
  -1  -1  12 27.1734 112.137  18
  -1  -1  12 47.7609 120.456  20
  -1  -1  12 56.5516 211.203  12
  -1  -2  11 656.424 382.946  12
  -1  -3  10-365.907 305.844  12
   1   4  -9 3018.70 542.009  11
  -1  -4   9 305.508 291.635  12
  -1  -5   8 1169.41 623.270  12
   1   5  -8 5295.78 727.916  11
   1   6  -7 14.3757 134.220  11
   1   7  -6 219.176 184.221  11
   1   8  -5 7.35644 171.457  11
  -1  -9   4 1855.98 535.853  27
   1   9  -4 1556.46 483.876  11
  -1 -10   3 597.339 303.446  27
   1  10  -3 928.885 371.352  24
   1  10  -3 623.714 267.831  11
  -1 -11   2 204.426 155.376  27
  -1 -12   1 1297.81 448.346  27
  -1 -13   0 338.377 192.710  19
  -1 -13   0-169.119 245.451  27
  -1 -14  -1 73.7818 156.183  27
  -1 -14  -1 180.989 181.424  19
   0   5  18 780.972 250.588  26
   0   5  18 480.688 206.881  21
   0   4  17 3099.79 642.385  26
   0   4  17 2661.22 595.291  21
   0   3  16 210.428 239.855  26
   0   3  16 272.567 243.164  21
   0   2  15 2680.26 683.232  21
   0   0  13 3597.27 735.368  18
   0   0  13 3594.24 725.037  20
   0  -1  12-20.0238 168.129  12
   0  -2  11-314.751 409.201  12
   0  -3  10 173.981 180.710  12
   0   4  -9 281.289 206.233  11
   0  -4   9 219.290 376.912  12
   0   5  -8 2004.57 448.693  11
   0  -5   8-368.003 204.147  12
   0   6  -7-79.3034 196.679  11
   0   7  -6 72.7343 101.090  11
   0   8  -5 9409.19 1120.94  11
   0  -9   4 14202.9 1439.95  19
   0   9  -4 14328.7 1482.30  24
   0  -9   4 13122.2 1416.41  27
   0   9  -4 13368.2 1358.16  11
   0 -10   3 4813.67 862.615  19
   0 -10   3 5603.38 944.875  27
   0 -11   2-52.7416 228.661  27
   0 -11   2-6.95907 156.387  19
   0 -12   1 211.742 226.124  19
   0 -12   1 80.7573 127.523  27
   0 -13   0 115.491 142.144  19
   0 -14  -1 43.2034 129.027  19
   1   5  18 820.288 314.753  26
   1   4  17 1319.26 437.115  26
   1   3  16 159.196 197.928  23
   1   3  16 323.660 365.156  21
   1   2  15 5.69101 86.1782  23
   1   1  14 1767.50 545.037  18
  -1  -1 -14 2807.11 653.895   7
   1   0  13 3987.55 807.633  18
   1   0  13 1197.00 608.705  12
   1  -1  12 206.359 245.322  12
   1  -2  11 111.824 103.139  12
   1  -3  10 319.588 243.210  12
  -1   4  -9 3763.85 654.695  11
   1  -4   9-222.570 272.663  12
  -1   5  -8 574.482 248.595  11
   1  -5   8 121.126 239.999  12
  -1   6  -7 54981.4 2645.71  11
  -1   7  -6 915.277 349.787  11
   1  -8   5 5874.74 962.136  19
  -1   8  -5 5312.55 897.691  24
   1  -8   5 4750.89 851.469  27
  -1   8  -5 6124.44 924.626  11
   1  -9   4 417.936 153.467  19
   1  -9   4 97.1512 198.506  27
  -1   9  -4 138.095 124.176  24
   1 -10   3 37.5342 99.7385  19
   1 -11   2 120.087 164.988  19
   1 -12   1 227.185 246.963  19
   1 -13   0 829.975 295.888  19
   2   5  18 0.42930 109.527  23
   2   5  18-3.56034 99.9966  26
   2   4  17 809.167 381.971  23
   2   3  16 2874.10 694.959  23
   2   2  15 1635.07 519.510  23
   2   2  15 1661.84 515.232  18
   2   1  14 98.7249 87.5986  18
   2   0  13-76.9953 191.915  18
   2   0  13-199.157 164.961  12
   2  -1  12 929.367 410.772  19
   2  -1  12 958.210 370.188  18
   2  -2  11 13.6140 100.255   9
   2  -2  11-263.772 240.678  12
   2  -3  10 989.734 275.804   9
   2  -3  10 110.501 175.565  12
   2  -4   9 221.761 173.552   9
   2  -4   9-75.2700 205.583  12
  -2   5  -8 473.845 249.779  24
   2  -5   8 778.685 254.302   9
  -2   6  -7-70.6208 110.840  24
   2  -6   7 50.6931 159.301  19
   2  -6   7 122.008 132.734   9
   2  -7   6-28.3534 86.7261  19
   2  -7   6-119.216 111.282   9
   2  -8   5 222.973 272.320  19
  -2   8  -5 102.664 103.962  24
   2  -9   4 1459.08 490.469  19
  -2   9  -4 1457.74 472.202  24
   2 -10   3 18.9818 173.753  19
   2 -11   2 236.299 154.754  19
  -2  12  -1 219.533 217.179  22
   2 -12   1 121.213 89.4338  19
   3   5  18 492.891 218.241  23
   3   4  17 1113.87 379.142  23
   3   3  16 99.1642 168.103  19
   3   3  16 67.0403 168.958  23
   3   2  15 453.712 301.714  23
   3   2  15 375.960 218.987  19
   3   2  15 554.446 343.823  18
   3   1  14 596.306 324.397  19
   3   1  14 600.048 360.938  18
   3   0  13 2288.36 585.260  19
   3   0  13 2571.45 626.613  18
   3  -1  12 3300.57 717.609  19
   3  -1  12 2934.07 668.598  18
   3  -2  11 13679.4 1445.91  19
   3  -2  11 13492.0 1454.09  18
  -3   2 -11 12040.3 1302.96  24
   3  -2  11 14069.2 1304.63   9
   3  -3  10 1397.72 469.707  19
   3  -3  10 1382.53 469.500  18
  -3   3 -10 954.960 347.325  24
   3  -3  10 1606.41 430.280   9
  -3   4  -9 1000.12 351.346  24
   3  -4   9 916.697 350.542  19
   3  -4   9 782.301 254.754   9
  -3   5  -8-207.656 363.383  25
  -3   5  -8-193.561 231.524  24
   3  -5   8 185.782 167.838  19
   3  -5   8-263.274 242.557   9
  -3   6  -7 797.558 346.974  25
  -3   6  -7 967.288 400.846  24
   3  -6   7 632.723 358.148  19
   3  -7   6 4204.73 767.734  19
  -3   7  -6 4521.38 835.585  25
  -3   7  -6 3960.12 772.185  24
  -3   8  -5 80.0382 191.405  25
   3  -8   5 192.726 193.547  19
  -3   9  -4 492.488 118.619  25
   3  -9   4 152.790 127.384  19
  -3  10  -3-58.9851 204.794  25
   3 -10   3 175.783 182.633  19
  -3  11  -2-203.124 203.250  25
   3 -11   2-99.2505 79.0006  19
   4   5  18 1391.07 336.283  23
   4   4  17 181.598 129.690  23
   4   3  16 3056.99 608.442  23
   4   3  16 2607.54 524.991  19
   4   2  15 370.678 282.470  23
   4   2  15 195.937 167.521  19
   4   1  14 2565.94 594.501  23
   4   1  14 1810.48 497.937  19
   4   0  13 431.533 233.337  23
   4   0  13 312.296 234.452  19
   4  -1  12-78.9452 125.094  19
   4  -2  11 460.748 276.636  19
   4  -3  10-59.5871 134.082  19
  -4   4  -9-297.528 152.989  25
   4  -4   9 43.9697 197.381  19
  -4   5  -8 1810.38 563.835  25
   4  -5   8 1870.41 515.842  19
  -4   6  -7 379.392 344.798  25
   4  -6   7 263.902 246.153  19
  -4   7  -6 390.756 356.164  25
   4  -7   6-58.5926 107.959  19
  -4   8  -5 238.212 203.443  25
   4  -8   5 195.985 183.075  19
  -4   9  -4-131.912 121.575  25
   5   3  16 118.488 166.464  23
   5   2  15 208.029 171.512  19
   5   1  14 1278.82 375.284  19
  -5  -1 -14 712.360 269.442  27
   5   0  13 2219.60 495.747  19
  -5   0 -13 2315.05 522.593  27
   5  -1  12 934.918 318.755  19
   5  -2  11 234.814 137.370  19
   5  -3  10-235.740 166.814  19
   5  -4   9 206.445 179.095  19
   5  -5   8-85.0541 115.760  19
   5  -6   7 36.8050 78.6456  19
  -5   6  -7-47.6069 130.001  25
  -5   7  -6 41.3691 83.5764  25
   6   0  13 295.704 167.168  19
  -6   0 -13 194.449 150.695  27
   6  -1  12 293.080 155.259  19
  -6   1 -12 450.515 179.435  27
  -6   2 -11-83.4097 116.560  27
  -6   3 -10 26.5406 93.7687  27
  -5  -2  12 816.093 268.832  20
  -5  -3  11 2090.59 430.638  20
  -5  -4  10 17.3440 118.279  20
  -5  -5   9 23.5955 113.391  20
  -5  -6   8 92.9085 126.294  20
  -5  -6   8 391.870 223.364  18
  -5  -7   7 485.987 245.684  18
  -5  -8   6 3928.71 688.342  18
  -5  -9   5 859.385 310.573  18
  -5 -10   4 2002.71 440.179  18
  -5 -11   3 210.434 134.563  18
  -4   0  14 1895.18 405.144  20
  -4  -1  13 269.987 184.935  20
  -4  -2  12 55.0035 193.067  20
  -4  -3  11 131.135 228.563  20
  -4  -4  10 79.7173 76.6749  20
  -4  -4  10 7.46602 117.333  18
  -4  -5   9 695.631 299.009  20
  -4  -5   9 952.282 413.511  18
  -4  -6   8 7018.59 1029.71  18
  -4  -7   7 834.873 433.746  18
  -4  -8   6 124.763 263.692  18
  -4  -9   5 268.849 220.104  18
  -4 -10   4 149.306 63.8119  18
  -4 -11   3-285.672 208.532  27
  -4 -11   3 39.9035 74.6758  18
  -4 -12   2 939.450 304.221  27
  -4 -13   1 1171.88 323.810  27
  -3   1  15-163.221 175.638  21
  -3   1  15 86.4661 70.8998  20
  -3   0  14 2440.45 560.044  21
  -3   0  14 2331.32 532.766  20
  -3  -1  13 123.072 203.710  21
  -3  -1  13 526.459 284.556  20
  -3  -2  12 327.837 76.1202  20
  -3  -3  11 689.032 338.627  20
  -3  -3  11 430.131 258.186  18
  -3  -4  10 148.569 98.3756  18
  -3  -4  10-13.0353 128.642  20
  -3  -5   9 24.1600 132.139  20
  -3  -5   9-79.6468 232.043  18
  -3  -6   8 1339.75 442.083  18
  -3  -7   7 390.632 290.580  18
  -3  -8   6 1240.85 435.505  18
  -3  -9   5 13.3918 143.097  18
  -3 -10   4 1608.12 434.766  27
  -3 -10   4 1379.03 425.431  18
  -3 -11   3 341.022 195.359  27
  -3 -12   2-246.541 188.661  27
  -3 -13   1 172.476 152.493  27
  -3 -14   0 154.913 174.245  27
  -2   3  17 264.294 208.231  21
  -2   2  16-111.580 134.068  21
  -2   1  15 130.480 104.873  21
  -2   1  15 460.414 296.365  20
  -2   0  14 1176.45 467.590  21
  -2   0  14 640.444 272.280  20
  -2  -1  13 117.528 225.864  21
  -2  -1  13 1174.26 479.088  20
  -2  -2  12 34.0904 103.353  20
  -2  -2  12 140.728 232.853  18
  -2  -2  12-128.144 236.186  21
  -2  -3  11 575.652 331.440  20
  -2  -3  11 210.140 172.027  18
  -2  -4  10 1559.27 445.403  20
  -2  -4  10 2487.08 622.124  18
  -2  -5   9 2433.45 621.709  18
  -2  -6   8 377.537 262.015  18
   2   6  -8 272.288 199.217  11
   2   7  -7 573.737 304.666  11
  -2  -7   7 982.114 428.022  18
   2   8  -6 181.784 165.109  11
  -2  -8   6 430.221 253.534  18
  -2  -9   5-29.6930 171.495  18
  -2  -9   5 100.983 117.156  27
   2   9  -5 22.0022 77.8807  11
  -2 -10   4-309.103 284.009  27
  -2 -11   3 201.555 216.979  27
   2  11  -3 427.661 268.567  24
  -2 -12   2 1163.13 429.751  27
  -2 -13   1 85.3847 153.715  19
  -2 -13   1 11.9880 68.9935  27
  -2 -14   0 150.641 136.859  27
  -2 -14   0 257.377 160.514  19
  -1   4  18-134.237 62.4493  21
  -1   3  17-227.257 237.707  21
  -1   2  16 3331.98 750.126  21
  -1   1  15 108.738 94.3107  21
  -1   1  15 302.775 235.375  20
  -1   0  14 3992.19 861.121  21
  -1   0  14 2989.69 641.302  20
  -1  -1  13 2517.34 621.771  18
  -1  -1  13 2371.14 578.620  20
  -1  -2  12 462.667 166.233  18
  -1  -2  12 167.068 124.064  20
  -1  -2  12 382.644 297.850  12
  -1  -3  11 7009.12 1059.48  18
  -1  -3  11 5262.82 806.048  20
  -1  -4  10 600.161 419.362  12
   1   5  -9 275.699 201.568  11
  -1  -5   9 35.7276 205.753  12
   1   6  -8-88.0249 83.1179  11
  -1  -6   8 136.748 167.770  12
  -1  -7   7 409.558 155.574  18
   1   7  -7 613.539 250.294  11
  -1  -8   6-111.473 228.675  27
   1   8  -6 242.233 143.249  11
  -1  -9   5 4174.20 813.757  27
   1   9  -5 3599.01 704.575  11
  -1 -10   4 15487.0 1467.30  19
  -1 -10   4 16399.4 1575.93  27
   1  10  -4 16253.9 1574.60  24
  -1 -11   3 170.393 153.220  27
  -1 -11   3 644.720 313.060  19
  -1 -12   2 1651.84 470.224  27
  -1 -12   2 2305.79 535.822  19
  -1 -13   1-26.2973 121.772  19
  -1 -13   1-159.929 188.867  27
  -1 -14   0-10.9037 66.2277  19
   0   4  18-6.59126 116.131  21
   0   3  17 7017.00 1001.79  21
   0   2  16 1599.90 531.138  21
   0   1  15 1249.62 487.995  21
   0   0  14 352.052 231.834  18
   0  -1  13 3902.12 786.805  18
   0  -1  13 3134.96 644.689  20
   0  -2  12 228.194 196.510  18
   0  -2  12 150.792 119.051  20
   0  -2  12-195.822 188.133  12
   0  -3  11-3.04324 122.484  12
   0   4 -10 2324.55 503.013  11
   0  -4  10 499.855 339.940  12
   0   5  -9 599.043 251.236  11
   0   6  -8 9969.16 1129.46  11
   0   7  -7 337.865 203.538  24
   0   7  -7 434.561 204.606  11
   0  -8   6 884.724 328.787  19
   0  -8   6 1173.98 382.383  27
   0   8  -6 1028.09 446.602  24
   0   8  -6 1367.46 426.871  11
   0  -9   5-68.7626 160.004  27
   0  -9   5-156.600 269.973  19
   0   9  -5 97.1386 130.935  24
   0   9  -5-244.932 270.504  11
   0 -10   4 353.413 244.975  19
   0 -10   4 110.007 142.907  27
   0  10  -4 159.998 135.152  24
   0 -11   3 520.154 283.411  27
   0 -11   3 42.6487 115.090  19
   0 -12   2 274.494 166.493  19
   0 -12   2 9.49120 126.211  27
   0 -13   1 594.155 263.206  19
   0 -14   0 126.889 124.830  19
   1   4  18-181.840 188.817  26
   1   3  17 817.901 392.591  26
   1   3  17 905.486 355.472  21
   1   2  16 1039.14 359.880  23
   1   2  16 1234.68 454.237  21
   1   1  15 1709.04 546.070  23
   1   1  15 2062.60 584.799  18
   1   0  14 122.180 104.112  18
   1  -1  13 1479.07 485.237  18
   1  -1  13 81.3726 246.775  12
   1  -2  12 2633.98 637.584  18
   1  -2  12 149.811 114.801  12
   1  -3  11 331.949 240.475  12
   1  -4  10 215.683 287.249  12
  -1   6  -8 34358.2 2283.13  24
  -1   6  -8 32525.5 2099.79  11
   1  -7   7 27953.4 2028.47  19
  -1   7  -7 29428.2 2135.78  24
  -1   7  -7 27577.2 1955.67  11
   1  -8   6 296.896 258.063  19
  -1   8  -6 285.234 174.506  24
   1  -9   5 116.238 267.073  19
  -1   9  -5 97.1001 161.018  24
   1 -10   4 36.5247 131.138  19
  -1  10  -4 309.972 245.509  24
   1 -11   3 276.298 160.887  19
   1 -12   2-76.1038 69.6788  19
   1 -13   1 201.736 128.248  19
   2   5  19 198.632 75.1782  26
   2   4  18 412.336 194.477  23
   2   4  18 1076.17 373.534  26
   2   3  17 165.691 225.836  23
   2   2  16 1463.54 459.270  18
   2   2  16 1633.61 566.909  23
   2   1  15 646.958 358.921  23
   2   1  15 421.950 324.425  18
   2   0  14 406.788 239.083  18
   2  -1  13-27.2489 78.7453  18
   2  -1  13-329.669 290.588  12
   2  -2  12 1351.06 446.788  18
   2  -2  12 1200.95 408.536  19
   2  -3  11 31669.4 2149.18  19
   2  -3  11 29178.9 2133.61  18
  -2   3 -11 28671.8 2039.11  24
   2  -4  10 44203.9 2567.36  19
   2  -4  10 40021.8 2441.08  18
  -2   4 -10 41959.2 2512.22  24
   2  -5   9 8389.82 1128.47  19
  -2   5  -9 9328.67 1200.22  24
  -2   6  -8 50.8079 124.124  24
   2  -6   8 222.483 181.304  19
  -2   7  -7 3632.73 756.230  24
   2  -7   7 3070.93 684.519  19
  -2   8  -6 192.433 186.038  24
   2  -8   6 216.308 175.492  19
  -2   9  -5 24.6877 99.7378  24
   2  -9   5 24.6764 131.143  19
   2 -10   4 977.735 375.792  19
  -2  11  -3-20.1339 182.318  25
   2 -11   3 14.6111 103.909  19
  -2  12  -2 115.881 129.908  25
   2 -12   2-157.862 148.251  19
   3   4  18 591.139 225.133  23
   3   3  17 898.638 377.018  23
   3   2  16 116.043 143.785  23
   3   2  16 515.474 260.595  19
   3   1  15 143.755 215.905  23
   3   1  15 36.2368 112.698  19
   3   1  15 16.6577 296.538  18
   3   0  14 189.647 161.485  19
   3   0  14 417.493 284.264  18
   3  -1  13 1400.08 425.071  19
   3  -1  13 1514.45 511.866  18
   3  -2  12 6116.81 959.147  19
   3  -2  12 5584.34 942.726  18
   3  -3  11-315.540 299.743  19
   3  -3  11-249.709 299.978  18
  -3   3 -11-88.0810 124.255  24
   3  -4  10 3430.51 723.501  19
  -3   4 -10 3641.74 737.422  24
  -3   5  -9-185.153 218.694  24
   3  -5   9-15.0026 77.1022  19
  -3   6  -8 413.155 295.510  24
   3  -6   8 797.585 337.045  19
  -3   7  -7 229.528 194.333  25
  -3   7  -7-140.548 124.755  24
   3  -7   7 166.688 164.611  19
  -3   8  -6 216.049 188.461  25
   3  -8   6 283.355 164.296  19
  -3   9  -5 139.573 222.988  25
   3  -9   5 618.208 282.668  19
  -3  10  -4 171.414 178.611  25
   3 -10   4 156.023 145.010  19
  -3  11  -3-87.3125 77.7190  25
   3 -11   3-116.166 93.3259  19
   4   4  18 223.585 180.325  23
   4   3  17 52.4608 96.2043  23
   4   2  16 93.4067 80.2033  23
   4   2  16 293.531 213.512  19
   4   1  15 431.057 240.722  19
   4   1  15-40.3423 179.402  23
   4   0  14 4265.72 748.947  19
   4   0  14 3637.14 685.927  23
   4  -1  13 114.990 133.728  19
   4  -2  12 311.398 211.610  19
   4  -3  11 845.126 351.805  19
   4  -4  10 242.489 188.900  19
  -4   5  -9 891.568 400.278  25
   4  -5   9 945.459 358.134  19
  -4   6  -8 37.5966 182.212  25
   4  -6   8 96.5765 186.146  19
  -4   7  -7 696.251 329.042  25
   4  -7   7 699.544 297.604  19
  -4   8  -6 413.660 213.826  25
   4  -8   6 136.329 100.727  19
   4  -9   5 232.921 158.758  19
  -4   9  -5 32.9988 96.0413  25
   5   1  15 90.2606 94.9413  19
   5   0  14 2927.72 546.919  19
  -5   0 -14 2236.75 462.212  27
   5  -1  13 196.939 201.136  19
   5  -2  12-163.789 211.181  19
   5  -3  11 326.651 212.245  19
   5  -4  10 20.6658 99.0278  19
   5  -5   9-38.0289 134.361  19
   5  -6   8 33.8344 75.7602  19
  -5  -3  12 93.6632 113.362  20
  -5  -4  11 3223.44 518.861  20
  -5  -5  10 240.524 168.991  20
  -5  -6   9-47.3086 71.5984  20
  -5  -6   9 259.135 211.104  18
  -5  -7   8 110.365 119.288  20
  -5  -7   8-212.205 157.796  18
  -5  -8   7 1121.05 331.845  18
  -5  -9   6 368.574 218.657  18
  -5 -10   5 549.344 245.366  18
  -5 -11   4-66.6467 68.8311  18
  -4  -1  14 1867.24 385.085  20
  -4  -2  13 22.1307 138.978  20
  -4  -3  12-11.5129 179.928  20
  -4  -4  11 602.733 293.199  20
  -4  -5  10 1876.76 469.427  20
  -4  -5  10 2592.63 589.970  18
  -4  -6   9 1178.29 354.809  20
  -4  -6   9 1419.39 453.976  18
  -4  -7   8 248.153 132.080  20
  -4  -7   8 368.842 204.609  18
  -4  -8   7 462.517 307.649  18
  -4  -9   6 71.0469 68.2858  18
  -4 -10   5 208.269 212.071  18
  -4 -11   4-238.798 192.518  18
  -4 -12   3-2.07094 77.3718  27
  -4 -13   2 1275.59 303.412  27
  -3   0  15 344.250 171.205  21
  -3   0  15 20.3987 114.108  20
  -3  -1  14 623.357 244.281  21
  -3  -1  14 1143.49 377.871  20
  -3  -2  13 31.8285 132.167  20
  -3  -3  12 284.161 224.171  20
  -3  -4  11 3322.16 719.500  18
  -3  -4  11 3144.01 624.978  20
  -3  -5  10-56.1357 95.7513  20
  -3  -5  10 93.3621 115.864  18
  -3  -6   9 229.740 263.844  18
  -3  -7   8 929.768 406.907  18
  -3  -8   7 1316.51 450.234  18
  -3  -9   6 456.727 208.429  18
  -3 -10   5 101.823 190.249  18
  -3 -11   4 245.216 198.363  27
  -3 -12   3 48.3251 130.689  27
   3  12  -3 279.141 203.890  24
  -3 -13   2 118.961 133.890  27
  -3 -14   1 131.442 111.539  27
  -2   2  17 540.083 264.002  21
  -2   1  16-216.062 234.354  21
  -2   0  15 1022.72 393.616  21
  -2   0  15 601.738 330.078  20
  -2  -1  14 428.639 343.912  21
  -2  -1  14 489.961 297.666  20
  -2  -2  13 1055.13 438.994  21
  -2  -2  13 433.527 292.931  20
  -2  -3  12-57.4143 143.693  20
  -2  -3  12 22.5567 103.996  18
  -2  -4  11 107.535 155.791  20
  -2  -4  11-84.9172 183.516  18
  -2  -5  10 556.628 376.949  18
  -2  -6   9 1484.26 504.183  18
   2   6  -9 1610.77 438.861  11
  -2  -7   8 183.895 141.609  18
   2   7  -8 253.222 199.379  11
  -2  -8   7-52.2217 89.4245  18
  -2  -9   6 355.396 110.909  27
  -2  -9   6 819.680 374.796  18
  -2 -10   5-26.6930 201.360  27
  -2 -11   4 276.895 208.404  27
   2  11  -4 246.022 153.349  24
  -2 -12   3 376.675 224.399  27
  -2 -13   2 179.861 178.279  27
  -2 -14   1 132.604 161.934  27
  -1   3  18 1115.71 356.438  21
  -1   2  17-55.1520 169.049  21
  -1   1  16 856.814 388.057  21
  -1   0  15 264.296 300.679  21
  -1   0  15-125.634 156.229  20
  -1  -1  14-82.3908 219.477  20
  -1  -2  13 345.232 243.269  18
  -1  -2  13 301.571 133.707  20
  -1  -3  12 328.792 336.054  18
  -1  -3  12 191.811 102.275  20
  -1  -4  11 100.179 125.739  18
  -1  -4  11 47.8280 300.220  12
  -1  -5  10 83.7396 103.549  18
  -1  -5  10-546.665 384.805  12
  -1  -6   9 516.783 305.629  18
   1   6  -9 188.158 174.323  11
  -1  -7   8 2411.57 595.025  18
   1   7  -8 1979.06 523.520  11
  -1  -8   7 79.0955 213.450  18
  -1  -8   7 107.385 203.877  27
   1   8  -7 24.1876 107.600  11
  -1  -9   6-20.9986 147.521  27
   1   9  -6 301.725 206.483  24
  -1 -10   5 2405.32 609.514  27
   1  10  -5 2033.09 548.542  24
  -1 -11   4 2616.74 621.367  27
  -1 -11   4 1387.77 410.814  19
   1  11  -4 1769.44 492.385  24
  -1 -12   3 890.213 367.947  27
  -1 -12   3 960.302 354.704  19
  -1 -13   2-166.802 154.000  19
  -1 -13   2 47.4943 77.6961  27
  -1 -14   1 562.131 186.568  19
   0   3  18 552.356 236.311  21
   0   2  17 2912.00 656.816  21
   0   1  16 283.516 150.411  21
   0   0  15 250.575 138.009  18
   0  -1  14 841.305 425.464  18
   0  -2  13-286.019 236.899  18
   0  -2  13 557.691 296.177  20
   0  -2  13 121.582 273.989  12
   0  -3  12 1732.60 522.075  18
   0  -3  12 9.28602 251.747  12
   0  -4  11 1901.79 550.371  18
   0  -4  11 376.691 439.363  12
   0  -5  10 2010.26 588.411  18
   0   5 -10 2199.75 591.716  24
   0   5 -10 2440.56 576.607  11
   0  -6   9 9817.69 1203.21  18
   0   6  -9 10277.2 1243.10  24
   0   6  -9 9480.74 1120.52  11
   0  -7   8 15251.0 1473.50  27
   0  -7   8 16234.7 1506.96  18
   0   7  -8 15456.1 1561.13  24
   0   7  -8 14958.6 1442.28  11
   0  -8   7 20232.2 1677.88  19
   0  -8   7 21107.1 1755.29  27
   0   8  -7 21715.7 1864.51  24
   0   8  -7 20557.8 1724.75  11
   0  -9   6 7243.92 1026.54  19
   0  -9   6 6781.59 1024.21  27
   0   9  -6 7587.10 1087.47  24
   0 -10   5 1011.40 447.199  19
   0 -10   5 1068.10 398.739  27
   0  10  -5 1020.92 350.384  24
   0 -11   4 132.661 162.093  19
   0 -11   4 124.104 174.441  27
   0 -12   3 894.036 359.987  19
   0 -13   2 96.7905 175.031  19
   0 -14   1 186.806 132.120  19
   1   3  18-100.486 171.280  26
   1   3  18 174.102 125.790  21
   1   2  17 716.206 364.628  23
   1   2  17 411.498 297.779  21
   1   1  16 380.345 282.479  23
   1   1  16 268.710 170.061  18
   1   0  15 379.981 289.142  18
   1  -1  14 1261.34 488.139  18
   1  -2  13 1576.11 503.462  18
   1  -2  13 229.322 280.096  12
   1  -3  12 591.208 390.034  18
   1  -3  12 235.769 155.667  12
   1  -4  11 261.365 223.446  18
  -1   4 -11 62.4211 207.171  24
  -1   5 -10 1174.23 421.674  24
   1  -5  10 300.420 205.373  12
   1  -6   9 8458.43 1083.91  19
   1  -6   9 8199.23 1078.78  18
  -1   6  -9 7811.44 1105.44  24
  -1   7  -8 2380.09 626.624  24
   1  -7   8 3024.77 658.097  19
   1  -8   7 66.0537 135.683  19
  -1   8  -7 123.478 185.786  24
   1  -9   6 302.549 135.931  19
  -1   9  -6 650.329 299.382  24
   1 -10   5-42.6834 130.547  19
  -1  10  -5 401.363 257.615  24
   1 -11   4 464.104 242.113  19
   1 -12   3 184.700 156.629  19
  -1  13  -2 748.366 254.524  22
   1 -13   2 606.333 223.028  19
   2   4  19 370.032 197.922  26
   2   3  18 3350.88 631.969  23
   2   2  17 140.829 90.1560  23
   2   2  17-232.668 260.943  18
   2   1  16 287.039 247.007  23
   2   1  16 131.782 201.668  18
   2   0  15 184.922 183.220  18
   2  -1  14 421.561 312.604  18
   2  -2  13 104.888 219.972  18
   2  -3  12 2205.70 564.133  18
   2  -3  12 2682.11 636.670  19
   2  -4  11 14205.6 1448.23  19
   2  -4  11 11893.9 1350.50  18
  -2   4 -11 12746.5 1393.85  24
   2  -5  10-103.518 98.5875  18
  -2   5 -10-137.644 233.021  24
   2  -5  10 27.7192 116.243  19
   2  -5  10 39.7476 142.498  12
  -2   6  -9 45.3670 131.781  24
   2  -6   9 112.369 188.789  19
  -2   7  -8 1183.02 443.827  24
   2  -7   8 1379.94 484.208  19
  -2   8  -7 182.356 241.273  24
   2  -8   7-47.0902 75.9033  19
  -2   9  -6 201.607 108.825  24
   2  -9   6 19.4095 163.064  19
  -2  10  -5 841.421 319.435  24
   2 -10   5 736.171 300.111  19
   2 -11   4 168.702 73.2389  19
   2 -12   3 68.0819 78.0821  19
   3   3  18 56.6617 117.471  23
   3   2  17 291.508 236.676  23
   3   1  16-92.4250 195.116  23
   3   1  16 63.7234 160.699  19
   3   1  16 17.0370 118.386  18
   3   0  15 2425.39 547.998  19
   3   0  15 1915.97 526.803  18
   3  -1  14 8147.54 1057.93  19
   3  -1  14 8708.39 1162.95  18
   3  -2  13 4911.94 827.597  19
   3  -2  13 4919.87 862.356  18
   3  -3  12 438.950 290.806  19
   3  -3  12 155.296 144.482  18
  -3   3 -12 188.215 199.907  24
   3  -4  11 22.7749 141.002  19
   3  -4  11 174.864 271.653  18
  -3   4 -11 75.8481 143.109  24
   3  -5  10 501.016 253.906  19
  -3   5 -10 715.048 372.619  24
  -3   6  -9 324.367 283.835  24
   3  -6   9 43.9567 102.812  19
  -3   7  -8 98.6470 84.7178  24
   3  -7   8 463.657 296.262  19
   3  -8   7 95.0678 172.985  19
  -3   9  -6 109.941 106.760  25
   3  -9   6 94.6988 161.090  19
  -3  10  -5 52.7355 114.230  25
   3 -10   5 20.7866 145.321  19
   4   3  18-69.5178 115.916  23
   4   2  17 556.389 251.300  23
   4   1  16 18.2788 86.9170  23
   4   1  16 140.827 74.2662  19
   4   0  15 2316.52 525.425  23
   4   0  15 1871.36 436.427  19
   4  -1  14 1532.40 422.571  23
   4  -1  14 1550.24 433.976  19
   4  -2  13 90.8124 130.773  19
   4  -3  12 123.045 147.021  19
   4  -4  11 51.8730 123.689  19
   4  -5  10 57.1026 126.735  19
   4  -6   9 113.621 164.884  19
  -4   6  -9-139.290 164.303  25
  -4   7  -8 53.7599 167.138  25
   4  -7   8 168.938 165.059  19
   4  -8   7-34.5138 48.7570  19
  -4   8  -7 103.540 235.490  25
  -4   9  -6-62.6817 125.112  25
   5   1  16 169.492 49.5132  19
   5   0  15 224.720 141.943  19
  -5   0 -15 414.407 195.214  27
   5  -1  14 232.763 183.242  19
  -5   1 -14 203.366 106.855  27
   5  -2  13 430.756 181.973  19
   5  -3  12-34.6147 69.0077  19
   5  -4  11-8.77548 75.8400  19
   5  -5  10 128.132 151.399  19
   5  -6   9-52.1101 53.3241  19
  -5  -5  11 1532.00 311.800  20
  -5  -6  10 1.91191 62.5359  20
  -5  -7   9 7.69704 102.087  20
  -5  -7   9-24.0450 110.367  18
  -5  -8   8 4.34278 113.117  18
  -5  -9   7 708.746 277.896  18
  -5 -10   6 215.761 99.3229  18
  -4  -2  14 840.388 248.154  20
  -4  -3  13 136.827 135.843  20
  -4  -4  12 211.083 204.594  20
  -4  -5  11-82.2250 145.369  20
  -4  -5  11 15.9623 141.068  18
  -4  -6  10 778.425 335.228  20
  -4  -6  10 1017.09 355.630  18
  -4  -7   9-313.389 234.986  18
  -4  -8   8 828.469 357.394  18
  -4  -9   7-183.463 238.296  18
  -4 -10   6-274.204 228.736  18
  -4 -11   5 259.800 203.008  18
   4  12  -4 387.433 229.453  24
  -3  -1  15 193.007 146.010  21
  -3  -1  15 255.220 158.437  20
  -3  -2  14 78.4730 114.168  20
  -3  -3  13 127.345 85.3117  20
  -3  -4  12 441.824 297.118  20
  -3  -4  12 218.108 186.037  18
  -3  -5  11 89.5749 160.701  20
  -3  -5  11-68.4833 80.0138  18
  -3  -6  10 351.676 276.832  18
  -3  -7   9 225.119 239.164  18
  -3  -8   8 406.818 243.767  18
  -3  -9   7-171.952 164.587  18
  -3 -10   6-26.4599 122.904  18
  -3 -11   5 279.403 240.679  27
  -3 -12   4-65.1635 134.469  27
   3  12  -4-248.555 221.648  24
  -3 -13   3 130.973 62.3014  27
  -2   1  17-76.7829 141.780  21
  -2   0  16 784.288 313.536  21
  -2  -1  15-62.4280 169.886  21
  -2  -1  15 111.280 193.080  20
  -2  -2  14-110.644 206.752  21
  -2  -2  14 152.598 69.4662  20
  -2  -3  13 1268.35 429.886  18
  -2  -3  13 1115.66 365.283  21
  -2  -3  13 975.252 383.484  20
  -2  -4  12-23.1589 168.745  18
  -2  -4  12 182.795 246.639  20
  -2  -5  11-45.2087 121.078  18
  -2  -6  10 396.859 312.418  18
  -2  -7   9 1325.03 480.616  18
  -2  -8   8 3012.49 680.422  18
  -2  -9   7 788.771 341.157  18
  -2 -10   6 77.8764 202.090  27
  -2 -11   5 217.803 178.435  27
   2  11  -5 182.606 119.244  24
  -2 -12   4 21.8645 122.786  27
   2  12  -4-77.5162 74.3605  24
  -2 -13   3-217.416 157.809  27
  -2 -14   2 19.7593 67.9072  27
  -1   2  18 635.208 279.774  21
  -1   1  17 10.5644 139.786  21
  -1   0  16 121.590 146.464  21
  -1  -1  15-70.4625 145.033  21
  -1  -1  15 446.815 235.117  20
  -1  -2  14 265.030 77.7961  18
  -1  -2  14 158.174 105.880  20
  -1  -3  13 182.144 167.944  18
  -1  -3  13 368.917 270.229  20
  -1  -4  12 5697.76 961.976  18
  -1  -5  11 5463.11 938.359  18
   1   5 -11 5325.81 882.243  24
  -1  -6  10-100.433 246.648  18
   1   6 -10 188.693 289.701  11
  -1  -7   9 963.662 320.623  18
  -1  -8   8 1045.49 397.157  18
   1   8  -8 472.195 275.674  24
  -1  -9   7 1066.02 388.028  27
   1   9  -7 1451.99 516.405  24
  -1 -10   6 132.542 192.391  27
   1  10  -6-66.8061 113.375  24
  -1 -11   5 3494.87 697.167  27
   1  11  -5 3248.46 652.908  24
  -1 -12   4 1268.99 358.066  19
  -1 -12   4 1105.85 369.053  27
  -1 -13   3 912.817 287.307  19
  -1 -13   3 1143.40 358.487  27
   0   2  18 130.907 131.097  21
   0   1  17-16.8239 85.8899  21
   0   0  16 41.7332 242.060  21
   0  -1  15-103.180 152.987  18
   0  -2  14-387.666 252.325  18
   0  -3  13 334.580 271.740  18
   0  -4  12 4039.02 818.376  18
   0   5 -11 220.694 134.106  24
   0  -5  11-97.4689 242.839  12
   0  -6  10 5362.76 913.771  18
   0   6 -10 5921.53 951.421  24
   0   6 -10 5550.13 868.403  11
   0   7  -9-97.2946 225.810  24
   0  -7   9 161.218 145.592  18
   0   8  -8 8169.70 1145.10  24
   0  -9   7 3295.63 664.041  19
   0   9  -7 3625.15 742.783  24
   0 -10   6 7451.54 998.184  19
   0  10  -6 6515.72 987.557  24
   0 -11   5 463.211 308.650  19
   0  11  -5 362.992 236.975  24
   0 -12   4 292.774 192.227  19
   0 -13   3-35.4426 76.9317  19
   1   2  18 960.649 335.584  21
   1   1  17 223.867 196.543  23
   1   1  17 161.155 201.915  21
   1   0  16 4094.06 763.608  18
   1   0  16 5968.78 927.813  23
   1  -1  15 1504.93 475.158  18
   1  -2  14 4463.26 862.684  18
   1  -3  13-21.9540 245.797  18
   1  -4  12 65.1244 103.955  18
  -1   4 -12 95.6108 245.603  24
   1  -5  11 6337.68 991.375  18
  -1   5 -11 5992.25 967.902  24
   1  -6  10 11452.3 1257.21  19
   1  -6  10 10567.3 1241.01  18
  -1   6 -10 10337.6 1281.23  24
  -1   7  -9 228.942 233.159  24
   1  -7   9 146.985 175.591  19
  -1   8  -8 2960.76 689.737  24
   1  -8   8 3375.29 699.800  19
  -1   9  -7 985.285 413.222  24
   1  -9   7 922.116 360.405  19
  -1  10  -6 17.9751 137.768  24
   1 -10   6 30.1765 66.5351  19
  -1  11  -5 79.2639 133.200  24
   1 -11   5 313.373 225.218  19
   1 -12   4 282.583 161.053  19
   1 -13   3-42.7492 55.2106  19
   2   3  19 104.487 64.7636  23
   2   2  18-13.1930 139.748  23
   2   1  17 511.159 254.161  23
   2   1  17 756.044 326.464  18
   2   1  17 601.071 295.938  21
   2   0  16-46.8136 145.931  23
   2   0  16 165.584 170.357  18
   2  -1  15-283.822 274.061  18
   2  -2  14-125.026 124.137  18
   2  -3  13 5218.66 834.434  19
   2  -3  13 4583.91 872.611  18
   2  -4  12 3314.28 677.996  19
  -2   4 -12 3656.96 722.950  24
   2  -4  12 3316.44 725.379  18
   2  -5  11 783.911 263.085  19
   2  -5  11 444.652 172.474  18
  -2   6 -10 954.284 379.203  24
   2  -6  10 696.831 305.654  19
  -2   7  -9 93.8640 169.695  24
   2  -7   9 295.906 194.500  19
  -2   8  -8 46.1399 71.9007  24
   2  -8   8 38.9270 96.1486  19
  -2   9  -7 55.4176 95.7230  24
   2  -9   7 194.828 144.027  19
  -2  10  -6 149.570 90.4677  24
   2 -10   6 34.8781 120.712  19
   2 -11   5 6.55636 73.9497  19
   2 -12   4 169.152 102.386  19
   3   2  18 201.096 215.342  23
   3   1  17-51.9259 137.604  23
   3   0  16 499.057 298.918  23
   3   0  16 940.537 313.901  19
   3   0  16 543.562 282.885  18
   3  -1  15 300.873 207.620  19
   3  -1  15 250.831 187.513  18
   3  -2  14 1504.90 426.145  19
   3  -2  14 1167.92 405.870  18
   3  -3  13 82.0212 140.010  19
   3  -3  13 10.8882 150.248  18
   3  -4  12-179.381 98.1713  19
   3  -4  12 127.940 250.498  18
  -3   4 -12 94.6761 158.254  24
   3  -5  11-172.387 106.084  19
  -3   5 -11 20.0238 143.080  24
   3  -6  10 1979.06 488.794  19
  -3   6 -10 1881.07 494.678  24
  -3   7  -9 1079.90 453.111  24
   3  -7   9 18.6200 114.526  19
   3  -8   8 32.7569 82.6784  19
   3  -9   7-14.3872 147.109  19
   3 -10   6 70.1394 118.386  19
   4   1  17 1297.90 329.733  23
   4   1  17 1142.62 274.928  19
   4   0  16-40.2103 104.601  23
   4   0  16 134.669 140.789  19
   4  -1  15-96.8142 131.900  23
   4  -1  15-109.142 147.464  19
   4  -2  14 161.914 107.541  23
   4  -2  14 383.010 231.540  19
   4  -3  13 55.7370 99.0203  19
   4  -4  12 47.4871 75.6921  19
   4  -5  11 30.2144 70.7646  19
   4  -6  10 354.349 202.033  19
   4  -7   9 78.3970 112.280  19
   4  -8   8 219.854 163.014  19
   5  -1  15 57.0702 53.7856  19
   5  -2  14 73.7303 93.3634  19
  -5   2 -14-84.1215 61.2324  27
   5  -3  13 239.531 158.046  19
   5  -4  12 57.9981 76.9481  19
   5  -5  11-70.7044 94.9877  19
  -4  -3  14-31.7755 112.411  20
  -4  -4  13 469.803 176.422  20
  -4  -5  12 57.4182 115.348  18
  -4  -5  12 57.0838 102.269  20
  -4  -6  11 1185.68 300.947  20
  -4  -6  11 2109.23 458.161  18
  -4  -7  10 701.819 308.091  18
  -4  -8   9 225.284 182.170  18
  -4  -9   8 456.868 250.800  18
  -4 -10   7 1202.94 328.304  18
  -4 -11   6 124.399 82.3021  18
   4  12  -5 130.243 114.627  24
  -3  -2  15 189.054 164.372  20
  -3  -3  14 418.970 236.077  20
  -3  -4  13 137.666 121.596  18
  -3  -4  13 106.254 175.303  20
  -3  -5  12-64.8902 122.174  18
  -3  -5  12 65.9801 79.3143  20
  -3  -6  11 132.177 195.337  18
  -3  -7  10 1316.04 478.210  18
  -3  -8   9 155.345 207.334  18
  -3  -9   8 68.3910 190.901  18
  -3 -10   7 332.057 234.950  18
  -3 -11   6 341.412 264.649  18
   3  11  -6 203.975 151.453  24
  -3 -12   5 152.822 105.635  27
   3  12  -5 162.093 151.649  24
  -3 -13   4 157.778 144.715  27
  -2   0  17 47.6644 140.699  21
  -2  -1  16 838.866 354.917  21
  -2  -2  15 139.284 163.936  21
  -2  -2  15 169.858 207.440  20
  -2  -3  14-296.421 162.341  18
  -2  -3  14-7.67244 129.396  21
  -2  -3  14 223.154 247.457  20
  -2  -4  13 765.614 333.848  18
  -2  -4  13 508.591 207.349  21
  -2  -4  13 669.684 314.772  20
  -2  -5  12 439.520 291.874  18
  -2  -6  11 69.7464 149.657  18
  -2  -7  10-298.727 282.688  18
  -2  -8   9 620.075 331.893  18
  -2  -9   8 1576.34 491.353  18
  -2 -10   7 39.8051 118.787  18
   2  10  -7 145.838 177.646  24
  -2 -11   6 40.5955 117.955  27
   2  11  -6 343.591 223.389  24
  -2 -12   5 372.582 182.248  27
   2  12  -5-14.6164 162.572  24
  -2 -13   4 1991.07 425.368  27
  -1   1  18 24.7111 148.175  21
  -1   0  17 375.385 245.968  21
  -1  -1  16 44.9244 216.030  21
  -1  -2  15-178.694 149.466  18
  -1  -2  15 9.55600 96.6922  21
  -1  -3  14 134.404 228.294  18
  -1  -3  14-114.606 110.185  20
  -1  -4  13 3315.38 724.468  18
  -1  -5  12 8549.05 1182.63  18
  -1  -6  11 7826.79 1115.04  18
   1   6 -11 8569.16 1152.55  24
  -1  -7  10 44.0070 182.644  18
   1   7 -10 532.375 321.522  24
  -1  -8   9 37.1179 102.435  18
   1   8  -9 334.467 244.949  24
  -1  -9   8 201.474 207.272  18
  -1  -9   8-324.128 237.373  27
   1   9  -8 132.499 140.770  24
  -1 -10   7-9.48912 149.300  27
   1  10  -7 337.648 274.285  24
  -1 -11   6 209.829 217.734  27
   1  11  -6 495.957 280.443  24
   1  12  -5 877.664 338.136  24
  -1 -13   4 894.059 271.233  19
   0   1  18 473.939 260.911  21
   0   0  17 1362.34 474.479  21
   0  -1  16 1296.36 413.471  18
   0  -2  15 7934.71 1103.23  18
   0  -3  14 6411.97 1031.30  18
   0  -4  13-11.8400 166.379  18
   0  -5  12 1639.40 521.283  18
   0   5 -12 2121.51 553.454  24
   0  -6  11 770.573 336.398  18
   0   6 -11 958.958 368.143  24
   0  -7  10 239.081 228.209  18
   0   7 -10 495.341 267.856  24
   0   8  -9 1493.40 483.272  24
   0   9  -8 947.246 372.086  24
   0  10  -7 459.967 255.390  24
   0 -10   7 555.825 272.479  19
   0  11  -6 545.729 286.660  24
   0 -11   6 318.934 235.869  19
   0 -12   5 23.2738 104.102  19
   0 -13   4 305.899 167.545  19
   1   1  18 37.9471 178.420  21
   1   0  17 2071.04 513.536  23
   1   0  17 2429.74 563.333  18
   1   0  17 1729.00 504.720  21
   1  -1  16 3203.04 655.968  18
   1  -2  15 1233.58 443.618  18
   1  -3  14 3619.89 745.970  18
   1  -4  13 110.089 197.687  18
   1  -5  12 187.112 155.932  18
  -1   5 -12 174.435 224.710  24
   1  -6  11-168.416 167.560  18
  -1   6 -11 63.4213 134.122  24
   1  -7  10 8201.42 1033.76  19
  -1   7 -10 7001.73 1036.07  24
  -1   8  -9 114.312 111.320  24
   1  -8   9 44.0360 146.887  19
  -1   9  -8 195.568 212.778  24
   1  -9   8 84.4441 99.6412  19
  -1  10  -7 150.981 157.026  24
   1 -10   7 94.4610 152.165  19
  -1  11  -6 178.088 161.970  24
   1 -11   6 102.389 115.549  19
   1 -12   5-11.3938 104.952  19
   2   2  19 1313.04 338.362  23
   2   1  18 2269.07 481.382  23
   2   0  17 1079.45 391.066  23
   2   0  17 811.408 296.830  18
   2  -1  16 99.5986 107.292  18
   2  -2  15 478.348 276.045  18
   2  -3  14 5.11706 149.363  18
   2  -4  13 157.076 142.061  19
  -2   4 -13 138.140 187.310  24
   2  -4  13-42.0444 190.768  18
   2  -5  12 305.567 218.285  19
  -2   5 -12 165.779 211.142  24
   2  -5  12 8.93043 107.287  18
   2  -6  11 1524.18 422.330  19
  -2   6 -11 853.657 331.342  24
  -2   7 -10 21.5513 174.777  24
   2  -7  10 104.921 118.605  19
  -2   8  -9 55.6167 168.148  24
   2  -8   9 188.178 127.458  19
  -2   9  -8 85.6552 144.660  24
   2  -9   8 161.742 143.901  19
  -2  10  -7 29.6754 120.072  24
   2 -10   7 86.6215 162.037  19
   2 -11   6-124.784 95.6492  19
   3   1  18 198.065 144.116  23
   3   0  17 83.3467 125.377  23
   3  -1  16 351.101 149.109  23
   3  -1  16 225.985 192.906  18
   3  -2  15-32.8418 139.740  19
   3  -2  15 211.285 168.388  18
   3  -3  14 166.693 63.5404  19
   3  -3  14 132.600 172.767  18
   3  -4  13 170.792 174.419  19
   3  -4  13 299.400 142.236  18
   3  -5  12-219.382 255.459  19
   3  -6  11 147.225 152.235  19
  -3   6 -11 108.239 173.193  24
   3  -7  10-84.5100 162.094  19
   3  -8   9 352.497 239.580  19
   3  -9   8-82.8727 76.4812  19
   3 -10   7-47.4176 44.1537  19
   4   0  17 507.881 192.230  23
   4  -1  16-167.922 185.818  23
   4  -1  16 21.2144 94.9801  19
   4  -2  15-56.1750 114.569  23
   4  -2  15 99.5619 154.223  19
   4  -3  14 177.146 158.292  23
   4  -3  14-59.2237 123.198  19
   4  -4  13-12.8702 101.909  19
   4  -5  12 7.94733 124.951  19
   4  -6  11 143.085 115.450  19
   4  -7  10 42.5677 80.0232  19
   4  -8   9 302.725 150.644  19
  -4  -6  12 1162.01 307.137  18
  -4  -7  11 1364.53 363.994  18
  -4  -8  10 325.387 182.387  18
  -4  -9   9 57.0563 70.2720  18
  -4 -10   8-141.577 162.688  18
   4  11  -7 156.939 141.551  24
  -3  -3  15 99.7017 86.5331  20
  -3  -4  14 855.200 297.872  20
  -3  -5  13 224.256 224.104  18
  -3  -5  13 239.451 173.275  20
  -3  -6  12 4.51954 92.0639  18
  -3  -7  11-55.1577 116.766  18
  -3  -8  10 1011.83 357.948  18
  -3  -9   9 408.163 235.978  18
  -3 -10   8 234.129 89.8344  18
   3  10  -8 41.2493 99.9664  24
  -3 -11   7 304.878 100.580  18
   3  11  -7 425.627 225.617  24
   3  12  -6 184.229 132.968  24
  -2  -1  17-219.529 186.528  21
  -2  -2  16 112.356 104.134  21
  -2  -3  15-98.6213 150.213  18
  -2  -3  15-2.89332 99.8248  21
  -2  -3  15 100.300 157.738  20
  -2  -4  14 161.180 160.542  18
  -2  -4  14 411.328 267.686  21
  -2  -4  14 371.761 202.826  20
  -2  -5  13 15.2435 101.385  18
  -2  -6  12 2016.22 538.557  18
   2   6 -12 1505.42 440.091  24
  -2  -7  11 718.702 343.501  18
   2   7 -11 451.088 250.431  24
  -2  -8  10-76.8975 252.163  18
   2   8 -10 140.512 134.405  24
  -2  -9   9 113.080 180.343  18
   2   9  -9 33.9306 171.381  24
  -2 -10   8 242.250 178.162  18
   2  10  -8 367.873 261.321  24
   2  11  -7 144.477 169.793  24
   2  12  -6 374.089 200.907  24
  -1   0  18-44.8286 90.3179  21
  -1  -1  17-262.747 232.875  21
  -1  -2  16-224.684 178.935  18
  -1  -2  16 36.4812 190.116  21
  -1  -3  15 38.0558 122.646  18
  -1  -4  14 2201.96 569.352  18
  -1  -5  13 78.0316 67.4591  18
   1   6 -12 183.075 110.749  24
  -1  -6  12-102.518 181.557  18
  -1  -7  11 1126.49 407.636  18
   1   7 -11 1471.63 476.007  24
  -1  -8  10-199.418 175.667  18
   1   8 -10-117.697 156.729  24
   1   9  -9-219.406 279.543  24
  -1  -9   9-40.0714 105.350  18
   1  10  -8-111.659 91.4384  24
   1  11  -7 4035.72 685.599  24
   1  12  -6 1784.98 433.434  24
   0   0  18 540.720 276.631  21
   0  -1  17 150.668 170.692  18
   0  -1  17-68.6739 122.913  21
   0  -2  16 1012.53 342.824  18
   0  -3  15 5225.06 865.935  18
   0  -4  14 2023.44 551.056  18
   0  -5  13 216.619 183.059  18
   0  -6  12 635.567 326.716  18
   0   6 -12 215.473 92.7544  24
   0  -7  11 32.5345 192.237  18
   0   7 -11 151.501 82.3984  24
   0  -8  10-25.7290 87.1652  18
   0   8 -10-110.510 158.326  24
   0   9  -9 3347.44 692.179  24
   0  10  -8 1985.77 503.545  24
   0  11  -7-30.3345 74.8264  24
   0 -11   7 17.0671 53.9251  19
   0  12  -6 185.890 155.737  24
   0 -12   6 147.129 149.182  19
   1   1  19 681.019 240.156  21
   1   0  18 2325.43 440.445  23
   1   0  18 1963.72 406.737  18
   1   0  18 1756.61 419.244  21
   1  -1  17 4825.81 749.593  18
   1  -1  17 5379.43 776.041  23
   1  -2  16 178.408 200.704  18
   1  -3  15 1467.75 468.794  18
   1  -4  14 429.438 256.001  18
   1  -5  13 84.9881 158.403  18
  -1   5 -13 53.5254 92.6340  24
   1  -6  12 266.866 233.113  18
  -1   6 -12 254.968 86.6559  24
   1  -7  11 361.614 251.175  18
  -1   7 -11 475.559 237.741  24
  -1   8 -10 604.310 305.929  24
   1  -8  10 265.142 142.653  19
  -1   9  -9 501.663 229.904  24
   1  -9   9 912.042 320.190  19
  -1  10  -8 937.931 340.094  24
   1 -10   8 747.940 280.813  19
  -1  11  -7 6.19366 67.5899  24
   1 -11   7 201.501 179.854  19
   1 -12   6 213.953 128.484  19
   2   0  18 992.953 321.695  23
   2   0  18 1012.27 312.170  18
   2   0  18 589.108 274.613  21
   2  -1  17 734.822 318.641  23
   2  -1  17 1018.15 340.876  18
   2  -2  16 79.0265 154.479  18
   2  -3  15 647.215 342.010  18
   2  -4  14-59.4507 112.848  18
   2  -5  13 44.6922 76.2418  19
  -2   5 -13 319.182 190.134  24
   2  -5  13 140.044 130.442  18
  -2   6 -12-97.4763 74.7979  24
   2  -6  12 20.7473 154.751  18
   2  -7  11-151.621 97.6381  19
  -2   7 -11 163.604 179.338  24
   2  -8  10-8.74358 102.719  19
  -2   8 -10-4.17047 121.283  24
  -2   9  -9-66.0788 113.969  24
   2  -9   9 171.013 168.264  19
  -2  10  -8 471.399 231.222  24
   2 -10   8 552.874 243.206  19
   2 -11   7 144.813 95.9727  19
   3   0  18 186.142 136.082  23
   3  -1  17-16.5139 75.5327  23
   3  -2  16 62.6602 97.9295  23
   3  -2  16-139.550 128.816  18
   3  -3  15 249.280 152.348  19
   3  -3  15 45.0270 85.1028  18
   3  -4  14 365.886 222.517  19
   3  -4  14-61.7644 78.5996  18
   3  -5  13 29.3198 118.021  19
   3  -6  12-84.9673 135.315  19
   3  -7  11-18.5246 80.5328  19
   3  -8  10 185.800 166.357  19
   3  -9   9 372.854 197.488  19
   4  -2  16 258.726 156.278  19
   4  -3  15-58.5822 55.7351  23
   4  -3  15-103.120 101.582  19
   4  -4  14 71.7491 100.745  19
   4  -5  13-54.8974 83.7225  19
   4  -6  12 493.992 201.540  19
   4  -7  11-75.5858 48.3991  19
  -4  -8  11 350.612 153.062  18
  -4  -9  10 116.838 74.8173  18
  -3  -5  14-35.0210 98.8871  18
  -3  -6  13 222.054 158.710  18
  -3  -7  12 152.898 162.296  18
   3   7 -12-0.34083 111.054  24
  -3  -8  11-116.414 146.156  18
   3   8 -11-98.1417 131.078  24
  -3  -9  10 183.567 161.396  18
   3   9 -10-48.7794 159.246  24
  -3 -10   9-47.5229 116.807  18
   3  10  -9 206.060 196.054  24
   3  11  -8 81.2601 127.341  24
  -3 -11   8 170.350 104.967  18
  -2  -3  16 80.4473 52.3499  21
  -2  -4  15 194.104 161.857  18
  -2  -4  15-209.734 206.699  21
  -2  -5  14 292.895 165.330  18
  -2  -6  13-18.1619 111.968  18
   2   7 -12-41.7045 142.598  24
  -2  -7  12 111.245 136.878  18
  -2  -8  11 924.774 336.342  18
   2   8 -11 1539.67 439.654  24
  -2  -9  10 969.011 312.701  18
   2   9 -10 1087.55 379.047  24
   2  10  -9 607.457 285.376  24
  -2 -10   9 674.597 254.390  18
   2  11  -8 229.329 168.649  24
   2  12  -7-28.2735 99.0601  24
  -1  -1  18-178.005 171.255  21
  -1  -2  17-192.133 152.857  21
  -1  -3  16 76.7334 93.4518  18
  -1  -3  16-76.2818 130.509  21
  -1  -4  15 332.288 260.532  18
  -1  -5  14 2039.90 526.968  18
  -1  -6  13 677.921 325.974  18
   1   6 -13 946.680 332.886  24
  -1  -7  12 204.171 150.028  18
   1   7 -12 10.4233 133.874  24
  -1  -8  11 117.775 197.503  18
   1   8 -11-82.7593 123.640  24
  -1  -9  10 233.989 184.509  18
   1   9 -10 100.411 142.830  24
   1  10  -9 42.5023 102.309  24
   1  11  -8 392.701 213.674  24
   1  12  -7 81.0792 106.019  24
   0  -1  18 707.242 289.676  21
   0  -2  17 576.945 255.213  21
   0  -2  17 517.908 246.170  18
   0  -3  16 28.2558 119.837  18
   0  -4  15 190.669 228.349  18
   0  -5  14-226.866 257.854  18
   0  -6  13 182.563 116.297  18
   0   6 -13-36.4577 74.7548  24
   0  -7  12 32.3372 80.6793  18
   0   7 -12-7.06720 110.059  24
   0  -8  11-50.6654 179.795  18
   0   8 -11 242.765 188.527  24
   0   9 -10-284.925 257.611  24
   0  10  -9 293.161 205.471  24
   0  11  -8 786.753 304.518  24
   0  12  -7 37.5939 99.9616  24
   1  -1  18 1412.11 342.851  23
   1  -1  18 1223.73 328.617  18
   1  -1  18 1584.38 414.493  21
   1  -2  17 483.488 179.861  23
   1  -2  17 627.764 274.062  18
   1  -3  16 132.179 79.1431  18
   1  -4  15 869.507 329.477  18
   1  -5  14-3.30247 102.422  18
   1  -6  13 41.7802 128.916  18
  -1   6 -13 113.408 209.642  24
   1  -7  12 196.047 153.981  18
  -1   7 -12-74.9826 73.1191  24
  -1   8 -11-38.0473 81.9297  24
   1  -9  10 724.666 242.935  19
  -1   9 -10 428.659 215.157  24
  -1  10  -9 219.901 189.061  24
   1 -10   9-34.4426 80.1763  19
  -1  11  -8 168.395 170.712  24
   1 -11   8 45.0271 114.337  19
   2  -1  18 552.447 241.599  23
   2  -1  18 525.406 171.685  18
   2  -1  18 322.168 132.084  21
   2  -2  17 434.222 220.321  23
   2  -2  17 715.914 264.223  18
   2  -3  16 11.6255 149.876  18
   2  -4  15 553.722 240.414  18
  -2   5 -14 102.159 80.0543  24
   2  -5  14 18.1547 91.2164  18
   2  -6  13-15.4521 126.363  19
   2  -6  13 58.5157 155.047  18
  -2   6 -13 154.800 174.873  24
   2  -7  12-101.072 114.891  19
  -2   7 -12-55.0763 98.7873  24
   2  -8  11 40.9078 107.429  19
  -2   8 -11 161.144 164.815  24
   2  -9  10 243.604 178.659  19
  -2   9 -10 451.323 245.167  24
   2 -10   9 573.698 224.599  19
   3  -2  17 345.165 176.626  23
   3  -3  16 289.817 155.777  23
   3  -4  15 36.7710 44.0219  19
   3  -4  15 2.08700 86.1427  18
   3  -5  14 492.124 176.828  19
   3  -6  13-27.4029 108.464  19
   3  -7  12-174.799 95.3578  19
   3  -8  11 238.179 96.2461  19
  -3  -7  13 225.788 97.5666  18
  -3  -8  12 25.7963 81.7806  18
   3   9 -11-78.6742 83.8576  24
  -3  -9  11 379.968 201.135  18
  -3 -10  10 29.4759 140.972  18
   3  10 -10-18.1994 56.6527  24
  -2  -5  15-87.7374 144.512  18
  -2  -6  14 58.6235 89.8157  18
  -2  -7  13 33.3686 109.944  18
  -2  -8  12 191.253 61.4865  18
   2   8 -12 156.161 55.2990  24
  -2  -9  11 216.382 74.2584  18
   2   9 -11 278.862 144.355  24
  -2 -10  10-5.84841 95.4428  18
   2  10 -10 39.1460 79.1157  24
   2  11  -9 233.767 164.883  24
  -1  -3  17 3.20078 65.8830  21
  -1  -3  17-304.734 143.072  18
  -1  -4  16 120.971 168.665  18
  -1  -4  16 60.1113 114.056  21
  -1  -5  15 205.355 155.767  18
  -1  -5  15-5.68461 73.1662  21
  -1  -6  14-118.612 185.116  18
  -1  -7  13 800.952 298.942  18
   1   7 -13 1002.01 258.149  24
  -1  -8  12 910.371 316.331  18
   1   8 -12 1084.47 356.241  24
  -1  -9  11-74.8702 109.409  18
   1   9 -11-122.403 138.967  24
   1  10 -10-150.627 154.189  24
   1  11  -9 351.168 167.546  24
   0  -2  18 412.046 224.547  21
   0  -3  17 192.232 130.789  18
   0  -3  17 93.6966 187.100  21
   0  -4  16 506.162 263.299  18
   0  -5  15 155.801 158.632  18
   0  -6  14 101.722 136.043  18
   0  -7  13 40.3954 123.390  18
   0   7 -13 190.526 153.874  24
   0  -8  12 305.708 209.433  18
   0   8 -12 471.312 207.687  24
   0   9 -11 1553.93 411.949  24
   0  10 -10 55.0655 91.6079  24
   0  11  -9-3.01417 48.0376  24
   1  -2  18 690.158 248.803  18
   1  -2  18 348.254 208.887  21
   1  -3  17 537.459 260.401  23
   1  -3  17 108.910 147.087  18
   1  -4  16 169.842 186.828  18
   1  -5  15 72.3650 120.993  18
  -1   6 -14 410.717 245.443  24
   1  -6  14 375.594 212.405  18
  -1   7 -13 125.637 118.753  24
   1  -7  13 129.190 65.1466  18
  -1   8 -12-54.0196 153.690  24
  -1   9 -11 51.8955 100.584  24
  -1  10 -10 415.104 225.599  24
   2  -2  18 39.5948 69.7244  23
   2  -2  18 116.130 43.8537  18
   2  -3  17 123.277 127.176  23
   2  -3  17 88.3808 78.3542  18
   2  -4  16 447.066 185.477  18
   2  -5  15 334.893 201.908  18
   2  -6  14 471.214 218.000  18
  -2   7 -13 16.5651 66.4415  24
   2  -8  12-111.591 61.0074  19
  -2   8 -12-148.063 138.662  24
   2  -9  11-58.6507 102.485  19
   3  -4  16 70.5548 98.8355  23
  -2  -6  15 249.147 127.228  18
  -2  -7  14-94.0952 108.974  18
  -2  -8  13 131.156 135.968  18
  -2  -9  12-343.170 177.511  18
   2   9 -12-58.4993 94.8682  24
   2  10 -11-78.9030 72.3851  24
  -1  -5  16 296.393 185.960  18
  -1  -5  16 97.3966 54.8263  21
  -1  -6  15-49.3762 73.5294  18
  -1  -6  15 36.8820 50.7162  21
  -1  -7  14-203.398 170.665  18
  -1  -8  13 343.588 176.949  18
   1   8 -13 169.469 94.9082  24
  -1  -9  12 30.4708 97.8405  18
   1   9 -12 71.1716 96.5406  24
   1  10 -11 8.57684 90.5931  24
   1  11 -10 69.1107 84.7460  24
   0  -4  17 26.2803 59.7371  18
   0  -4  17-72.1181 120.970  21
   0  -5  16-18.5807 112.277  18
   0  -6  15 187.666 169.152  18
   0  -7  14 38.6274 109.554  18
   0   7 -14 39.7730 75.7803  24
   0  -8  13 381.184 159.613  18
   0   8 -13 254.327 110.048  24
   0   9 -12 61.2309 54.2976  24
   0  10 -11 905.826 269.452  24
   1  -4  17 35.9885 92.5879  23
   1  -4  17-32.8181 85.3163  18
   1  -5  16 135.093 143.158  18
   1  -6  15 0.67998 87.6679  18
  -1   7 -14 29.0954 56.9738  24
   1  -7  14 436.781 163.474  18
  -1   8 -13 322.248 110.349  24
  -1   9 -12-57.5074 143.122  24
   0   0   0    0.00    0.00   0

TITL TFU A4 repetat 13-12-2024_auto in P-1
REM P-1 (#2 in standard setting)
CELL 1.54184   6.304320  12.099824  15.847461  78.9344  79.6398  75.0388
ZERR    6.00   0.000668   0.001004   0.001199   0.0067   0.0076   0.0082
LATT  1
SFAC C H O
UNIT 120.00 120.00 18.00
TREF
HKLF 4
END
;
_shelx_hkl_checksum                18490
_olex2_submission_special_instructions  'No special instructions were received'
_oxdiff_exptl_absorpt_empirical_details
;
Empirical correction (ABSPACK) includes:
- Absorption correction using spherical harmonics
- Frame scaling
;
_oxdiff_exptl_absorpt_empirical_full_max  2.329
_oxdiff_exptl_absorpt_empirical_full_min  0.682
