# Supplementary material for: Developing the Oxalate, Fumarate and Succinate Salts of Tetrabenazine: Solid-State Characterization and Solubility
Source: Pharmaceutics. 2025 May 20;17(5):670. doi: 10.3390/pharmaceutics17050670 (PMC12115168; doi:10.3390/pharmaceutics17050670)
Supplement: Supplementary file 1 [file pharmaceutics-17-00670-s001.zip › TBZ&OX.cif]

data_TBZ&OX
_audit_creation_date               2025-01-30
_audit_creation_method
;
Olex2 1.2
(compiled 2018.05.29 svn.r3508 for OlexSys, GUI svn.r5506)
;
_shelx_SHELXL_version_number       '2016/6'
_audit_contact_author_address      ?
_audit_contact_author_email        ?
_audit_contact_author_name         ''
_audit_contact_author_phone        ?
_publ_contact_author_id_orcid      ?
_publ_section_references
;
Dolomanov, O.V., Bourhis, L.J., Gildea, R.J, Howard, J.A.K. & Puschmann, H.
 (2009), J. Appl. Cryst. 42, 339-341.

Sheldrick, G.M. (2015). Acta Cryst. A71, 3-8.

Sheldrick, G.M. (2015). Acta Cryst. C71, 3-8.
;
_chemical_name_common              Tetrabenazine_oxalic_acid
_chemical_name_systematic          9,10-dimethoxy-3-(2-methylpropyl)-1H,2H,3H,4H,6H,7H,11bH-pyrido[2,1-a]isoquinolin-2-one_oxalic_acid
_chemical_formula_moiety           'C19 H28 N O3+, C2 H O4-'
_chemical_formula_sum              'C21 H29 N O7'
_chemical_formula_weight           407.45
_chemical_melting_point            444.98
_chemical_oxdiff_formula           'c20 h20 o3 n2'
loop_
  _atom_type_symbol
  _atom_type_description
  _atom_type_scat_dispersion_real
  _atom_type_scat_dispersion_imag
  _atom_type_scat_source
 'C' 'C' 0.0181 0.0091 'International Tables Vol C Tables 4.2.6.8 and 6.1.1.4'
 'H' 'H' 0.0000 0.0000 'International Tables Vol C Tables 4.2.6.8 and 6.1.1.4'
 'N' 'N' 0.0311 0.0180 'International Tables Vol C Tables 4.2.6.8 and 6.1.1.4'
 'O' 'O' 0.0492 0.0322 'International Tables Vol C Tables 4.2.6.8 and 6.1.1.4'

_shelx_space_group_comment
;
The symmetry employed for this shelxl refinement is uniquely defined
by the following loop, which should always be used as a source of
symmetry information in preference to the above space-group names.
They are only intended as comments.
;
_space_group_crystal_system        'monoclinic'
_space_group_IT_number             14
_space_group_name_H-M_alt          'P 1 21/c 1'
_space_group_name_Hall             '-P 2ybc'
loop_
  _space_group_symop_operation_xyz
 'x, y, z'
 '-x, y+1/2, -z+1/2'
 '-x, -y, -z'
 'x, -y-1/2, z-1/2'

_cell_length_a                     5.6701(6)
_cell_length_b                     15.6496(11)
_cell_length_c                     23.629(2)
_cell_angle_alpha                  90
_cell_angle_beta                   93.552(9)
_cell_angle_gamma                  90
_cell_volume                       2092.7(3)
_cell_formula_units_Z              4
_cell_measurement_reflns_used      2424
_cell_measurement_temperature      293(2)
_cell_measurement_theta_max        68.0030
_cell_measurement_theta_min        4.6850
_shelx_estimated_absorpt_T_max     ?
_shelx_estimated_absorpt_T_min     ?
_exptl_absorpt_coefficient_mu      0.804
_exptl_absorpt_correction_T_max    1.00000
_exptl_absorpt_correction_T_min    0.90129
_exptl_absorpt_correction_type     multi-scan
_exptl_absorpt_process_details
;
CrysAlisPro 1.171.40.84a (Rigaku Oxford Diffraction, 2020)
Empirical absorption correction using spherical harmonics,
implemented in SCALE3 ABSPACK scaling algorithm.
;
_exptl_absorpt_special_details     ?
_exptl_crystal_colour              colourless
_exptl_crystal_density_diffrn      1.293
_exptl_crystal_density_meas        ?
_exptl_crystal_density_method      ?
_exptl_crystal_description         needle
_exptl_crystal_F_000               872
_exptl_crystal_size_max            0.08
_exptl_crystal_size_mid            0.02
_exptl_crystal_size_min            0.01
_exptl_transmission_factor_max     ?
_exptl_transmission_factor_min     ?
_diffrn_reflns_av_R_equivalents    0.0510
_diffrn_reflns_av_unetI/netI       0.0560
_diffrn_reflns_Laue_measured_fraction_full  0.998
_diffrn_reflns_Laue_measured_fraction_max  0.987
_diffrn_reflns_limit_h_max         6
_diffrn_reflns_limit_h_min         -6
_diffrn_reflns_limit_k_max         19
_diffrn_reflns_limit_k_min         -16
_diffrn_reflns_limit_l_max         28
_diffrn_reflns_limit_l_min         -28
_diffrn_reflns_number              13299
_diffrn_reflns_point_group_measured_fraction_full  0.998
_diffrn_reflns_point_group_measured_fraction_max  0.987
_diffrn_reflns_theta_full          67.684
_diffrn_reflns_theta_max           71.497
_diffrn_reflns_theta_min           3.389
_diffrn_ambient_temperature        293(2)
_diffrn_detector                   'CCD plate'
_diffrn_detector_area_resol_mean   16.4335
_diffrn_detector_type              Eos
_diffrn_measured_fraction_theta_full  0.998
_diffrn_measured_fraction_theta_max  0.987
_diffrn_measurement_details
;
List of Runs (angles in degrees, time in seconds):

  # Type    Start    End  Width  t~exp~   \w     \q     \k     \f   Frames
--------------------------------------------------------------------------
  1  \w    -65.00  22.00   1.50    6.42    --    0.00 -57.00-150.00   58
  2  \w      0.00  30.00   1.50    6.42    --    0.00 -77.00 -60.00   20
  3  \w      1.00  28.00   1.50    6.42    --    0.00  57.00   0.00   18
  4  \w     41.00  68.00   1.50    6.42    --    0.00  57.00   0.00   18
  5  \w    -14.00  56.50   1.50   25.69    --   54.89 -57.00  90.00   47
  6  \w    -12.00  75.00   1.50   25.69    --   54.89 -57.00   0.00   58
  7  \w    -14.00  80.50   1.50   25.69    --   54.89 -77.00-180.00   63
  8  \w     73.00 124.00   1.50   25.69    --   54.89  57.00-150.00   34
  9  \w     73.00 124.00   1.50   25.69    --   54.89  57.00-120.00   34
 10  \w     36.00 112.50   1.50   25.69    --   54.89-126.00  30.00   51
 11  \w     30.00 127.50   1.50   25.69    --   54.89  38.00 -30.00   65
 12  \w     46.00  73.00   1.50   25.69    --  109.77 -92.00-150.00   18
 13  \w     72.00 106.50   1.50   25.69    --  109.77 -92.00  90.00   23
 14  \w     64.00 109.00   1.50   25.69    --  109.77-112.00-150.00   30
 15  \w     66.00 109.50   1.50   25.69    --  109.77-112.00 -60.00   29
 16  \w     44.00 129.50   1.50   25.69    --  109.77 -64.00   0.00   57
 17  \w     36.00 150.00   1.50   25.69    --  109.77 -25.00 -30.00   76
 18  \w     38.00 134.00   1.50   25.69    --  109.77 -25.00 120.00   64
 19  \w     71.00  96.50   1.50   25.69    --  109.77  25.00  30.00   17
 20  \w     39.00 102.00   1.50   25.69    --  109.77 -50.00  90.00   42
 21  \w    119.00 158.00   1.50   25.69    --  109.77  25.00  30.00   26
 22  \w    104.00 164.00   1.50   25.69    --  109.77 112.00  60.00   40
 23  \w     41.00  80.00   1.50   25.69    --  109.77 -92.00-120.00   26
 24  \w    104.00 173.00   1.50   25.69    --  109.77 112.00  90.00   46
 25  \w     97.00 173.50   1.50   25.69    --  109.77  50.00 150.00   51
 26  \w     80.00 108.50   1.50   25.69    --  109.77-112.00  90.00   19
 27  \w     41.00  77.00   1.50   25.69    --  109.77 -50.00-150.00   24
 28  \w     39.00 106.50   1.50   25.69    --  109.77-112.00  30.00   45
;
_diffrn_measurement_device         'four-circle diffractometer'
_diffrn_measurement_device_type    'SuperNova, Dual, Cu at home/near, Eos'
_diffrn_measurement_method         '\w scans'
_diffrn_orient_matrix_type        
 'CrysAlisPro convention (1999,Acta A55,543-557)'
_diffrn_orient_matrix_UB_11        -0.0963147000
_diffrn_orient_matrix_UB_12        -0.0384397000
_diffrn_orient_matrix_UB_13        -0.0568533000
_diffrn_orient_matrix_UB_21        -0.2534270000
_diffrn_orient_matrix_UB_22        0.0227089000
_diffrn_orient_matrix_UB_23        0.0146302000
_diffrn_orient_matrix_UB_31        0.0233705000
_diffrn_orient_matrix_UB_32        0.0877390000
_diffrn_orient_matrix_UB_33        -0.0286993000
_diffrn_radiation_monochromator    mirror
_diffrn_radiation_probe            x-ray
_diffrn_radiation_type             CuK\a
_diffrn_radiation_wavelength       1.54184
_diffrn_source                     'micro-focus sealed X-ray tube'
_diffrn_source_type                'SuperNova (Cu) X-ray Source'
_reflns_Friedel_coverage           0.000
_reflns_Friedel_fraction_full      .
_reflns_Friedel_fraction_max       .
_reflns_number_gt                  2555
_reflns_number_total               4010
_reflns_odcompleteness_completeness  99.92
_reflns_odcompleteness_iscentric   1
_reflns_odcompleteness_theta       66.97
_reflns_special_details
;
 Reflections were merged by SHELXL according to the crystal
 class for the calculation of statistics and refinement.
 
 _reflns_Friedel_fraction is defined as the number of unique
 Friedel pairs measured divided by the number that would be
 possible theoretically, ignoring centric projections and
 systematic absences.
;
_reflns_threshold_expression       'I > 2\s(I)'
_computing_cell_refinement         'CrysAlisPro 1.171.40.84a (Rigaku OD, 2020)'
_computing_data_collection         'CrysAlisPro 1.171.40.84a (Rigaku OD, 2020)'
_computing_data_reduction          'CrysAlisPro 1.171.40.84a (Rigaku OD, 2020)'
_computing_molecular_graphics      'Olex2 (Dolomanov et al., 2009)'
_computing_publication_material    'Olex2 (Dolomanov et al., 2009)'
_computing_structure_refinement    'ShelXL (Sheldrick, 2015)'
_computing_structure_solution      'ShelXT (Sheldrick, 2015)'
_refine_diff_density_max           0.162
_refine_diff_density_min           -0.232
_refine_diff_density_rms           0.042
_refine_ls_extinction_coef         .
_refine_ls_extinction_method       none
_refine_ls_goodness_of_fit_ref     1.028
_refine_ls_hydrogen_treatment      mixed
_refine_ls_matrix_type             full
_refine_ls_number_parameters       274
_refine_ls_number_reflns           4010
_refine_ls_number_restraints       2
_refine_ls_R_factor_all            0.1071
_refine_ls_R_factor_gt             0.0612
_refine_ls_restrained_S_all        1.028
_refine_ls_shift/su_max            0.001
_refine_ls_shift/su_mean           0.000
_refine_ls_structure_factor_coef   Fsqd
_refine_ls_weighting_details      
 'w=1/[\s^2^(Fo^2^)+(0.0642P)^2^+1.2295P] where P=(Fo^2^+2Fc^2^)/3'
_refine_ls_weighting_scheme        calc
_refine_ls_wR_factor_gt            0.1528
_refine_ls_wR_factor_ref           0.1786
_refine_special_details            ?
_olex2_refinement_description
;
1. Fixed Uiso
 At 1.2 times of:
  All C(H) groups, All C(H,H) groups
 At 1.5 times of:
  All C(H,H,H) groups
2. Restrained distances
 N1-H1
 0.98 with sigma of 0.02
 O7-H7
 0.82 with sigma of 0.02
3.a Ternary CH refined with riding coordinates:
 C5(H5), C9(H9), C2(H2)
3.b Secondary CH2 refined with riding coordinates:
 C6(H6A,H6B), C8(H8A,H8B), C13(H13A,H13B), C4(H4A,H4B), C12(H12A,H12B)
3.c Aromatic/amide H refined with riding coordinates:
 C17(H17), C14(H14)
3.d Idealised Me refined as rotating group:
 C18(H18A,H18B,H18C), C3(H3A,H3B,H3C), C1(H1A,H1B,H1C), C19(H19A,H19B,H19C)
;
_atom_sites_solution_hydrogens     mixed
_atom_sites_solution_primary       dual
_atom_sites_solution_secondary     ?
loop_
  _atom_site_label
  _atom_site_type_symbol
  _atom_site_fract_x
  _atom_site_fract_y
  _atom_site_fract_z
  _atom_site_U_iso_or_equiv
  _atom_site_adp_type
  _atom_site_occupancy
  _atom_site_site_symmetry_order
  _atom_site_calc_flag
  _atom_site_refinement_flags_posn
  _atom_site_refinement_flags_adp
  _atom_site_refinement_flags_occupancy
  _atom_site_disorder_assembly
  _atom_site_disorder_group
 O5 O -0.1148(3) 0.78084(12) 0.16156(9) 0.0561(5) Uani 1 1 d . . . . .
 O4 O 0.0421(3) 0.67043(12) 0.21027(10) 0.0602(6) Uani 1 1 d . . . . .
 O7 O 0.4611(4) 0.72893(14) 0.17053(13) 0.0711(7) Uani 1 1 d D . . . .
 O6 O 0.3312(4) 0.85614(12) 0.19458(11) 0.0678(7) Uani 1 1 d . . . . .
 O1 O 0.2319(4) 0.36058(13) 0.20207(10) 0.0717(7) Uani 1 1 d . . . . .
 N1 N 0.4077(4) 0.59288(14) 0.27185(10) 0.0464(6) Uani 1 1 d D . . . .
 O2 O -0.2745(5) 0.51024(17) 0.45783(11) 0.0900(9) Uani 1 1 d . . . . .
 C20 C 0.0524(5) 0.73997(17) 0.18510(12) 0.0455(6) Uani 1 1 d . . . . .
 C21 C 0.2975(4) 0.78270(17) 0.18343(12) 0.0439(6) Uani 1 1 d . . . . .
 O3 O -0.2223(6) 0.66739(18) 0.48230(13) 0.1064(11) Uani 1 1 d . . . . .
 C5 C 0.4299(5) 0.49348(18) 0.19006(13) 0.0519(7) Uani 1 1 d . . . . .
 H5 H 0.325267 0.530903 0.166662 0.062 Uiso 1 1 calc R . . . .
 C10 C 0.1618(5) 0.56811(18) 0.35421(13) 0.0518(7) Uani 1 1 d . . . . .
 C9 C 0.3017(5) 0.52662(16) 0.30885(12) 0.0475(7) Uani 1 1 d . . . . .
 H9 H 0.431187 0.493961 0.327812 0.057 Uiso 1 1 calc R . . . .
 C6 C 0.5676(5) 0.54955(18) 0.23305(13) 0.0511(7) Uani 1 1 d . . . . .
 H6A H 0.680781 0.514727 0.255184 0.061 Uiso 1 1 calc R . . . .
 H6B H 0.654755 0.592317 0.213194 0.061 Uiso 1 1 calc R . . . .
 C7 C 0.2755(5) 0.43157(18) 0.22010(14) 0.0531(7) Uani 1 1 d . . . . .
 C8 C 0.1575(5) 0.46611(18) 0.27023(14) 0.0577(8) Uani 1 1 d . . . . .
 H8A H 0.109514 0.418146 0.292828 0.069 Uiso 1 1 calc R . . . .
 H8B H 0.014974 0.495675 0.256447 0.069 Uiso 1 1 calc R . . . .
 C17 C 0.0061(5) 0.5178(2) 0.38409(13) 0.0564(8) Uani 1 1 d . . . . .
 H17 H -0.013288 0.460401 0.374823 0.068 Uiso 1 1 calc R . . . .
 C11 C 0.1931(6) 0.65306(19) 0.36850(13) 0.0581(8) Uani 1 1 d . . . . .
 C13 C 0.5385(5) 0.65914(19) 0.30711(14) 0.0594(8) Uani 1 1 d . . . . .
 H13A H 0.623535 0.696842 0.282945 0.071 Uiso 1 1 calc R . . . .
 H13B H 0.652095 0.631825 0.333658 0.071 Uiso 1 1 calc R . . . .
 C4 C 0.5931(6) 0.4481(2) 0.15044(14) 0.0608(8) Uani 1 1 d . . . . .
 H4A H 0.704760 0.413918 0.173454 0.073 Uiso 1 1 calc R . . . .
 H4B H 0.498097 0.409175 0.126630 0.073 Uiso 1 1 calc R . . . .
 C16 C -0.1173(7) 0.5519(2) 0.42650(14) 0.0665(9) Uani 1 1 d . . . . .
 C12 C 0.3636(6) 0.7097(2) 0.33888(15) 0.0653(9) Uani 1 1 d . . . . .
 H12A H 0.274924 0.746918 0.312543 0.078 Uiso 1 1 calc R . . . .
 H12B H 0.448637 0.745401 0.366811 0.078 Uiso 1 1 calc R . . . .
 C14 C 0.0647(7) 0.6870(2) 0.41114(16) 0.0729(10) Uani 1 1 d . . . . .
 H14 H 0.084247 0.744366 0.420524 0.087 Uiso 1 1 calc R . . . .
 C15 C -0.0904(7) 0.6388(2) 0.43998(15) 0.0736(10) Uani 1 1 d . . . . .
 C2 C 0.7311(7) 0.5045(2) 0.11242(16) 0.0787(11) Uani 1 1 d . . . . .
 H2 H 0.833158 0.542036 0.136412 0.094 Uiso 1 1 calc R . . . .
 C18 C -0.3160(8) 0.4226(2) 0.44668(17) 0.0883(13) Uani 1 1 d . . . . .
 H18A H -0.385389 0.415898 0.408841 0.132 Uiso 1 1 calc GR . . . .
 H18B H -0.421655 0.400342 0.473265 0.132 Uiso 1 1 calc GR . . . .
 H18C H -0.169039 0.392030 0.450358 0.132 Uiso 1 1 calc GR . . . .
 C3 C 0.8885(8) 0.4478(3) 0.07750(19) 0.0996(14) Uani 1 1 d . . . . .
 H3A H 0.987795 0.413159 0.102582 0.149 Uiso 1 1 calc GR . . . .
 H3B H 0.985040 0.483218 0.055125 0.149 Uiso 1 1 calc GR . . . .
 H3C H 0.791082 0.411705 0.052954 0.149 Uiso 1 1 calc GR . . . .
 C1 C 0.5722(10) 0.5594(3) 0.0743(2) 0.119(2) Uani 1 1 d . . . . .
 H1A H 0.456613 0.524123 0.054192 0.178 Uiso 1 1 calc GR . . . .
 H1B H 0.664714 0.588627 0.047669 0.178 Uiso 1 1 calc GR . . . .
 H1C H 0.493728 0.600518 0.096728 0.178 Uiso 1 1 calc GR . . . .
 C19 C -0.1912(12) 0.7528(3) 0.5007(3) 0.144(2) Uani 1 1 d . . . . .
 H19A H -0.225612 0.790762 0.469319 0.217 Uiso 1 1 calc GR . . . .
 H19B H -0.030752 0.761011 0.515059 0.217 Uiso 1 1 calc GR . . . .
 H19C H -0.296052 0.764602 0.530054 0.217 Uiso 1 1 calc GR . . . .
 H1 H 0.284(5) 0.623(2) 0.2476(14) 0.090(12) Uiso 1 1 d D . . . .
 H7 H 0.591(6) 0.749(4) 0.166(3) 0.20(3) Uiso 1 1 d D . . . .

loop_
  _atom_site_aniso_label
  _atom_site_aniso_U_11
  _atom_site_aniso_U_22
  _atom_site_aniso_U_33
  _atom_site_aniso_U_23
  _atom_site_aniso_U_13
  _atom_site_aniso_U_12
 O5 0.0337(10) 0.0535(12) 0.0812(15) 0.0100(11) 0.0044(9) 0.0028(9)
 O4 0.0399(10) 0.0466(11) 0.0943(16) 0.0162(11) 0.0069(10) -0.0056(9)
 O7 0.0378(11) 0.0458(12) 0.132(2) -0.0111(12) 0.0235(12) -0.0002(10)
 O6 0.0488(12) 0.0401(11) 0.116(2) -0.0065(12) 0.0191(12) -0.0047(9)
 O1 0.0832(17) 0.0502(12) 0.0841(16) -0.0128(11) 0.0255(13) -0.0170(12)
 N1 0.0419(12) 0.0367(12) 0.0611(15) 0.0031(10) 0.0078(11) -0.0019(10)
 O2 0.112(2) 0.0800(17) 0.0843(18) -0.0025(14) 0.0563(16) -0.0095(16)
 C20 0.0370(14) 0.0420(15) 0.0584(17) -0.0004(13) 0.0104(12) -0.0011(12)
 C21 0.0322(13) 0.0410(14) 0.0589(17) 0.0050(12) 0.0060(11) -0.0008(11)
 O3 0.142(3) 0.0859(19) 0.098(2) -0.0235(16) 0.063(2) -0.0040(18)
 C5 0.0479(16) 0.0442(15) 0.0646(19) 0.0034(13) 0.0122(14) 0.0011(13)
 C10 0.0543(17) 0.0464(16) 0.0554(17) 0.0023(13) 0.0092(14) 0.0011(13)
 C9 0.0430(15) 0.0385(14) 0.0620(18) 0.0088(13) 0.0121(13) -0.0004(12)
 C6 0.0407(15) 0.0465(15) 0.0678(19) 0.0015(14) 0.0171(14) 0.0012(12)
 C7 0.0454(16) 0.0475(16) 0.067(2) 0.0014(14) 0.0111(14) -0.0018(13)
 C8 0.0483(17) 0.0453(16) 0.082(2) -0.0057(15) 0.0232(15) -0.0068(13)
 C17 0.0599(18) 0.0508(17) 0.0597(18) 0.0051(14) 0.0143(15) 0.0011(14)
 C11 0.0653(19) 0.0495(17) 0.0606(19) -0.0035(14) 0.0128(16) -0.0034(15)
 C13 0.0551(18) 0.0501(17) 0.073(2) -0.0066(15) 0.0079(15) -0.0163(14)
 C4 0.0614(19) 0.0546(18) 0.068(2) -0.0025(15) 0.0209(16) -0.0012(15)
 C16 0.078(2) 0.065(2) 0.059(2) 0.0044(16) 0.0249(17) -0.0027(17)
 C12 0.078(2) 0.0463(17) 0.073(2) -0.0068(15) 0.0140(18) -0.0122(16)
 C14 0.092(3) 0.0560(19) 0.072(2) -0.0112(17) 0.021(2) -0.0013(18)
 C15 0.090(3) 0.070(2) 0.064(2) -0.0090(17) 0.029(2) 0.004(2)
 C2 0.094(3) 0.076(2) 0.070(2) -0.0082(19) 0.034(2) -0.025(2)
 C18 0.113(3) 0.073(2) 0.083(3) 0.012(2) 0.043(2) -0.010(2)
 C3 0.096(3) 0.120(4) 0.087(3) -0.010(3) 0.042(2) -0.008(3)
 C1 0.197(6) 0.070(3) 0.096(3) 0.017(2) 0.063(4) 0.015(3)
 C19 0.219(7) 0.083(3) 0.141(5) -0.038(3) 0.096(5) -0.002(4)

_geom_special_details
;
 All esds (except the esd in the dihedral angle between two l.s. planes)
 are estimated using the full covariance matrix.  The cell esds are taken
 into account individually in the estimation of esds in distances, angles
 and torsion angles; correlations between esds in cell parameters are only
 used when they are defined by crystal symmetry.  An approximate (isotropic)
 treatment of cell esds is used for estimating esds involving l.s. planes.
;
loop_
  _geom_bond_atom_site_label_1
  _geom_bond_atom_site_label_2
  _geom_bond_distance
  _geom_bond_site_symmetry_2
  _geom_bond_publ_flag
 O5 C20 1.246(3) . ?
 O4 C20 1.243(3) . ?
 O7 C21 1.302(3) . ?
 O7 H7 0.81(2) . ?
 O6 C21 1.192(3) . ?
 O1 C7 1.210(3) . ?
 N1 C9 1.505(3) . ?
 N1 C6 1.492(3) . ?
 N1 C13 1.498(4) . ?
 N1 H1 0.993(18) . ?
 O2 C16 1.360(4) . ?
 O2 C18 1.414(4) . ?
 C20 C21 1.545(4) . ?
 O3 C15 1.361(4) . ?
 O3 C19 1.413(5) . ?
 C5 H5 0.9800 . ?
 C5 C6 1.521(4) . ?
 C5 C7 1.512(4) . ?
 C5 C4 1.531(4) . ?
 C10 C9 1.518(4) . ?
 C10 C17 1.405(4) . ?
 C10 C11 1.380(4) . ?
 C9 H9 0.9800 . ?
 C9 C8 1.518(4) . ?
 C6 H6A 0.9700 . ?
 C6 H6B 0.9700 . ?
 C7 C8 1.497(4) . ?
 C8 H8A 0.9700 . ?
 C8 H8B 0.9700 . ?
 C17 H17 0.9300 . ?
 C17 C16 1.366(4) . ?
 C11 C12 1.515(4) . ?
 C11 C14 1.385(4) . ?
 C13 H13A 0.9700 . ?
 C13 H13B 0.9700 . ?
 C13 C12 1.505(4) . ?
 C4 H4A 0.9700 . ?
 C4 H4B 0.9700 . ?
 C4 C2 1.512(4) . ?
 C16 C15 1.403(5) . ?
 C12 H12A 0.9700 . ?
 C12 H12B 0.9700 . ?
 C14 H14 0.9300 . ?
 C14 C15 1.371(5) . ?
 C2 H2 0.9800 . ?
 C2 C3 1.535(5) . ?
 C2 C1 1.503(6) . ?
 C18 H18A 0.9600 . ?
 C18 H18B 0.9600 . ?
 C18 H18C 0.9600 . ?
 C3 H3A 0.9600 . ?
 C3 H3B 0.9600 . ?
 C3 H3C 0.9600 . ?
 C1 H1A 0.9600 . ?
 C1 H1B 0.9600 . ?
 C1 H1C 0.9600 . ?
 C19 H19A 0.9600 . ?
 C19 H19B 0.9600 . ?
 C19 H19C 0.9600 . ?

loop_
  _geom_angle_atom_site_label_1
  _geom_angle_atom_site_label_2
  _geom_angle_atom_site_label_3
  _geom_angle
  _geom_angle_site_symmetry_1
  _geom_angle_site_symmetry_3
  _geom_angle_publ_flag
 C21 O7 H7 116(5) . . ?
 C9 N1 H1 111(2) . . ?
 C6 N1 C9 108.9(2) . . ?
 C6 N1 C13 111.0(2) . . ?
 C6 N1 H1 107(2) . . ?
 C13 N1 C9 110.8(2) . . ?
 C13 N1 H1 108(2) . . ?
 C16 O2 C18 118.1(3) . . ?
 O5 C20 C21 115.3(2) . . ?
 O4 C20 O5 127.3(3) . . ?
 O4 C20 C21 117.4(2) . . ?
 O7 C21 C20 112.4(2) . . ?
 O6 C21 O7 124.6(2) . . ?
 O6 C21 C20 122.9(2) . . ?
 C15 O3 C19 118.2(4) . . ?
 C6 C5 H5 107.4 . . ?
 C6 C5 C4 111.8(2) . . ?
 C7 C5 H5 107.4 . . ?
 C7 C5 C6 110.1(2) . . ?
 C7 C5 C4 112.3(2) . . ?
 C4 C5 H5 107.4 . . ?
 C17 C10 C9 119.2(3) . . ?
 C11 C10 C9 121.3(3) . . ?
 C11 C10 C17 119.4(3) . . ?
 N1 C9 C10 111.1(2) . . ?
 N1 C9 H9 108.0 . . ?
 N1 C9 C8 107.4(2) . . ?
 C10 C9 H9 108.0 . . ?
 C8 C9 C10 114.0(2) . . ?
 C8 C9 H9 108.0 . . ?
 N1 C6 C5 111.5(2) . . ?
 N1 C6 H6A 109.3 . . ?
 N1 C6 H6B 109.3 . . ?
 C5 C6 H6A 109.3 . . ?
 C5 C6 H6B 109.3 . . ?
 H6A C6 H6B 108.0 . . ?
 O1 C7 C5 122.3(3) . . ?
 O1 C7 C8 121.2(3) . . ?
 C8 C7 C5 116.1(2) . . ?
 C9 C8 H8A 108.1 . . ?
 C9 C8 H8B 108.1 . . ?
 C7 C8 C9 116.8(2) . . ?
 C7 C8 H8A 108.1 . . ?
 C7 C8 H8B 108.1 . . ?
 H8A C8 H8B 107.3 . . ?
 C10 C17 H17 119.4 . . ?
 C16 C17 C10 121.1(3) . . ?
 C16 C17 H17 119.4 . . ?
 C10 C11 C12 121.8(3) . . ?
 C10 C11 C14 118.8(3) . . ?
 C14 C11 C12 119.4(3) . . ?
 N1 C13 H13A 109.9 . . ?
 N1 C13 H13B 109.9 . . ?
 N1 C13 C12 108.8(2) . . ?
 H13A C13 H13B 108.3 . . ?
 C12 C13 H13A 109.9 . . ?
 C12 C13 H13B 109.9 . . ?
 C5 C4 H4A 108.1 . . ?
 C5 C4 H4B 108.1 . . ?
 H4A C4 H4B 107.3 . . ?
 C2 C4 C5 116.6(3) . . ?
 C2 C4 H4A 108.1 . . ?
 C2 C4 H4B 108.1 . . ?
 O2 C16 C17 126.5(3) . . ?
 O2 C16 C15 114.0(3) . . ?
 C17 C16 C15 119.4(3) . . ?
 C11 C12 H12A 109.1 . . ?
 C11 C12 H12B 109.1 . . ?
 C13 C12 C11 112.5(3) . . ?
 C13 C12 H12A 109.1 . . ?
 C13 C12 H12B 109.1 . . ?
 H12A C12 H12B 107.8 . . ?
 C11 C14 H14 118.9 . . ?
 C15 C14 C11 122.2(3) . . ?
 C15 C14 H14 118.9 . . ?
 O3 C15 C16 115.4(3) . . ?
 O3 C15 C14 125.6(3) . . ?
 C14 C15 C16 119.0(3) . . ?
 C4 C2 H2 108.4 . . ?
 C4 C2 C3 108.8(3) . . ?
 C3 C2 H2 108.4 . . ?
 C1 C2 C4 112.1(3) . . ?
 C1 C2 H2 108.4 . . ?
 C1 C2 C3 110.8(4) . . ?
 O2 C18 H18A 109.5 . . ?
 O2 C18 H18B 109.5 . . ?
 O2 C18 H18C 109.5 . . ?
 H18A C18 H18B 109.5 . . ?
 H18A C18 H18C 109.5 . . ?
 H18B C18 H18C 109.5 . . ?
 C2 C3 H3A 109.5 . . ?
 C2 C3 H3B 109.5 . . ?
 C2 C3 H3C 109.5 . . ?
 H3A C3 H3B 109.5 . . ?
 H3A C3 H3C 109.5 . . ?
 H3B C3 H3C 109.5 . . ?
 C2 C1 H1A 109.5 . . ?
 C2 C1 H1B 109.5 . . ?
 C2 C1 H1C 109.5 . . ?
 H1A C1 H1B 109.5 . . ?
 H1A C1 H1C 109.5 . . ?
 H1B C1 H1C 109.5 . . ?
 O3 C19 H19A 109.5 . . ?
 O3 C19 H19B 109.5 . . ?
 O3 C19 H19C 109.5 . . ?
 H19A C19 H19B 109.5 . . ?
 H19A C19 H19C 109.5 . . ?
 H19B C19 H19C 109.5 . . ?

loop_
  _geom_torsion_atom_site_label_1
  _geom_torsion_atom_site_label_2
  _geom_torsion_atom_site_label_3
  _geom_torsion_atom_site_label_4
  _geom_torsion
  _geom_torsion_site_symmetry_1
  _geom_torsion_site_symmetry_2
  _geom_torsion_site_symmetry_3
  _geom_torsion_site_symmetry_4
  _geom_torsion_publ_flag
 O5 C20 C21 O7 -135.6(3) . . . . ?
 O5 C20 C21 O6 46.5(4) . . . . ?
 O4 C20 C21 O7 45.7(4) . . . . ?
 O4 C20 C21 O6 -132.1(3) . . . . ?
 O1 C7 C8 C9 147.2(3) . . . . ?
 N1 C9 C8 C7 48.9(3) . . . . ?
 N1 C13 C12 C11 48.5(4) . . . . ?
 O2 C16 C15 O3 0.7(5) . . . . ?
 O2 C16 C15 C14 179.7(4) . . . . ?
 C5 C7 C8 C9 -39.2(4) . . . . ?
 C5 C4 C2 C3 178.3(3) . . . . ?
 C5 C4 C2 C1 -58.8(4) . . . . ?
 C10 C9 C8 C7 172.4(3) . . . . ?
 C10 C17 C16 O2 179.1(3) . . . . ?
 C10 C17 C16 C15 0.8(5) . . . . ?
 C10 C11 C12 C13 -17.1(5) . . . . ?
 C10 C11 C14 C15 0.7(6) . . . . ?
 C9 N1 C6 C5 67.6(3) . . . . ?
 C9 N1 C13 C12 -67.3(3) . . . . ?
 C9 C10 C17 C16 177.8(3) . . . . ?
 C9 C10 C11 C12 1.4(5) . . . . ?
 C9 C10 C11 C14 -178.5(3) . . . . ?
 C6 N1 C9 C10 172.8(2) . . . . ?
 C6 N1 C9 C8 -61.9(3) . . . . ?
 C6 N1 C13 C12 171.6(3) . . . . ?
 C6 C5 C7 O1 -147.1(3) . . . . ?
 C6 C5 C7 C8 39.3(4) . . . . ?
 C6 C5 C4 C2 -63.6(4) . . . . ?
 C7 C5 C6 N1 -53.9(3) . . . . ?
 C7 C5 C4 C2 172.0(3) . . . . ?
 C17 C10 C9 N1 165.3(3) . . . . ?
 C17 C10 C9 C8 43.7(4) . . . . ?
 C17 C10 C11 C12 178.3(3) . . . . ?
 C17 C10 C11 C14 -1.6(5) . . . . ?
 C17 C16 C15 O3 179.2(4) . . . . ?
 C17 C16 C15 C14 -1.8(6) . . . . ?
 C11 C10 C9 N1 -17.8(4) . . . . ?
 C11 C10 C9 C8 -139.4(3) . . . . ?
 C11 C10 C17 C16 0.9(5) . . . . ?
 C11 C14 C15 O3 179.9(4) . . . . ?
 C11 C14 C15 C16 1.0(6) . . . . ?
 C13 N1 C9 C10 50.5(3) . . . . ?
 C13 N1 C9 C8 175.8(2) . . . . ?
 C13 N1 C6 C5 -170.1(2) . . . . ?
 C4 C5 C6 N1 -179.5(2) . . . . ?
 C4 C5 C7 O1 -21.8(4) . . . . ?
 C4 C5 C7 C8 164.6(3) . . . . ?
 C12 C11 C14 C15 -179.2(4) . . . . ?
 C14 C11 C12 C13 162.8(3) . . . . ?
 C18 O2 C16 C17 0.7(6) . . . . ?
 C18 O2 C16 C15 179.1(4) . . . . ?
 C19 O3 C15 C16 175.6(5) . . . . ?
 C19 O3 C15 C14 -3.3(7) . . . . ?

_shelx_res_file
;
TITL atox3-216-12-2024_auto_a.res in P2(1)/c
    atox3-216-12-2024_auto.res
    created by SHELXL-2016/6 at 19:42:51 on 30-Jan-2025
REM Old TITL atox3-216-12-2024_auto_a.res in P2(1)/c
REM SHELXT solution in P2(1)/c
REM R1 0.238, Rweak 0.015, Alpha 0.047, Orientation as input
REM Formula found by SHELXT: C21 N2 O6
CELL 1.54184 5.6701 15.6496 23.6287 90 93.552 90
ZERR 4 0.0006 0.0011 0.0024 0 0.009 0
LATT 1
SYMM -X,0.5+Y,0.5-Z
SFAC C H N O
UNIT 84 116 4 28
DFIX 0.98 N1 H1
DFIX 0.82 O7 H7

L.S. 4
PLAN  2
CONF
BOND $H
LIST 6
MORE -1
fmap 2
acta
OMIT -5 13 4
OMIT -3 16 9
OMIT -2 4 8
OMIT -2 4 10
OMIT -2 17 10
OMIT 2 2 2
OMIT 2 2 6
OMIT 2 5 4
REM <olex2.extras>
REM <HklSrc "%.\\a%20Tox%203-2%2016-12-2024_auto.hkl">
REM </olex2.extras>

WGHT    0.064200    1.229500
FVAR       0.57085
O5    4   -0.114751    0.780842    0.161563    11.00000    0.03366    0.05348 =
         0.08118    0.00997    0.00436    0.00280
O4    4    0.042058    0.670432    0.210267    11.00000    0.03989    0.04665 =
         0.09429    0.01620    0.00688   -0.00563
O7    4    0.461131    0.728930    0.170529    11.00000    0.03781    0.04582 =
         0.13185   -0.01111    0.02346   -0.00019
O6    4    0.331244    0.856141    0.194578    11.00000    0.04875    0.04005 =
         0.11619   -0.00651    0.01909   -0.00471
O1    4    0.231915    0.360575    0.202074    11.00000    0.08321    0.05023 =
         0.08415   -0.01281    0.02550   -0.01703
N1    3    0.407686    0.592877    0.271853    11.00000    0.04189    0.03674 =
         0.06106    0.00310    0.00781   -0.00193
O2    4   -0.274548    0.510241    0.457828    11.00000    0.11193    0.07999 =
         0.08429   -0.00246    0.05635   -0.00947
C20   1    0.052430    0.739971    0.185095    11.00000    0.03704    0.04200 =
         0.05840   -0.00039    0.01042   -0.00111
C21   1    0.297541    0.782698    0.183433    11.00000    0.03221    0.04102 =
         0.05889    0.00497    0.00599   -0.00082
O3    4   -0.222297    0.667392    0.482295    11.00000    0.14181    0.08590 =
         0.09840   -0.02350    0.06303   -0.00402
C5    1    0.429937    0.493475    0.190063    11.00000    0.04795    0.04416 =
         0.06459    0.00339    0.01215    0.00113
AFIX  13
H5    2    0.325267    0.530903    0.166662    11.00000   -1.20000
AFIX   0
C10   1    0.161831    0.568114    0.354214    11.00000    0.05434    0.04640 =
         0.05543    0.00232    0.00917    0.00111
C9    1    0.301666    0.526616    0.308854    11.00000    0.04300    0.03851 =
         0.06199    0.00878    0.01213   -0.00040
AFIX  13
H9    2    0.431187    0.493961    0.327812    11.00000   -1.20000
AFIX   0
C6    1    0.567595    0.549553    0.233048    11.00000    0.04066    0.04649 =
         0.06779    0.00149    0.01708    0.00122
AFIX  23
H6A   2    0.680781    0.514727    0.255184    11.00000   -1.20000
H6B   2    0.654755    0.592317    0.213194    11.00000   -1.20000
AFIX   0
C7    1    0.275508    0.431574    0.220104    11.00000    0.04537    0.04751 =
         0.06739    0.00144    0.01109   -0.00182
C8    1    0.157544    0.466112    0.270226    11.00000    0.04833    0.04530 =
         0.08176   -0.00568    0.02318   -0.00679
AFIX  23
H8A   2    0.109514    0.418146    0.292828    11.00000   -1.20000
H8B   2    0.014974    0.495675    0.256447    11.00000   -1.20000
AFIX   0
C17   1    0.006077    0.517836    0.384088    11.00000    0.05988    0.05084 =
         0.05970    0.00513    0.01432    0.00111
AFIX  43
H17   2   -0.013288    0.460401    0.374823    11.00000   -1.20000
AFIX   0
C11   1    0.193062    0.653064    0.368499    11.00000    0.06534    0.04952 =
         0.06062   -0.00350    0.01284   -0.00344
C13   1    0.538499    0.659137    0.307113    11.00000    0.05507    0.05015 =
         0.07336   -0.00662    0.00794   -0.01626
AFIX  23
H13A  2    0.623535    0.696842    0.282945    11.00000   -1.20000
H13B  2    0.652095    0.631825    0.333658    11.00000   -1.20000
AFIX   0
C4    1    0.593067    0.448142    0.150443    11.00000    0.06141    0.05457 =
         0.06850   -0.00254    0.02095   -0.00122
AFIX  23
H4A   2    0.704760    0.413918    0.173454    11.00000   -1.20000
H4B   2    0.498097    0.409175    0.126630    11.00000   -1.20000
AFIX   0
C16   1   -0.117334    0.551900    0.426500    11.00000    0.07757    0.06532 =
         0.05917    0.00435    0.02489   -0.00272
C12   1    0.363629    0.709687    0.338879    11.00000    0.07792    0.04627 =
         0.07301   -0.00677    0.01402   -0.01221
AFIX  23
H12A  2    0.274924    0.746918    0.312543    11.00000   -1.20000
H12B  2    0.448637    0.745401    0.366811    11.00000   -1.20000
AFIX   0
C14   1    0.064657    0.686984    0.411137    11.00000    0.09225    0.05602 =
         0.07226   -0.01119    0.02091   -0.00127
AFIX  43
H14   2    0.084247    0.744366    0.420524    11.00000   -1.20000
AFIX   0
C15   1   -0.090411    0.638800    0.439981    11.00000    0.08999    0.06983 =
         0.06403   -0.00903    0.02873    0.00355
C2    1    0.731068    0.504523    0.112421    11.00000    0.09401    0.07586 =
         0.06991   -0.00817    0.03357   -0.02549
AFIX  13
H2    2    0.833158    0.542036    0.136412    11.00000   -1.20000
AFIX   0
C18   1   -0.315981    0.422598    0.446679    11.00000    0.11339    0.07270 =
         0.08337    0.01227    0.04304   -0.01034
AFIX 137
H18A  2   -0.385389    0.415898    0.408841    11.00000   -1.50000
H18B  2   -0.421655    0.400342    0.473265    11.00000   -1.50000
H18C  2   -0.169039    0.392030    0.450358    11.00000   -1.50000
AFIX   0
C3    1    0.888484    0.447845    0.077501    11.00000    0.09593    0.12034 =
         0.08700   -0.00979    0.04161   -0.00804
AFIX 137
H3A   2    0.987795    0.413159    0.102582    11.00000   -1.50000
H3B   2    0.985040    0.483218    0.055125    11.00000   -1.50000
H3C   2    0.791082    0.411705    0.052954    11.00000   -1.50000
AFIX   0
C1    1    0.572175    0.559406    0.074309    11.00000    0.19738    0.07043 =
         0.09564    0.01749    0.06319    0.01454
AFIX 137
H1A   2    0.456613    0.524123    0.054192    11.00000   -1.50000
H1B   2    0.664714    0.588627    0.047669    11.00000   -1.50000
H1C   2    0.493728    0.600518    0.096728    11.00000   -1.50000
AFIX   0
C19   1   -0.191186    0.752782    0.500652    11.00000    0.21940    0.08344 =
         0.14088   -0.03819    0.09635   -0.00154
AFIX 137
H19A  2   -0.225612    0.790762    0.469319    11.00000   -1.50000
H19B  2   -0.030752    0.761011    0.515059    11.00000   -1.50000
H19C  2   -0.296052    0.764602    0.530054    11.00000   -1.50000
AFIX   0
H1    2    0.284135    0.622524    0.247566    11.00000    0.08983
H7    2    0.590858    0.749196    0.166193    11.00000    0.19848
HKLF 4


REM  atox3-216-12-2024_auto_a.res in P2(1)/c
REM R1 =  0.0612 for    2555 Fo > 4sig(Fo)  and  0.1071 for all    4010 data
REM    274 parameters refined using      2 restraints

END

WGHT      0.0635      1.2341

REM Highest difference peak  0.162,  deepest hole -0.232,  1-sigma level  0.042
Q1    1   0.2203  0.6192  0.1689  11.00000  0.05    0.16
Q2    1  -0.0517  0.4402  0.3542  11.00000  0.05    0.16
;
_shelx_res_checksum                99937
_shelx_hkl_file
;
   0   0  -2 5803.60   41.01
   0   0   2 5896.44   41.01
   0   0  -3    0.41    1.27
   0   0   3    0.24    1.23
   0   0  -4    5.39    2.41
   0   0  -4    4.66    2.22
   0   0  -5    1.42    2.08
   0   0  -5    0.79    1.81
   0   0  -6 1098.90   31.13
   0   0  -6 1085.18   31.61
   0   0  -7    1.42    2.21
   0   0  -7    2.42    2.98
   0   0   7    2.06    1.53
   0   0   8 3761.43   63.95
   0   0  -8 3731.23   68.25
   0   0  -8 3709.18   66.46
   0   0   8 3574.31   30.14
   0   0   9    1.20    1.42
   0   0  10  138.53    7.01
   0   0  11    0.21    1.37
   0   0  12   16.69    2.91
   0   0  13    2.03    1.63
   0   0  14   56.86    5.83
   0   0  15    1.11    1.78
   0   0  16   38.70    5.21
   0   0  17   -0.46    2.13
   0   0  18    0.54    2.22
   0   0  19   -1.05    1.71
   0   0 -19    5.33    3.45
   0   0 -20    2.85    2.29
   0   0 -20   -2.28    2.10
   0   0 -21   -2.80    2.95
   0   0 -21   -0.17    1.65
   0   0  22    5.91    3.17
   0   0  23    1.59    2.80
   0   0  24   22.16    5.27
   0   0  25    4.54    2.60
   0   0  26   57.52    7.16
   0   0  27    1.82    1.77
   0   0 -27   -1.89    2.48
   0   0  28    2.59    1.33
   0   0 -28    1.46    1.92
   0  -1   0   -0.05    0.41
   0  -1  -1 1460.30   15.51
   0  -1   1 1657.11   20.61
   0   1  -2   70.60    4.69
   0  -1   2   74.19    5.61
   0  -1  -2   64.94    4.25
   0  -1  -3  195.46    8.12
   0   1  -3  203.23    9.47
   0  -1   3  211.71   10.84
   0  -1   4 2374.13   40.72
   0  -1  -4 2247.47   32.89
   0   1  -4 2335.89   36.71
   0  -1  -5   91.57    7.76
   0  -1   5   98.34    9.18
   0   1  -5   92.03    8.44
   0   1  -6  279.78   16.22
   0  -1   6  277.56   16.66
   0  -1  -6  283.34   16.68
   0  -1  -6  306.16   15.80
   0   1  -6  281.65   16.10
   0   1   7   75.07    4.42
   0  -1   7   78.10    3.99
   0  -1  -7   71.68    9.11
   0  -1  -7   76.49    8.72
   0   1  -7   75.27    9.14
   0  -1   8  106.31    5.05
   0   1   8  100.87    5.42
   0  -1  -8  105.24   10.85
   0  -1  -8  105.18   11.66
   0   1   8   94.26   10.69
   0   1  -8  106.88   11.66
   0  -1   9  193.29    7.29
   0   1   9  188.22    7.85
   0  -1  -9  188.69   15.34
   0   1  10  501.34   13.61
   0  -1  10  480.82   12.43
   0  -1  11  174.48    8.15
   0   1  11  168.64    8.47
   0   1  12   98.79    6.97
   0  -1  12  107.24    6.74
   0  -1  13   54.91    5.02
   0   1  13   54.83    5.61
   0   1  14    9.89    2.65
   0  -1  14    8.45    2.35
   0   1  15    3.43    2.29
   0  -1  15    3.01    1.97
   0  -1  16  171.47   10.24
   0   1  16  164.29   10.99
   0   1  17   43.97    5.87
   0  -1  17   45.44    5.79
   0   1 -17   44.24    6.20
   0   1 -18    2.01    2.75
   0   1  18    2.81    1.99
   0   1 -19    6.50    2.59
   0   1  19    4.37    2.97
   0  -1 -20   -0.81    1.67
   0  -1 -20   -1.48    2.52
   0   1 -20   -0.10    2.11
   0   1 -20    3.28    2.53
   0   1  20   -1.97    2.04
   0  -1 -21   31.00    5.69
   0   1 -21   18.17    4.55
   0  -1 -21   20.82    5.10
   0   1 -21   19.59    4.42
   0   1  21   18.07    4.56
   0  -1 -22    2.98    2.53
   0  -1  22   -1.47    2.59
   0   1  22    1.46    2.39
   0   1 -22    1.43    1.96
   0  -1  23   -4.24    3.41
   0   1  23    0.17    2.03
   0  -1 -23   -2.51    1.85
   0  -1  24   -4.53    2.81
   0   1  24    2.44    2.29
   0  -1 -24   -1.69    2.59
   0   1  25    0.64    2.34
   0  -1  25    4.85    2.93
   0  -1 -25   -0.39    1.80
   0   1 -26    1.21    2.55
   0   1  26    2.69    2.36
   0  -1  26    2.95    2.32
   0   1 -27    0.82    1.60
   0  -1  27    1.06    1.55
   0   1  27    0.67    1.86
   0   1  28   -0.25    1.72
   0  -1 -28   -1.44    2.08
   0   1 -28    0.97    1.58
   0   2   0 1384.66   17.95
   0  -2   0 1352.74   18.04
   0   2   1  749.31   14.93
   0  -2   1  706.60   13.63
   0  -2  -1  719.44   15.14
   0  -2   2   66.70    4.85
   0  -2  -2   63.49    4.60
   0  -2   2   68.83    6.15
   0   2   2   69.44    5.67
   0  -2  -3  509.76   14.79
   0  -2   3  559.38   19.87
   0   2   3  517.35   15.43
   0  -2   3  534.21   15.97
   0  -2   4    1.78    2.15
   0   2   4   -0.77    2.06
   0  -2   5  194.17   12.30
   0   2   5  167.51   11.17
   0  -2   5  180.32   13.58
   0  -2  -5  169.19    9.76
   0  -2   6 7018.98   90.31
   0   2  -6 6894.19   81.05
   0   2   6 6812.77   75.77
   0  -2  -6 6886.26   68.69
   0   2   7  245.11    8.24
   0   2   7  241.94   15.76
   0  -2  -7  257.66   14.75
   0  -2  -7  257.25   17.30
   0   2  -7  271.26   17.43
   0  -2   7  266.49   18.87
   0  -2   8  156.07    5.80
   0   2   8  161.69    7.06
   0   2   8  154.81    5.95
   0  -2   8  174.62   16.47
   0  -2  -8  161.75   12.93
   0   2   8  192.76   14.94
   0  -2  -8  171.78   15.14
   0   2  -8  168.28   14.79
   0  -2   9  210.76    7.39
   0   2   9  209.99    8.64
   0   2   9  201.88    6.98
   0  -2  -9  205.82   15.36
   0   2  10  381.77   12.41
   0  -2  10  379.09   10.64
   0  -2 -10  356.77   21.47
   0   2  11   49.00    4.87
   0  -2  11   48.90    4.26
   0   2  12  552.83   16.78
   0  -2  12  547.47   14.49
   0   2 -12  575.97   16.92
   0   2  13    1.04    1.53
   0  -2  13    1.71    1.39
   0   2 -13    2.38    2.20
   0  -2  14   13.80    2.54
   0   2  14   12.24    3.23
   0   2 -14   17.14    3.34
   0   2  15   43.31    5.84
   0   2 -15   45.39    5.66
   0   2 -16    4.29    2.44
   0   2  16    3.91    2.80
   0   2 -17   32.98    5.55
   0   2  17   24.68    4.89
   0   2 -18    2.69    2.73
   0   2  18    5.87    2.60
   0   2 -19   20.66    4.90
   0   2 -19   19.19    4.71
   0   2  19   22.33    5.09
   0   2 -20    2.57    2.13
   0   2 -20   -2.30    2.49
   0   2 -20    5.07    3.36
   0  -2 -20   -0.15    1.98
   0   2  20    1.15    1.87
   0   2  21    8.06    3.56
   0  -2  21    7.89    3.27
   0  -2 -21    9.72    4.01
   0   2 -21   10.19    3.28
   0   2 -21   -0.56    2.41
   0  -2 -21    6.59    3.16
   0  -2 -22    1.48    2.60
   0   2  22    1.19    2.05
   0  -2  22    0.00    1.85
   0   2 -22   -2.12    1.60
   0  -2 -23    1.62    1.70
   0   2  23    6.84    3.53
   0  -2  23    4.01    2.56
   0   2 -23    4.47    2.73
   0  -2 -24   19.17    4.28
   0   2 -24   17.09    4.19
   0   2  24   20.35    4.79
   0  -2  24   14.80    4.04
   0  -2 -25   -0.95    2.09
   0  -2  25   -0.31    2.04
   0   2  25    1.79    2.43
   0   2 -25    0.99    2.15
   0  -2  26   47.70    5.89
   0   2  26   45.89    6.54
   0  -2 -26   46.59    5.93
   0   2 -26   47.76    6.34
   0   2  27   -1.08    1.67
   0  -2  27   -2.89    1.98
   0  -2 -27    1.86    1.68
   0   2 -27   -1.52    1.93
   0   2  28    0.15    1.59
   0   2 -28   -0.12    1.46
   0  -2 -28   -0.02    1.28
   0   3   0    0.84    1.38
   0  -3   0   -0.46    1.68
   0  -3  -1 1657.34   26.81
   0  -3   1 1668.14   24.98
   0   3   1 1769.68   26.60
   0   3  -1 1764.19   24.70
   0   3   2 3446.74   42.11
   0  -3   2 3509.02   48.79
   0  -3  -2 3462.93   36.51
   0  -3   3  409.35   14.81
   0  -3  -3  410.10   13.90
   0   3   3  417.56   16.46
   0  -3   3  390.63   14.45
   0   3   4 3408.57   52.04
   0  -3   4 3407.21   47.79
   0  -3   4 3518.76   59.29
   0   3   5   43.58    3.31
   0  -3   5   38.63    7.13
   0  -3   5   41.90    6.05
   0   3   6   55.34    3.99
   0   3  -6   54.11    3.75
   0   3  -6   55.25    4.13
   0  -3  -6   50.76    5.70
   0   3   6   54.37    3.81
   0   3   6   55.89    7.18
   0  -3   6   53.82    8.72
   0   3   7  258.37    8.98
   0   3  -7  271.23    8.63
   0   3  -7  269.07    9.37
   0  -3  -7  257.41   13.81
   0   3   7  274.39   17.04
   0   3   7  270.98    8.58
   0  -3   7  282.60   20.80
   0   3  -8  238.80    8.69
   0  -3   8  231.85    6.79
   0   3   8  238.12    9.15
   0   3   8  245.84   17.51
   0  -3  -8  243.27   14.84
   0   3   8  243.63    8.37
   0  -3  -8  224.75   17.89
   0   3  -9  135.82    6.97
   0   3   9  126.36    7.19
   0  -3   9  126.99    5.53
   0   3   9  132.68    6.34
   0   3 -10  161.60    8.05
   0   3  10  147.96    8.13
   0   3  10  148.18    6.95
   0   3 -11  312.00   11.76
   0   3  11  288.72   12.14
   0   3  12    1.31    1.60
   0   3 -12    5.72    2.25
   0   3 -13  108.00    7.74
   0   3  13  106.04    8.28
   0   3 -14    5.73    2.20
   0   3  14    7.85    2.90
   0   3 -15   -0.90    2.10
   0   3  15    1.82    1.62
   0   3 -16    1.62    1.75
   0   3  16    4.05    2.67
   0   3 -16    0.04    3.12
   0   3 -17    5.66    2.74
   0   3  17    8.32    3.82
   0   3 -17    2.31    2.23
   0   3 -18    8.59    2.70
   0   3  18    3.24    2.85
   0   3 -18    8.12    2.96
   0   3  19   26.57    5.53
   0   3 -19   27.42    5.56
   0  -3 -19   30.86    5.59
   0   3 -19   29.52    5.44
   0   3  20   -1.20    2.30
   0   3 -20    0.84    1.81
   0   3 -20   -4.52    2.66
   0  -3 -20    4.06    2.51
   0  -3 -21    3.62    2.36
   0   3 -21    0.67    1.56
   0  -3 -22   -0.33    1.81
   0   3 -22   -0.47    1.60
   0   3  22   -0.18    2.01
   0  -3 -23    9.08    3.42
   0   3 -23    5.45    2.78
   0   3 -23   11.76    3.68
   0   3  23    9.91    3.80
   0   3 -24   -0.49    1.65
   0  -3 -24   -3.14    2.15
   0   3  24    3.19    2.52
   0   3 -24   -1.05    2.12
   0  -3 -25    5.18    2.51
   0   3 -25    4.71    2.23
   0   3  25    4.03    2.88
   0   3 -25    4.47    3.01
   0  -3 -26   21.58    4.22
   0   3  26   21.13    4.58
   0   3 -26   19.02    4.39
   0  -3 -27   -0.98    1.44
   0   3 -27    0.06    1.63
   0   3  27    1.14    1.62
   0   3  28   11.21    2.78
   0   3 -28   11.43    2.55
   0  -4   0 2460.29   34.95
   0   4   0 2562.32   34.39
   0  -4   1  179.89    9.50
   0  -4   1  185.87   11.73
   0   4   1  176.62    9.58
   0   4  -1  165.18    8.79
   0  -4  -1  158.26    9.62
   0  -4   2   16.67    3.30
   0  -4  -2   16.82    2.89
   0  -4   2   21.51    4.62
   0   4   2   21.50    3.97
   0  -4  -3   76.69    6.63
   0   4   3   75.01    7.71
   0  -4   3   73.51    6.75
   0  -4   3   78.30    7.10
   0  -4   3   83.24    9.37
   0   4   4  673.02   12.70
   0   4   4  644.70   13.37
   0   4   4  662.50   24.03
   0  -4  -4  638.57   20.38
   0  -4   4  689.25   28.31
   0  -4   4  632.34   21.40
   0  -4   4  677.41   22.14
   0   4  -5   28.68    3.06
   0  -4   5   22.70    4.68
   0  -4   5   24.24    6.05
   0  -4   5   23.71    4.68
   0   4   5   27.18    5.48
   0   4   5   24.82    2.97
   0   4  -5   21.37    2.41
   0   4   5   29.59    3.10
   0   4  -6  805.39   13.01
   0   4  -6  839.23   16.81
   0   4  -6  792.64   14.40
   0   4   6  795.16   15.71
   0  -4   6  870.82   29.88
   0  -4   6  844.73   35.78
   0   4   6  809.07   15.89
   0   4   6  846.09   31.84
   0   4  -7   47.53    4.46
   0  -4  -7   39.18    5.09
   0   4   7   48.62    4.20
   0   4   7   56.90    9.24
   0   4  -7   51.88    4.01
   0   4   7   45.01    4.22
   0   4   8    3.75    1.54
   0  -4  -8    3.44    3.00
   0   4   8   -0.15    1.39
   0   4  -8    0.97    1.28
   0   4  -8   -0.24    1.41
   0   4   9    1.88    1.43
   0   4   9    3.01    2.24
   0   4  -9    3.67    1.81
   0   4  -9    2.59    1.68
   0   4 -10   95.40    7.03
   0   4 -10   97.30    6.33
   0   4  10   88.98    6.85
   0   4  10   95.15    6.17
   0   4 -11   87.40    7.01
   0   4 -11   88.64    6.41
   0   4  11   82.91    6.93
   0   4  11   80.39    5.85
   0   4 -12  364.48   15.06
   0   4  12  401.61   15.54
   0   4 -12  387.31   14.14
   0   4  13    6.73    2.56
   0   4 -13    4.87    2.64
   0   4 -13    7.43    2.55
   0   4 -14  490.40   18.74
   0   4  14  503.49   18.99
   0   4 -14  501.03   17.55
   0   4 -15   70.01    7.44
   0   4  15   73.67    7.69
   0   4 -15   67.40    6.73
   0   4 -16    3.19    2.40
   0   4 -16    0.49    2.49
   0   4  16    0.64    2.01
   0   4 -17   15.42    4.25
   0   4  17   17.40    4.57
   0   4 -18   25.97    5.44
   0   4  18   22.88    5.32
   0   4 -19   -3.56    3.57
   0   4  19    3.69    3.04
   0  -4 -19    0.53    2.28
   0   4 -19   -0.17    1.66
   0   4 -20    9.56    3.53
   0   4 -20   10.42    3.62
   0  -4 -20   10.44    3.80
   0   4  20   10.43    4.06
   0   4 -20    6.14    2.85
   0   4 -21    2.14    2.47
   0   4 -21   -0.43    2.74
   0  -4 -21    2.39    2.25
   0   4  21    3.77    3.38
   0   4 -22   -1.92    2.16
   0   4  22    4.33    3.10
   0   4 -22   -0.66    2.39
   0  -4 -22    2.06    2.62
   0   4  23    2.09    2.90
   0   4 -23   -4.21    2.61
   0   4 -23   -0.72    1.76
   0  -4 -23   -1.89    2.37
   0   4  24    1.74    1.97
   0   4 -24    0.68    1.98
   0  -4 -24    3.05    2.37
   0   4 -24    2.15    1.95
   0   4  25   27.43    5.32
   0   4 -25   25.29    5.05
   0   4 -25   25.56    4.50
   0  -4 -25   34.90    5.57
   0   4  26   32.32    5.31
   0   4 -26   28.08    5.18
   0  -4 -26   29.85    4.81
   0   4  27   -2.41    2.09
   0   4 -27    1.56    1.80
   0  -4 -27    1.11    1.42
   0   4 -28    3.66    1.94
   0  -5   0   -1.90    2.25
   0  -5   0    0.12    1.52
   0   5   0    0.14    1.20
   0   5   0   -3.05    2.51
   0   5   0    0.01    1.64
   0   5   0    0.52    1.15
   0   5   0   -1.04    1.21
   0  -5   1  394.01   18.24
   0   5   1  384.23   15.50
   0   5   1  390.93   10.75
   0  -5   1  393.61   15.53
   0   5  -1  400.16   10.37
   0   5  -1  419.88    9.97
   0   5   1  403.48   10.48
   0   5   1  405.56   11.36
   0   5  -1  409.09   11.11
   0   5   2  174.59    7.50
   0   5   2  177.09   11.33
   0  -5  -2  171.44    9.68
   0  -5   2  176.56   13.60
   0   5  -2  179.44    6.70
   0  -5   2  175.49   10.63
   0   5  -2  184.88    6.43
   0   5   2  172.56    7.30
   0   5  -2  171.48    6.11
   0   5  -2  189.55    7.65
   0   5   2  171.18    7.75
   0   5  -3   29.62    2.72
   0   5   3   26.77    3.30
   0   5   3   31.96    3.47
   0   5  -3   34.16    3.03
   0  -5   3   27.53    4.54
   0  -5   3   30.93    4.92
   0   5   3   34.67    5.48
   0  -5   3   30.48    6.06
   0  -5  -3   28.33    4.18
   0   5  -3   32.50    2.83
   0   5   3   31.25    2.99
   0   5  -3   28.54    3.11
   0  -5   4    4.05    1.82
   0  -5  -4    8.02    3.13
   0   5   4    5.76    2.72
   0  -5   4    3.73    2.68
   0  -5   4    6.78    2.96
   0   5   4    5.04    1.61
   0   5  -4    6.52    1.91
   0   5   4    3.30    1.45
   0   5  -4    4.14    1.24
   0   5  -4    5.06    1.61
   0  -5   5   -0.49    1.99
   0   5   5    3.85    1.91
   0  -5   5   -0.03    1.61
   0  -5   5    3.00    3.25
   0   5   5    1.50    2.50
   0   5  -5    0.84    1.26
   0   5  -5    3.28    1.55
   0   5  -5    1.97    1.43
   0   5   5    0.02    1.21
   0   5  -6  155.00    6.65
   0   5   6  164.28    8.01
   0   5   6  158.05   14.45
   0  -5   6  187.24   14.41
   0  -5   6  149.96   12.50
   0   5  -6  163.50    6.23
   0   5   6  152.30    7.52
   0   5  -6  171.37    8.10
   0   5  -7   58.52    4.33
   0   5   7   56.68    4.91
   0  -5   7   52.06    7.92
   0   5   7   59.73    9.70
   0   5  -7   56.12    3.84
   0   5   7   53.87    4.91
   0   5  -7   57.30    4.91
   0   5  -8  152.56    7.26
   0   5   8  140.43    8.12
   0   5  -8  152.83    8.59
   0   5   8  152.89    8.10
   0   5  -9   43.58    4.23
   0   5   9   44.44    4.64
   0   5   9   41.20    4.82
   0   5  -9   46.22    5.03
   0   5  10    1.31    1.38
   0   5 -10    1.86    1.84
   0   5 -10   -0.28    1.58
   0   5  10    0.12    1.66
   0   5  11   56.47    5.35
   0   5  11   49.69    5.87
   0   5 -11   49.38    4.78
   0   5 -11   45.52    5.03
   0   5  12   35.99    5.09
   0   5 -12   33.45    4.29
   0   5 -12   35.19    4.76
   0   5  13    4.88    3.09
   0   5 -13    4.99    2.34
   0   5 -13    0.96    2.42
   0   5 -14    4.43    2.42
   0   5  14    2.36    2.19
   0   5  15   41.03    6.31
   0   5 -15   47.88    6.50
   0   5  16   53.20    7.55
   0   5 -16   60.53    7.46
   0   5  17   22.78    5.11
   0   5 -17   23.95    5.06
   0   5 -18   88.32    9.79
   0   5 -18   89.09    9.52
   0   5  18  104.07   10.52
   0  -5 -18   99.42   10.29
   0   5 -18   90.66    9.65
   0   5 -19   -0.07    2.83
   0   5 -19   -1.88    2.02
   0  -5 -19    0.25    2.04
   0   5  19    0.21    2.79
   0   5 -19    3.38    2.13
   0   5 -20    0.52    2.16
   0   5  20    3.31    3.21
   0  -5 -20    1.12    2.14
   0   5 -20    2.93    2.27
   0   5 -21    0.61    1.68
   0  -5 -21    7.39    3.64
   0   5  21    7.39    3.16
   0   5 -21    5.32    3.24
   0   5 -22    8.75    3.41
   0  -5 -22    9.05    3.46
   0   5  22    9.17    3.39
   0   5 -22    8.84    3.72
   0   5 -23    5.50    2.69
   0  -5 -23    4.00    2.37
   0   5  23    2.61    3.56
   0   5 -23    0.93    2.01
   0  -5 -24   13.84    3.95
   0   5 -24    5.06    2.41
   0   5  24    6.59    3.01
   0   5 -24    7.43    3.67
   0   5 -25    8.00    2.62
   0  -5 -25   12.70    3.57
   0   5  25   13.92    3.59
   0   5 -25    8.61    3.18
   0  -5 -26    7.98    2.44
   0   5 -26    6.77    2.55
   0   5  26   10.57    3.11
   0   5 -26    2.52    2.24
   0   5 -27    0.01    1.46
   0  -5 -27    2.82    1.82
   0   5  27    0.75    1.42
   0   6   0  135.61    7.40
   0   6   0  145.08    7.27
   0   6   0  133.02    9.55
   0  -6   0  119.23    9.42
   0  -6   0  131.11   10.94
   0   6   0  155.06    6.98
   0   6  -1  338.23   10.63
   0  -6   1  319.26   15.26
   0   6   1  320.70   15.26
   0  -6   1  331.20   18.80
   0   6   1  332.80   11.06
   0   6  -1  354.59   10.10
   0   6   1  351.03   10.76
   0   6  -1  333.15    9.69
   0   6   1  329.35   11.42
   0   6  -1  318.09   11.69
   0   6  -2    2.65    1.64
   0   6   2    2.57    1.57
   0   6   2    1.96    1.55
   0  -6   2    2.29    2.07
   0  -6  -2    1.06    1.20
   0  -6   2    4.01    2.82
   0   6  -2    5.01    1.73
   0   6  -2    4.41    1.67
   0   6   2    1.62    1.59
   0   6  -2    2.24    1.66
   0   6   2    1.47    1.66
   0  -6   3   11.38    3.27
   0  -6   3   12.58    3.89
   0  -6   3   14.62    3.56
   0   6   3   17.64    4.13
   0   6  -3   16.31    2.44
   0   6   3   18.46    2.83
   0   6  -3   17.68    2.47
   0   6  -3   14.84    2.18
   0   6   3   16.75    2.99
   0   6  -3   17.36    2.83
   0   6   3   16.27    2.47
   0  -6   4   20.51    4.39
   0  -6   4   19.61    5.95
   0   6   4   21.42    3.23
   0   6  -4   25.48    2.86
   0   6   4   20.37    4.82
   0   6   4   22.09    3.53
   0   6  -4   25.09    2.83
   0   6  -4   22.00    2.46
   0   6   4   23.11    3.03
   0   6  -4   25.63    3.42
   0   6   5    0.61    1.52
   0   6   5    2.72    2.88
   0   6  -5   -0.20    1.27
   0   6   5   -1.62    2.10
   0   6  -5    0.14    1.24
   0   6  -5   -0.08    1.51
   0   6   5    0.41    1.62
   0   6   6   -3.50    3.66
   0   6   6    2.43    1.66
   0   6   6    0.72    1.24
   0   6  -6   -0.36    1.76
   0   6  -6   -0.31    1.56
   0   6  -6    0.83    1.20
   0   6  -7   33.22    3.47
   0   6   7   33.97    4.25
   0   6  -7   33.69    3.30
   0   6  -7   36.92    4.46
   0   6   7   30.48    3.98
   0   6   8   10.11    2.64
   0   6  -8   12.04    2.91
   0   6  -8   12.77    2.40
   0   6   8   14.07    2.88
   0   6  -9  281.77   10.70
   0   6   9  273.83   12.01
   0   6  -9  301.06   12.94
   0   6   9  281.96   12.40
   0   6  10  618.78   18.35
   0   6 -10  615.37   19.14
   0   6  10  625.66   19.07
   0   6  11   88.27    7.22
   0   6 -11   86.16    7.43
   0   6  11   79.93    7.38
   0   6 -12  678.79   21.68
   0   6  12  678.46   21.82
   0   6  13    8.39    3.11
   0   6 -13    5.93    3.00
   0   6 -14   65.23    7.26
   0   6  14   63.50    7.63
   0   6 -15    1.58    2.40
   0   6  15    3.89    2.95
   0   6 -16   43.65    6.59
   0   6  16   47.31    7.11
   0   6 -17   10.53    3.64
   0   6 -17   11.60    3.62
   0   6 -17   17.63    4.58
   0   6  17   10.89    3.50
   0  -6 -17   17.24    4.55
   0   6 -18   60.81    8.21
   0   6  18   49.93    7.42
   0   6 -18   58.33    7.78
   0   6 -18   53.10    7.50
   0  -6 -18   58.16    7.94
   0   6 -19   17.98    4.18
   0   6  19   17.59    4.69
   0   6  19   19.56    4.46
   0  -6 -19   15.92    4.42
   0   6 -19   12.71    4.07
   0   6 -19   18.80    4.72
   0   6  20   14.91    4.23
   0   6 -20   17.18    4.64
   0  -6 -20   18.17    4.73
   0   6 -20   14.05    3.82
   0   6  21   -0.92    1.87
   0   6 -21    0.04    1.81
   0  -6 -21    3.61    3.09
   0   6 -21    1.04    1.96
   0   6  22   27.58    5.63
   0   6 -22   18.90    4.34
   0  -6 -22   24.04    5.51
   0   6 -22   26.69    5.69
   0   6  23   13.40    3.96
   0  -6 -23   14.28    4.36
   0   6 -23    7.42    2.91
   0   6 -23   15.35    4.47
   0   6  24    6.49    3.03
   0  -6 -24    9.74    3.14
   0   6 -24    4.60    2.10
   0   6 -24    6.83    2.69
   0   6  25    0.87    1.81
   0   6 -25    1.78    1.87
   0  -6 -25    0.42    1.93
   0   6 -25    0.22    1.55
   0   6 -26    0.22    1.70
   0   6  26    0.03    1.69
   0   6 -26   -0.47    1.32
   0  -6 -26   -0.48    1.56
   0  -6 -27    2.43    1.41
   0   6 -27   -1.75    1.66
   0   7   0    0.38    1.90
   0   7   0   -2.99    2.55
   0   7   0   -1.43    2.02
   0   7   1  143.33    8.09
   0   7  -1  150.71    7.92
   0   7   1  143.74    8.67
   0   7  -1  161.33    8.72
   0   7   1  157.31    7.92
   0   7  -1  142.71    7.06
   0   7  -1  158.23    7.54
   0   7  -2 1093.09   20.76
   0   7   2 1090.82   22.17
   0   7  -2 1119.93   22.60
   0   7   2 1159.65   24.01
   0   7   2 1138.73   21.52
   0   7  -2 1083.05   18.71
   0   7  -2 1148.48   19.70
   0   7   3  267.74   11.33
   0   7  -3  272.70   10.20
   0   7  -3  261.31    9.26
   0   7   3  267.76   11.00
   0   7  -3  259.54   11.47
   0   7  -3  279.47    9.45
   0   7  -4   65.01    5.71
   0   7  -4   59.15    4.65
   0   7   4   62.31    5.71
   0   7   4   48.51    4.72
   0   7   4   56.99    5.52
   0   7  -4   58.54    4.64
   0   7  -4   66.85    4.67
   0   7  -5    1.75    1.61
   0   7   5    1.96    1.71
   0   7   5    1.35    1.89
   0   7  -5    2.88    1.55
   0   7   5    3.13    2.41
   0   7  -5    3.73    1.44
   0   7   6    9.69    2.55
   0   7  -6   11.12    2.71
   0   7   6   13.44    3.23
   0   7   6   12.45    3.08
   0   7   7   11.92    2.84
   0   7  -7   15.87    3.48
   0   7   7   13.17    3.31
   0   7   7   16.37    3.48
   0   7   8  598.28   18.57
   0   7   8  578.09   17.75
   0   7  -8  596.75   19.39
   0   7   8  627.89   18.92
   0   7   9   13.36    3.14
   0   7  -9   11.27    2.85
   0   7   9   13.54    3.42
   0   7  10  381.43   15.45
   0   7  10  371.79   15.50
   0   7 -10  399.31   16.71
   0   7  11   12.35    3.31
   0   7 -11   12.64    3.44
   0   7  11   15.54    3.95
   0   7 -12  318.21   15.58
   0   7  12  317.19   15.42
   0   7  13   10.90    3.42
   0   7 -13   15.66    3.67
   0   7 -14   10.86    3.69
   0   7  14   10.89    3.91
   0   7 -15   10.41    4.07
   0   7  15    9.79    3.63
   0  -7 -16   53.57    7.52
   0   7 -16   43.25    6.76
   0   7  16   51.17    7.48
   0   7 -16   48.85    6.79
   0   7 -16   49.73    7.25
   0   7 -16   58.07    7.76
   0   7  17   13.60    3.69
   0   7  17   20.42    5.09
   0   7 -17   18.24    4.16
   0   7 -17   15.35    4.19
   0   7  17   12.73    4.13
   0   7 -17    8.84    3.41
   0  -7 -17   12.92    4.29
   0   7 -17   21.12    5.10
   0  -7 -18    5.20    3.34
   0   7 -18    2.14    2.05
   0   7  18   -2.30    3.14
   0   7 -18   -6.52    3.61
   0   7  18   -0.48    3.01
   0   7  18   -4.59    3.15
   0   7 -18   -1.85    2.44
   0   7  19   24.43    5.13
   0   7 -19   26.10    5.54
   0  -7 -19   28.43    5.82
   0   7 -19   26.29    5.66
   0   7  20    7.96    3.34
   0   7 -20    6.42    3.47
   0  -7 -20    6.69    3.41
   0   7 -20    8.82    3.70
   0   7  21   -1.97    1.88
   0  -7 -21   -1.86    2.40
   0   7 -21   -0.50    1.55
   0   7  22    2.48    1.99
   0  -7 -22    2.32    2.53
   0   7 -22    0.69    1.67
   0   7 -22   -1.66    2.44
   0   7  23    3.53    2.38
   0   7 -23    3.65    2.27
   0  -7 -23    5.47    2.88
   0   7 -23    4.50    2.31
   0   7  24    0.60    1.86
   0   7 -24   -0.95    2.35
   0   7 -24    1.20    2.98
   0  -7 -24    2.42    2.02
   0   7 -25    2.70    2.15
   0   7  25   -0.93    1.83
   0  -7 -25   -0.41    1.61
   0   7 -25   -1.31    1.43
   0  -7 -26   -1.73    1.75
   0   7 -26    0.42    1.45
   0   8   0    2.52    1.81
   0   8   0    2.10    2.14
   0   8   0    1.58    1.85
   0   8  -1   15.55    3.05
   0   8   1   16.19    2.96
   0   8  -1   16.89    2.96
   0   8   1    9.39    2.49
   0   8  -1   11.45    2.95
   0   8   1   10.08    3.05
   0   8  -2    3.98    1.64
   0   8   2    6.43    2.87
   0   8  -2    8.17    2.87
   0   8   2    6.69    2.67
   0   8  -2    7.78    2.38
   0   8  -2    5.30    1.80
   0   8   2   11.75    3.06
   0   8  -3  593.75   16.29
   0   8   3  568.56   17.82
   0   8  -3  607.54   18.61
   0   8   3  550.91   16.62
   0   8  -3  587.39   14.86
   0   8  -4    0.66    2.25
   0   8   4    0.34    1.69
   0   8   4    0.05    2.30
   0   8  -4    0.42    1.40
   0   8  -5   27.61    4.49
   0   8   5   19.87    3.81
   0   8   5   26.03    4.18
   0   8  -6  576.47   19.05
   0   8   6  522.95   18.10
   0   8   6  560.47   18.28
   0   8   7   77.74    7.17
   0   8   7   65.14    6.15
   0   8  -7   74.65    7.38
   0   8   7   77.33    6.98
   0   8   8   65.54    6.83
   0   8   8   58.71    6.01
   0   8  -8   73.17    7.23
   0   8   8   75.82    7.46
   0   8  -9    5.03    2.73
   0   8   9    1.54    1.88
   0   8   9    4.74    2.69
   0   8   9    6.38    3.52
   0   8  10  148.38   10.43
   0   8  10  138.13    9.93
   0   8 -10  150.66   11.28
   0   8  10  140.78   10.55
   0   8  11   50.43    6.36
   0   8  11   47.42    6.23
   0   8 -11   47.51    6.57
   0   8  11   56.37    7.07
   0   8  12   86.36    8.41
   0   8 -12   90.83    9.01
   0   8  12  101.68    9.56
   0   8 -13    6.11    3.48
   0   8  13    1.50    2.30
   0   8  13    3.01    3.22
   0   8  14  311.99   17.21
   0   8 -14  330.60   17.78
   0   8  14  353.34   18.00
   0   8 -15   38.98    6.51
   0  -8 -15   41.70    6.94
   0   8  15   38.92    6.83
   0   8 -15   34.89    5.97
   0   8 -15   36.77    6.28
   0   8  15   37.13    6.58
   0   8 -15   40.59    6.46
   0   8 -16  240.87   16.16
   0   8 -16  213.15   14.48
   0  -8 -16  244.00   16.17
   0   8 -16  214.46   15.07
   0   8  16  229.00   15.46
   0   8 -16  250.74   16.21
   0   8  16  241.97   15.53
   0   8 -17   33.87    6.18
   0  -8 -17   38.68    6.64
   0   8 -17   34.97    5.92
   0   8  17   18.36    5.15
   0   8 -17   30.31    5.83
   0   8  17   39.68    6.75
   0   8 -17   32.84    5.88
   0   8 -18    1.33    2.90
   0   8 -18   -3.69    2.71
   0   8 -18   -1.86    2.80
   0  -8 -18    0.56    2.26
   0   8 -19    3.85    2.58
   0   8 -19    8.90    3.61
   0   8 -19    2.64    2.39
   0  -8 -19    1.42    2.29
   0   8 -20   13.45    4.07
   0   8 -20   18.43    4.73
   0  -8 -20   14.47    4.49
   0   8  21    1.87    1.75
   0   8 -21    7.07    3.57
   0   8 -21    0.79    1.50
   0  -8 -21    3.04    2.30
   0   8  22    0.10    1.81
   0   8 -22   -1.71    2.64
   0  -8 -22   -0.11    1.93
   0   8 -22   -0.53    1.75
   0   8  23   -0.26    1.76
   0   8 -23   -0.84    2.12
   0  -8 -23    0.51    1.83
   0   8 -23   -1.31    1.94
   0   8 -24    3.37    2.09
   0  -8 -24    1.50    2.19
   0   8  24   -1.13    1.63
   0   8 -25   -0.13    1.55
   0  -8 -25    1.22    1.62
   0   8 -26   -2.34    1.58
   0  -8 -26    2.60    2.01
   0   9   0   -0.15    1.81
   0   9   0    2.85    1.65
   0   9  -1    8.38    2.40
   0   9   1    6.43    2.52
   0   9   1    6.45    2.13
   0   9  -1   14.91    3.28
   0   9   1    7.64    2.86
   0   9  -1   10.55    3.11
   0   9   2   10.30    2.88
   0   9  -2   14.30    3.16
   0   9   2   12.29    3.12
   0   9  -2    7.91    2.47
   0   9  -2    7.49    2.55
   0   9   3   32.84    4.64
   0   9  -3   40.23    4.72
   0   9   3   36.84    4.79
   0   9  -3   33.99    5.23
   0   9   4  185.67   11.12
   0   9   4  195.05   11.04
   0   9  -4  182.73   11.71
   0   9   5   17.03    3.82
   0   9   5   17.39    3.50
   0   9  -5   16.92    3.91
   0   9   6   10.42    3.12
   0   9   6    9.93    3.02
   0   9  -6   10.52    3.28
   0   9   7  101.22    8.86
   0   9   7  103.45    8.92
   0   9  -7  104.40    8.94
   0   9   8    5.69    2.95
   0   9   8    3.42    2.96
   0   9  -8    8.69    3.19
   0   9   9   -0.15    1.95
   0   9   9    1.19    3.13
   0   9  -9   -1.95    2.01
   0   9  10   21.30    4.50
   0   9 -10   26.01    5.26
   0   9  10   22.43    4.87
   0   9  11  162.42   11.74
   0   9 -11  159.58   12.13
   0   9  11  141.22   10.83
   0   9 -12   18.98    4.54
   0   9  12   20.11    4.23
   0   9  12   30.87    5.78
   0   9  13  109.80   10.46
   0   9  13   92.82    9.39
   0   9 -13  106.82   10.39
   0   9  14  307.24   17.35
   0   9  14  262.14   15.32
   0   9 -14  297.11   17.26
   0   9 -14  314.99   17.75
   0   9 -14  296.38   18.00
   0   9 -14  256.06   16.55
   0   9  15   78.94    9.31
   0   9  15   68.99    8.08
   0   9 -15   73.90    9.06
   0   9 -15   78.00    9.14
   0  -9 -15   80.32    9.63
   0   9 -15   71.11    8.96
   0   9 -15   77.89    9.33
   0   9 -16   10.60    3.70
   0   9 -16   13.56    3.85
   0   9 -16   11.44    3.79
   0  -9 -16   17.41    4.44
   0   9 -16    9.94    3.87
   0   9  16   12.01    4.41
   0   9 -17    0.55    2.37
   0  -9 -17   -1.12    2.31
   0   9 -17    0.14    2.01
   0   9 -17   -1.87    2.92
   0   9 -18    1.12    2.52
   0  -9 -18   -0.31    1.94
   0   9 -18    4.65    2.82
   0   9 -18    1.80    2.15
   0   9 -19   18.29    4.62
   0  -9 -19   22.39    5.21
   0   9 -19   28.39    5.59
   0   9 -20    5.80    2.91
   0   9 -20    3.91    2.37
   0   9 -20    5.41    1.71
   0  -9 -20    5.96    2.97
   0   9 -21    3.05    2.52
   0  -9 -21    8.03    3.07
   0   9 -21    2.17    1.96
   0   9 -22   -2.27    2.40
   0   9 -22   -0.16    2.02
   0  -9 -22    0.31    1.81
   0   9 -23    1.60    1.96
   0  -9 -23    3.00    2.30
   0   9 -24    1.37    1.64
   0  -9 -24    2.91    2.33
   0   9 -25    1.61    1.72
   0  -9 -25    1.94    1.28
   0  10   0  597.02   20.18
   0  10   0  608.21   22.39
   0  10   0  622.34   18.36
   0  10  -1  118.39    9.07
   0  10   1  119.97    9.47
   0  10  -1  137.77   12.17
   0  10   1  135.24    8.80
   0  10   2   58.05    6.75
   0  10  -2   55.32    6.05
   0  10  -2   64.42    7.55
   0  10   2   51.38    5.69
   0  10   3  103.59    8.85
   0  10  -3  107.79    8.19
   0  10  -3  107.23    9.43
   0  10   3  105.49    8.54
   0  10   4   17.01    3.67
   0  10  -4   19.67    4.71
   0  10   4   17.67    4.17
   0  10   5    0.49    2.58
   0  10  -5    0.41    2.04
   0  10   5    0.66    1.96
   0  10   6   27.94    5.18
   0  10  -6   25.03    5.11
   0  10   6   24.24    4.45
   0  10   7    0.69    2.21
   0  10  -7    0.33    2.38
   0  10   7    1.04    2.01
   0  10   8   33.27    5.45
   0  10  -8   43.94    6.77
   0  10   8   42.37    6.41
   0  10   9    4.32    2.90
   0  10  -9    2.02    2.21
   0  10   9    4.98    3.62
   0  10 -10   18.63    4.32
   0  10  10   21.98    4.83
   0  10 -11    9.51    3.58
   0  10  11   14.50    4.62
   0  10 -12    1.99    2.45
   0  10 -12   -0.92    2.18
   0  10 -12   -0.58    3.40
   0  10 -12    0.09    1.87
   0  10  12   -2.47    3.00
   0  10  13    3.18    3.44
   0  10  13    1.81    2.35
   0  10 -13   -4.47    3.26
   0  10 -13   -2.60    3.06
   0  10 -13    2.17    2.24
   0  10 -13    2.18    1.88
   0  10  14  189.56   14.02
   0  10 -14  183.77   14.15
   0  10  14  173.47   12.83
   0  10 -14  153.48   13.07
   0 -10 -14  184.75   14.05
   0  10 -14  173.83   14.11
   0  10 -14  185.23   14.16
   0  10  15  114.18   10.46
   0  10 -15  112.32   11.00
   0  10 -15   84.29   10.03
   0 -10 -15  104.06   10.85
   0  10 -15  101.61   10.91
   0  10 -16   25.24    5.12
   0  10 -16   24.05    5.49
   0 -10 -16   33.76    6.45
   0  10 -16   37.29    6.62
   0  10 -17   25.27    5.40
   0 -10 -17   26.70    5.59
   0  10 -17   20.84    5.13
   0  10 -17   20.89    4.94
   0  10 -18   24.31    5.38
   0 -10 -18   37.43    6.54
   0  10 -18   35.51    6.35
   0  10 -19    8.46    3.32
   0  10 -19    9.61    3.41
   0 -10 -19    5.56    2.91
   0  10 -19    9.28    3.48
   0  10 -20    1.69    2.04
   0  10 -20   -1.13    2.32
   0  10 -20    2.49    2.70
   0 -10 -20    0.26    1.99
   0  10 -21    0.17    1.96
   0 -10 -21   -2.30    2.82
   0  10 -22   -3.17    2.25
   0 -10 -22    1.91    1.74
   0  10 -23   -0.72    1.70
   0 -10 -23    0.88    2.02
   0  10 -24    2.43    1.54
   0 -10 -24   -1.08    1.40
   0  11   0   -1.60    2.64
   0  11   0    0.69    2.35
   0  11  -1    9.93    3.44
   0  11  -1   12.90    3.48
   0  11   1   16.36    4.03
   0  11  -2    5.46    3.18
   0  11   2    4.54    2.35
   0  11  -2    2.27    2.25
   0  11   2    0.92    2.26
   0  11   3   66.01    7.43
   0  11  -3   58.43    8.01
   0  11   3   70.56    7.00
   0  11  -4   -1.15    2.13
   0  11   4    0.83    2.26
   0  11   4    1.90    2.12
   0  11  -5    1.53    2.56
   0  11   5    0.34    2.30
   0  11   5   -2.95    2.32
   0  11   6   55.58    7.28
   0  11  -6   48.55    7.20
   0  11   6   57.16    6.75
   0  11   7    3.82    3.08
   0  11   7    5.17    3.23
   0  11  -7    3.13    3.01
   0  11   8    5.84    3.35
   0  11  -8    9.00    3.67
   0  11   9    3.75    2.73
   0  11  -9    7.98    3.62
   0  11 -10   26.40    5.23
   0  11  10   26.42    5.01
   0  11 -10   31.09    6.11
   0  11 -10   28.50    5.49
   0  11 -11   18.27    4.83
   0  11 -11   14.73    3.90
   0  11  11   22.69    4.66
   0  11 -11   13.29    3.17
   0  11 -11   25.52    5.81
   0  11 -12   47.48    7.49
   0  11 -12   46.35    7.07
   0  11 -12   43.20    6.96
   0  11  12   35.81    6.33
   0  11 -12   41.83    5.28
   0  11  12   48.98    7.04
   0  11 -13   25.30    5.72
   0  11 -13   26.25    5.57
   0  11 -13   23.75    5.36
   0  11  13   28.33    6.26
   0  11  13   26.89    5.59
   0  11 -14   25.63    5.53
   0  11 -14   31.21    5.96
   0  11  14   25.76    5.46
   0 -11 -14   28.70    5.67
   0  11 -15   19.98    5.12
   0  11 -15   24.04    5.36
   0  11  15   24.46    5.00
   0 -11 -15   27.98    5.59
   0  11 -16   11.43    4.03
   0  11 -16   14.63    4.16
   0 -11 -16   13.69    4.15
   0  11 -17   -2.07    2.84
   0  11  17    0.11    1.85
   0 -11 -17    5.93    3.53
   0  11 -18    3.10    2.66
   0  11 -18   -0.20    2.02
   0 -11 -18    4.15    2.67
   0  11 -19    1.02    2.42
   0 -11 -19    0.41    1.98
   0  11 -19    2.23    2.16
   0 -11 -20    2.90    2.49
   0  11 -20    1.66    2.31
   0 -11 -21    4.63    2.93
   0  11 -21    7.71    3.06
   0 -11 -22   -2.73    2.05
   0  11 -22   -1.60    1.58
   0 -11 -23   -2.02    1.79
   0  11 -23   -1.79    1.37
   0  12   0   81.93    8.61
   0  12  -1  112.03    9.68
   0  12   1  109.72   10.12
   0  12  -1  105.67   10.95
   0  12   2   23.60    5.01
   0  12  -2   15.62    5.15
   0  12   3   25.57    5.43
   0  12  -3   24.50    5.96
   0  12   4   53.99    7.37
   0  12   4   49.12    6.27
   0  12  -4   45.94    7.29
   0  12   5    6.75    2.70
   0  12   5   15.67    4.38
   0  12  -5   14.29    4.41
   0  12   6    0.23    2.40
   0  12   6    0.83    2.36
   0  12  -6    2.40    2.22
   0  12  -7    4.40    2.17
   0  12   7   -2.24    2.96
   0  12  -7   -1.28    2.34
   0  12  -7   -1.44    2.96
   0  12  -8    8.36    3.48
   0  12  -8   10.90    3.34
   0  12   8   14.07    4.38
   0  12  -8    5.22    2.72
   0  12  -8   13.49    4.46
   0  12  -9   11.40    3.82
   0  12  -9   23.63    5.19
   0  12   9   19.35    4.64
   0  12  -9   15.64    3.33
   0  12  -9   19.74    5.16
   0  12 -10   56.17    8.42
   0  12 -10   51.88    7.93
   0  12 -10   53.06    8.06
   0  12  10   66.91    8.42
   0  12  10   59.06    8.10
   0  12 -10   34.13    5.43
   0  12 -11  115.74   11.71
   0  12 -11  128.83   12.22
   0  12 -11  112.61   11.17
   0  12 -11  104.38    8.02
   0  12  11  116.19   10.67
   0  12  11  108.62   10.66
   0  12 -12  101.54   10.69
   0  12 -12   80.06    8.24
   0  12  12  105.30   10.37
   0  12 -12  102.63   11.15
   0  12 -12  110.21   10.70
   0  12 -13    2.60    2.71
   0 -12 -13    0.01    1.86
   0  12 -13   -2.39    2.51
   0  12  13    3.39    3.04
   0  12 -13    0.83    2.28
   0  12 -14   -0.17    2.04
   0  12 -14    6.34    3.17
   0 -12 -14   -0.37    2.54
   0  12 -14    1.00    2.57
   0  12  14    0.33    1.87
   0  12 -15    1.41    2.38
   0 -12 -15    2.21    2.21
   0 -12 -16    3.10    3.09
   0  12  16    1.66    2.16
   0  12 -16    0.79    2.66
   0  12 -17   21.27    4.97
   0 -12 -17   22.74    4.86
   0  12  17   24.87    4.75
   0  12 -17   30.59    5.83
   0  12 -18    1.78    2.58
   0  12  18   -0.75    2.01
   0  12 -18   -0.38    2.11
   0 -12 -18   -0.53    2.18
   0  12 -19    4.72    2.63
   0 -12 -19   -0.08    2.16
   0  12 -20    0.60    2.07
   0 -12 -20    1.21    2.09
   0  12 -21    2.24    2.07
   0 -12 -21    1.38    1.79
   0  12 -22    2.02    1.69
   0 -12 -22   -0.05    1.36
   0  13   0    2.64    1.86
   0  13   0   -0.93    2.02
   0  13  -1    6.18    2.31
   0  13   1    6.20    3.36
   0  13   1    2.25    1.88
   0  13  -1    2.60    1.90
   0  13   2    0.98    2.33
   0  13  -2    1.88    2.65
   0  13  -2    5.97    2.95
   0  13  -2    0.68    2.68
   0  13   2   -1.80    1.87
   0  13  -2    0.95    1.74
   0  13  -3    8.43    3.55
   0  13  -3    8.25    2.50
   0  13   3    8.66    3.46
   0  13  -3   19.62    4.88
   0  13  -3   15.78    4.93
   0  13  -4    0.65    2.36
   0  13   4   -0.82    2.57
   0  13  -4    0.54    1.84
   0  13  -4    3.67    3.46
   0  13  -4   -0.46    2.05
   0  13  -5   -1.19    2.00
   0  13  -5    5.07    2.98
   0  13   5    2.10    1.95
   0  13  -5    1.95    2.32
   0  13  -5    3.60    3.47
   0  13  -6    0.65    2.58
   0  13  -6    2.66    2.59
   0  13  -6    4.66    2.47
   0  13  -6    9.03    3.48
   0  13   6    2.63    2.04
   0  13   6    6.23    2.79
   0  13  -6    5.43    2.62
   0  13  -6    2.24    1.91
   0  13  -7   44.24    7.62
   0  13  -7   43.47    7.41
   0  13  -7   46.47    7.50
   0  13  -7   37.21    6.62
   0  13   7   45.10    6.68
   0  13  -7   46.22    6.90
   0  13  -7   32.35    5.32
   0  13   7   37.53    6.09
   0  13   8    2.94    2.89
   0  13  -8   -2.23    3.21
   0  13  -8   -4.88    3.48
   0  13  -8    1.47    2.05
   0  13  -8   -1.75    2.96
   0  13  -8    3.31    2.08
   0  13  -8   -2.78    2.76
   0  13  -9   21.12    5.61
   0  13  -9   19.48    4.73
   0  13  -9   11.00    4.02
   0  13   9   10.68    3.47
   0  13  -9   11.43    4.08
   0  13 -10    3.69    2.84
   0  13 -10   -2.47    2.77
   0  13  10    7.45    3.79
   0  13 -10   -3.49    3.33
   0  13 -10   -0.16    1.95
   0  13 -11   36.54    5.60
   0  13 -11   54.63    7.82
   0  13  11   46.06    6.97
   0  13 -11   58.81    8.16
   0  13 -11   48.01    7.92
   0  13 -12   60.14    8.21
   0 -13 -12   56.29    7.67
   0  13  12   55.84    7.75
   0  13 -12   62.83    8.13
   0  13 -12   56.87    8.12
   0  13 -13    0.71    1.74
   0  13 -13    3.01    2.80
   0  13 -14    1.49    2.23
   0 -13 -14    0.81    2.28
   0  13 -15    1.66    2.36
   0 -13 -15    1.85    1.76
   0  13 -15    5.28    2.57
   0  13  15    7.77    2.97
   0  13 -15    7.15    3.17
   0  13 -16   20.78    4.96
   0 -13 -16   21.66    4.41
   0  13  16   15.05    4.27
   0  13 -16   18.67    4.70
   0  13 -17    0.31    2.48
   0  13  17    1.80    2.27
   0  13 -17    1.97    2.59
   0 -13 -17   -1.10    1.87
   0  13  18   26.83    4.17
   0 -13 -18   24.15    4.34
   0  13 -18   27.24    5.04
   0 -13 -19    2.12    2.13
   0  13 -19   -0.69    1.77
   0 -13 -20   15.20    3.28
   0  13 -20   11.82    3.04
   0 -13 -21    1.03    1.20
   0  13  21    1.15    1.35
   0  13 -21    0.10    1.56
   0  14   0  165.24   13.04
   0  14   0  155.97   13.46
   0  14  -1  103.03   10.56
   0  14   1   84.26    9.46
   0  14  -1  103.18    8.58
   0  14  -1   93.26   10.39
   0  14   1   85.50    9.62
   0  14  -2   20.34    5.21
   0  14   2   13.55    3.88
   0  14   2   14.20    4.23
   0  14   2   18.53    4.88
   0  14  -2   18.93    5.43
   0  14  -2   17.34    4.25
   0  14   3    7.48    3.42
   0  14  -3   11.50    3.96
   0  14  -3   15.75    4.58
   0  14  -3    4.48    2.86
   0  14   3   11.69    3.97
   0  14   4   62.36    8.10
   0  14  -4   55.30    8.34
   0  14  -4   58.80    8.14
   0  14  -4   45.04    6.76
   0  14   4   60.89    8.09
   0  14  -4   69.28    8.77
   0  14  -5   24.62    5.53
   0  14   5   18.37    4.61
   0  14  -5   19.99    4.95
   0  14   5   21.44    4.63
   0  14  -5   10.64    3.71
   0  14  -5   25.52    5.05
   0  14  -6   46.95    7.37
   0  14   6   61.48    7.95
   0  14  -6   48.01    7.60
   0  14  -6   58.50    6.16
   0  14  -6   52.80    7.61
   0  14   6   54.15    7.56
   0  14  -7   16.55    4.67
   0  14   7   16.16    4.64
   0  14  -7   13.16    4.32
   0  14  -7    9.77    3.73
   0  14   7   11.72    2.80
   0  14  -7   14.06    4.07
   0  14   8   59.54    8.08
   0  14  -8   52.78    8.00
   0  14  -8   65.95    8.70
   0  14  -8   62.36    8.10
   0  14  -9   -0.25    2.21
   0  14   9    0.09    2.81
   0  14  -9   -3.25    2.56
   0  14  -9    1.18    2.63
   0  14  -9   -1.16    2.54
   0  14 -10    7.48    3.70
   0  14 -10    0.65    1.96
   0  14 -10    3.05    3.09
   0  14  10    4.08    2.93
   0  14 -11   55.28    6.14
   0  14 -11   54.92    7.64
   0  14 -11   66.48    8.21
   0  14 -11   62.90    8.51
   0  14 -12    4.60    3.35
   0  14 -12    7.72    3.29
   0  14 -13    2.16    2.39
   0  14 -13   -0.65    1.88
   0 -14 -13    2.37    2.12
   0  14  13    7.33    3.82
   0  14 -13    0.86    2.23
   0  14 -14    2.21    2.43
   0  14 -14    1.17    1.97
   0 -14 -14    1.26    1.97
   0  14  14   -0.21    2.16
   0  14 -14    1.53    2.47
   0  14 -15    8.32    3.49
   0  14  15    8.78    3.05
   0  14 -15    5.88    2.30
   0  14 -15    6.33    2.97
   0 -14 -15    6.93    2.72
   0  14  16    1.61    1.94
   0  14 -16    0.46    2.09
   0 -14 -16    0.78    1.70
   0  14  17    4.29    2.02
   0  14 -17    3.36    2.13
   0 -14 -17    0.36    1.67
   0  14  18    1.03    1.42
   0 -14 -18    0.43    1.53
   0  14 -18   -0.61    1.62
   0 -14 -19    1.65    1.75
   0  14  19    2.44    1.56
   0  14 -19    0.91    1.54
   0  15   0    0.22    1.84
   0  15   0   -0.39    2.16
   0  15   0   -4.86    2.76
   0  15  -1    2.74    2.56
   0  15   1    3.67    2.60
   0  15  -1    1.61    2.27
   0  15   1    3.84    2.62
   0  15  -1   -1.94    2.05
   0  15  -2    1.78    2.05
   0  15   2    2.10    2.51
   0  15   2   -2.23    1.97
   0  15  -2    1.62    2.00
   0  15  -2   -0.55    2.24
   0  15   3    0.55    1.90
   0  15  -3    2.55    3.03
   0  15   3    1.29    2.41
   0  15  -3    1.95    2.59
   0  15  -3    4.41    2.39
   0  15   4    5.31    3.00
   0  15  -4    7.16    2.56
   0  15   4    8.51    3.58
   0  15  -4   10.21    4.11
   0  15  -4    6.53    2.52
   0  15   5    2.67    2.41
   0  15  -5    5.62    3.01
   0  15  -5    4.98    2.75
   0  15   5    9.55    3.31
   0  15  -5    2.16    2.35
   0  15  -6    6.08    2.90
   0  15   6    8.31    3.36
   0  15  -6    6.81    2.56
   0  15  -6    6.45    2.90
   0  15   6   10.11    3.49
   0  15  -6   13.04    4.42
   0  15  -7   25.12    5.32
   0  15  -7    5.18    2.84
   0  15  -7   23.74    5.19
   0  15   7   16.04    3.87
   0  15  -7   18.51    4.50
   0  15   7   21.39    4.74
   0  15  -7   21.26    5.28
   0  15  -8    9.85    3.65
   0  15  -8   13.44    3.81
   0  15  -8    5.45    2.29
   0  15  -8   17.47    4.77
   0  15  -8   12.84    4.02
   0  15  -9   53.26    5.76
   0  15  -9   55.70    7.45
   0  15  -9   66.01    8.66
   0  15  -9   76.06    8.92
   0  15  -9   83.16    8.74
   0  15 -10   77.85    8.64
   0  15 -10   82.97    8.37
   0  15 -10   80.56    8.81
   0  15 -10   65.61    8.29
   0  15 -11    1.78    2.12
   0  15 -11    1.98    3.15
   0  15  11    0.38    2.44
   0  15 -11    6.15    3.48
   0  15 -12    3.16    2.18
   0  15  12    2.97    2.81
   0  15 -12    1.88    2.52
   0  15  13   -0.89    2.29
   0  15 -13   -4.12    2.42
   0  15 -13   -0.10    2.06
   0  15  14    7.25    2.89
   0  15 -14    4.42    1.90
   0  15 -14    7.23    3.03
   0  15  15    0.92    1.84
   0  15 -15   -2.92    2.37
   0  15 -15    1.08    1.36
   0  15 -16    3.59    2.00
   0  15  16    2.09    1.54
   0  15  16    0.09    1.57
   0  15 -17    0.20    1.46
   0  15  17    2.71    1.64
   0  16   0   20.56    4.89
   0  16   0   18.04    4.71
   0  16   1   58.59    7.51
   0  16  -1   58.23    7.49
   0  16  -1   68.85    8.74
   0  16   1   35.93    5.59
   0  16   1   60.20    7.99
   0  16  -1   44.83    5.43
   0  16  -2   63.67    8.09
   0  16   2   63.17    8.33
   0  16  -2   56.68    6.25
   0  16   2   51.90    6.19
   0  16  -2   77.78    9.36
   0  16  -3   76.71    8.61
   0  16   3   82.58    8.19
   0  16   3   79.27    8.89
   0  16   3   39.23    5.57
   0  16  -3   50.61    5.75
   0  16  -3   78.27    8.88
   0  16  -4    4.27    2.85
   0  16   4    5.65    2.85
   0  16  -4    1.26    2.14
   0  16   4    2.33    2.27
   0  16  -4    4.16    2.63
   0  16  -5   15.11    4.09
   0  16   5   11.71    3.46
   0  16   5   17.92    4.22
   0  16  -5    3.47    1.99
   0  16  -5   11.10    3.68
   0  16  -6   18.78    4.50
   0  16   6   25.42    5.04
   0  16   6   19.62    4.33
   0  16  -6   22.94    4.73
   0  16  -6    9.93    2.78
   0  16  -7   27.63    5.40
   0  16   7   34.88    5.74
   0  16   7   25.23    4.78
   0  16  -7   33.59    5.67
   0  16  -8    3.35    2.53
   0  16   8    5.63    3.33
   0  16  -8   -2.15    2.24
   0  16  -8    2.37    2.34
   0  16  -9   68.54    7.74
   0  16   9   66.48    7.47
   0  16  -9   69.64    7.39
   0  16 -10   -3.25    2.65
   0  16  10    3.18    2.60
   0  16 -10    3.28    2.66
   0  16 -11   10.02    3.40
   0  16 -11    7.81    2.71
   0  16  11    9.45    3.40
   0  16 -12   -1.15    1.52
   0  16 -12   -3.87    2.44
   0  16  12   -1.30    2.03
   0  16 -13    0.55    2.01
   0  16 -13   -0.08    1.60
   0  16  13    1.03    1.83
   0  16 -14    3.56    1.74
   0  16  14    1.86    1.81
   0  16  15    1.06    1.53
   0  17   0   -1.98    2.13
   0  17   0    0.69    2.13
   0  17   1    7.62    2.52
   0  17  -1   37.30    6.30
   0  17  -1   19.06    3.40
   0  17   1   41.00    6.38
   0  17  -2   27.56    5.27
   0  17   2   31.93    5.83
   0  17  -2   34.34    6.12
   0  17   2   16.69    4.26
   0  17  -3  143.16   10.83
   0  17  -3  154.40   11.62
   0  17   3  141.37   10.83
   0  17  -4   20.55    4.53
   0  17   4   17.31    3.67
   0  17   4    9.36    3.21
   0  17   4   20.12    4.34
   0  17  -4   27.73    5.49
   0  17  -5   55.70    6.85
   0  17   5   63.18    6.65
   0  17  -5   67.25    7.59
   0  17   5   68.84    7.19
   0  17  -6    7.74    3.05
   0  17   6    5.91    2.55
   0  17   6    8.14    2.68
   0  17  -6   11.91    3.59
   0  17   6    4.88    2.47
   0  17  -7   19.61    4.16
   0  17   7   23.52    4.27
   0  17  -7   21.28    4.23
   0  17   7   11.49    2.99
   0  17  -8    3.44    2.49
   0  17   8    5.94    2.72
   0  17  -8    4.90    2.13
   0  17  -9   -0.82    1.70
   0  17   9   -0.46    1.58
   0  17 -10   -1.23    1.77
   0  17  10   -0.89    1.91
   0  17 -11   -0.61    1.71
   0  17  11   -0.23    1.49
   0  17  12   -0.97    1.56
   0  17  13   -3.25    1.70
   0  18   0    6.18    3.03
   0  18   1    3.20    2.04
   0  18  -1    3.14    2.31
   0  18   2    5.98    2.64
   0  18  -2   -1.94    2.16
   0  18  -3    6.12    2.44
   0  18   3   12.47    3.32
   0  18   4   11.67    2.97
   0  18  -4    8.38    2.91
   0  18   5    6.00    2.07
   0  18  -5    5.81    2.40
   0  18   6    7.67    2.31
   0  18  -6   12.98    2.94
   0  18   7    2.33    1.51
   0  18  -7    7.27    2.22
   0  18   8    0.42    1.45
   0  18  -8    1.34    1.56
   0  18   9    2.83    1.50
   0  19  -1    1.46    1.62
   0  19  -2    4.82    2.13
   0  19  -3    5.72    2.24
   0  19  -4    0.62    1.75
   1   0 -28    3.84    1.92
  -1   0  28    2.54    1.93
   1   0 -28    1.69    1.26
  -1   0  27    0.90    1.67
   1   0 -27   -0.94    1.73
   1   0 -26   15.00    3.94
   1   0 -26    9.68    3.33
  -1   0  26    8.88    2.71
   1   0 -25   -1.84    2.06
  -1   0  25    2.13    2.72
   1   0 -24   44.19    6.52
   1   0 -23    0.30    1.95
   1   0 -22   11.45    3.77
  -1   0  21   -0.74    2.22
   1   0 -21    3.15    2.57
  -1   0  20   -3.25    2.92
   1   0 -20   -4.09    2.64
  -1   0  19   -0.82    2.13
   1   0 -19   -1.32    2.25
  -1   0  18   -1.49    2.33
  -1   0  17   -1.68    1.78
  -1   0  16   23.08    4.27
  -1   0  15    0.79    1.91
  -1   0  14   71.01    6.78
  -1   0  13    0.17    1.92
  -1   0  12  519.40   15.53
  -1   0  11    1.52    1.74
  -1   0  10   31.28    3.74
  -1   0   9    0.62    1.32
  -1   0   8  359.57   21.96
  -1   0   8  315.19    9.72
  -1   0   7    0.10    2.22
  -1   0   7    0.49    1.00
  -1   0   6 3088.56   56.21
  -1   0   4   69.66    7.41
  -1   0   3    0.82    2.14
  -1   0   2 1139.51   26.12
  -1   0   1   -0.30    2.05
   1   0  -1    2.32    1.84
   1   0   0   24.63    4.01
  -1   0   0   26.80    4.06
   1   0   1   -0.03    2.30
  -1   0  -1   -0.21    1.93
   1   0   2 3512.10   48.27
  -1   0  -2 3528.52   48.71
   1   0   3    0.71    2.39
  -1   0  -4  560.70   20.94
   1   0   4  550.83   22.15
  -1   0  -5    0.79    1.15
   1   0   5    5.17    3.39
  -1   0  -5    1.80    2.70
  -1   0  -6 9966.75   48.13
   1   0   6 9999.00   49.65
  -1   0  -6 9996.95  100.35
  -1   0  -7    1.22    1.26
   1   0   7   -0.67    1.09
   1   0   7    1.95    3.42
   1   0   7    1.51    2.81
  -1   0  -8  212.18    7.81
   1   0   8  193.39    8.23
   1   0   8  222.97   18.15
   1   0   9   -0.40    1.30
  -1   0  -9    1.14    1.09
   1   0  10  115.20    7.24
  -1   0 -10  131.90    6.38
   1   0  11   -0.30    1.16
   1   0  12  539.22   16.48
   1   0  13    2.27    1.76
  -1   0 -14  818.40   24.27
   1   0  14  769.36   21.43
   1   0  15    0.09    2.14
  -1   0 -15    1.15    2.39
   1   0  16   19.66    3.96
  -1   0 -16   19.34    4.57
  -1   0 -17   -4.05    2.23
  -1   0 -18   -1.20    2.95
   1   0  19   -1.53    1.77
  -1   0 -19    1.80    2.26
  -1   0 -19    2.40    2.66
   1   0  20    2.89    3.26
  -1   0 -20    0.30    2.26
  -1   0 -20    3.05    2.41
   1   0  21   -0.59    2.35
  -1   0 -21   -1.87    2.03
   1   0  22   13.71    4.19
  -1   0 -22   11.91    4.13
   1   0  23    1.74    2.37
  -1   0 -23   -1.27    1.99
   1   0  24    0.40    2.23
  -1   0 -24    4.13    2.71
   1   0  25   -1.23    2.58
  -1   0 -25    1.53    2.11
  -1   0 -26    6.51    2.94
  -1   0 -26    0.79    1.73
  -1   0 -27   -1.18    2.06
  -1   0 -27   -1.53    1.71
  -1   0 -28    5.26    2.01
   1   1 -28   -2.43    1.95
   1  -1 -28    0.83    1.32
  -1  -1  28   -3.58    1.98
  -1   1  28    1.34    1.51
   1  -1 -28    3.09    1.36
   1   1 -28    1.18    1.39
   1  -1 -27   -0.14    1.58
   1   1 -27    3.86    2.11
  -1  -1  27    3.33    1.87
  -1   1  27    7.56    3.01
   1   1 -27    6.23    2.33
   1  -1 -27    0.97    1.61
   1   1 -26   -1.71    2.15
  -1  -1  26   -0.59    2.13
  -1   1  26   -0.87    1.89
   1  -1 -26    0.71    1.44
   1   1 -26   -0.97    1.49
   1   1 -25    0.08    2.19
   1   1 -25   -2.66    2.54
   1  -1 -25    2.07    2.19
  -1  -1  25    2.30    2.28
  -1   1  25    3.72    3.02
   1  -1 -24   -0.21    1.93
   1   1 -24    0.59    2.90
   1   1 -23   39.70    6.70
   1  -1 -23   47.20    7.09
   1   1 -22   19.17    5.11
   1  -1 -22   18.09    4.47
  -1   1  21   -1.60    2.20
   1  -1 -21    3.48    2.60
   1   1 -21    2.05    1.91
  -1   1  20    1.84    1.88
  -1  -1  20    2.28    2.29
   1   1 -20    3.53    2.89
   1  -1 -20    7.75    3.72
  -1   1  19   -1.80    2.36
  -1  -1  19    3.69    2.74
   1  -1 -19    2.52    2.28
   1   1 -19    1.84    2.20
  -1   1  18    1.68    1.97
  -1  -1  18    0.84    2.02
  -1  -1  17   13.40    3.43
  -1   1  17   12.86    3.54
  -1  -1  16   38.14    5.24
  -1   1  16   35.05    5.22
  -1  -1  15   75.12    6.93
  -1   1  15   71.10    7.03
  -1  -1  14   61.55    5.92
  -1   1  14   63.17    6.45
  -1   1  13  203.35   10.66
  -1  -1  13  204.12   10.13
  -1  -1  12    5.01    2.11
  -1   1  12    1.38    1.87
  -1  -1  11  183.46    8.72
  -1   1  11  187.58    9.16
  -1   1  10  400.41   12.54
  -1  -1  10  394.39   11.96
  -1   1   9   31.95    3.61
  -1  -1   9   33.78    3.39
  -1   1   8  352.49   21.66
  -1   1   8  325.82   10.05
  -1  -1   8  326.34    9.81
  -1   1   7  577.71   25.84
   1   1  -7  531.32   27.40
  -1   1   7  531.80   12.19
  -1  -1   7  547.95   11.94
  -1   1   6  134.45   11.40
  -1  -1   6  123.68    5.40
  -1  -1   5   72.53    8.46
  -1   1   5   66.92    7.46
  -1  -1   5   65.32    3.74
  -1  -1   4   99.53    9.19
  -1   1   4  103.29    8.53
  -1   1   3 2954.54   41.75
  -1  -1   3 2933.01   47.24
  -1   1   2  681.75   18.66
  -1  -1   2  678.63   21.95
  -1   1   1  108.98    6.97
  -1  -1   1  115.26    9.03
   1  -1  -1  112.74    7.06
   1  -1   0   40.07    4.19
  -1   1   0   36.86    4.18
  -1  -1   0   37.60    5.32
  -1   1  -1 2346.41   33.14
   1  -1   1 2306.48   33.26
  -1  -1  -1 2229.14   40.24
  -1  -1  -2 1277.73   31.87
   1  -1   2 1315.48   26.89
  -1  -1  -3 6264.58   75.66
  -1   1  -3 6409.75   62.18
   1  -1   3 6319.89   64.98
   1  -1   4 6828.25   74.24
  -1  -1  -4 6859.83   77.00
  -1   1  -4 6904.63   70.35
   1   1   5 3091.73   27.79
   1  -1   5 3093.98   54.75
  -1   1  -5 3003.14   50.62
  -1  -1  -5 3141.89   55.25
  -1   1  -6  110.23    5.03
   1   1   6  123.36    6.20
  -1   1  -6  118.47    6.25
  -1  -1  -6  125.75   11.94
   1   1   6  130.11   13.13
   1   1   6  121.04   10.51
  -1   1  -7   -0.01    1.06
   1  -1   7    0.11    0.98
   1   1   7   -0.35    1.14
   1  -1   7   -0.64    2.21
  -1  -1  -7   -0.33    2.35
   1   1   7    0.98    2.49
  -1   1  -7    0.34    1.60
   1   1   7   -0.56    2.32
  -1   1  -8   95.87    5.07
   1   1   8   91.55    5.98
   1  -1   8   89.52    5.26
  -1   1  -8   97.21    6.27
   1   1   8   79.75   10.01
  -1   1  -9   14.20    2.15
   1  -1   9   14.40    2.50
   1   1   9   14.49    2.80
   1   1   9   11.44    4.38
  -1   1  -9   17.44    3.25
  -1  -1 -10   45.38    4.14
  -1   1 -10   43.73    4.94
   1   1  10   33.41    4.21
   1  -1  10   37.36    3.96
  -1  -1 -11    4.78    1.86
  -1   1 -11    2.15    1.85
   1   1  11    1.69    1.88
   1  -1  11    0.78    1.13
  -1   1 -12    5.35    3.23
   1   1  12    4.41    2.38
   1  -1  12    2.12    1.53
  -1   1 -13   12.72    3.27
   1  -1  13    9.74    2.41
   1   1  13    9.05    2.63
  -1   1 -14   31.29    5.24
   1   1  14   25.42    4.43
  -1   1 -15   56.69    7.02
   1   1  15   50.33    6.07
   1   1  16   11.56    3.25
  -1   1 -16   14.94    4.04
   1   1  17    5.45    2.92
  -1  -1 -17   13.15    3.95
  -1   1 -17   16.82    4.64
   1   1  18   41.81    6.46
  -1   1 -18   46.92    6.88
  -1  -1 -18   51.48    7.40
  -1   1 -19    1.59    2.43
  -1  -1 -19    4.98    2.88
  -1  -1 -19    5.46    2.97
  -1   1 -19    2.88    1.81
   1  -1  19    6.67    3.25
   1   1  19   10.79    3.61
  -1   1 -20   -5.98    3.68
  -1   1 -20   -0.88    1.95
  -1  -1 -20    0.92    1.99
  -1   1 -20    1.79    2.29
  -1  -1 -20    4.35    3.25
   1  -1  20   -1.36    1.64
   1   1  20    0.53    1.70
  -1   1 -21    6.83    3.33
  -1  -1 -21    0.73    1.83
   1  -1  21   12.19    4.16
   1   1  21    9.56    3.61
  -1  -1 -22   22.18    4.74
  -1   1 -22   19.47    4.61
   1   1  22   29.47    6.03
   1  -1  22   27.19    5.69
  -1  -1 -23   -1.28    2.12
  -1   1 -23    1.38    1.57
   1   1  23    0.79    2.17
   1  -1  23   -0.97    1.87
  -1   1 -24    4.62    2.37
  -1  -1 -24    6.13    2.97
   1   1  24    7.10    2.98
   1  -1  24    2.30    1.86
   1  -1  25   -3.05    2.50
   1   1  25   -1.88    2.31
  -1   1 -25    0.16    2.36
  -1   1 -25   -0.07    1.79
  -1  -1 -25   -0.74    1.87
  -1   1 -26   -0.93    1.86
  -1  -1 -26    1.50    1.85
  -1   1 -26   -0.15    1.37
  -1  -1 -27    3.61    2.03
  -1   1 -27    3.40    2.43
  -1  -1 -27    0.63    1.50
  -1  -1 -28   -0.05    1.52
  -1   1 -28    1.19    1.55
   1  -2 -28   -2.56    1.66
  -1   2  28    2.40    1.97
   1   2 -28   -0.59    1.16
   1   2 -27    3.75    2.19
   1  -2 -27    5.92    2.12
  -1  -2  27    8.78    2.69
  -1   2  27    6.52    2.93
   1   2 -27    9.86    2.72
   1   2 -26   10.55    3.06
  -1   2  26   12.60    3.45
  -1  -2  26   13.76    3.13
   1  -2 -26    7.23    2.52
   1   2 -26    9.81    2.88
   1   2 -25    6.13    3.10
  -1  -2  25    5.43    2.76
  -1   2  25    4.61    2.91
   1  -2 -25    6.24    2.91
   1   2 -25    3.67    2.34
   1   2 -24   18.62    4.62
   1  -2 -24   18.23    4.26
   1   2 -24   18.00    4.55
   1  -2 -23    5.37    2.72
   1   2 -23    9.01    3.59
   1   2 -22   88.32    9.83
   1  -2 -22   83.20    9.38
   1   2 -21   79.76    9.35
   1  -2 -21   68.46    8.89
  -1   2  20    2.36    2.63
   1  -2 -20    1.85    1.69
   1   2 -20    0.18    2.04
   1   2 -20    0.02    2.92
  -1   2  19   11.78    3.62
   1   2 -19   12.38    3.56
   1  -2 -19    8.23    3.51
   1   2 -19   13.15    4.56
  -1   2  18   53.05    7.22
  -1  -2  17    1.36    2.02
  -1   2  17   -0.15    2.20
  -1  -2  16    9.52    2.85
  -1   2  16    8.95    2.77
  -1  -2  15   75.09    6.63
  -1   2  15   69.93    6.93
  -1   2  14    8.26    2.96
  -1  -2  14    6.94    2.30
  -1   2  13  389.39   14.88
  -1  -2  13  385.27   13.63
  -1   2  12  142.58    8.69
  -1  -2  12  145.82    8.03
  -1   2  11    9.11    2.56
  -1  -2  11    5.11    1.68
  -1   2  10  118.21    7.06
  -1  -2  10  116.46    6.55
  -1   2   9   77.02    5.49
  -1   2   9   73.85    4.48
  -1  -2   9   75.71    4.99
  -1   2   8  857.36   16.69
  -1   2   8  838.44   14.42
  -1  -2   8  846.94   15.69
  -1   2   7  180.08    7.20
  -1  -2   7  183.73   15.31
  -1   2   7  171.63    6.40
  -1  -2   7  197.64   16.28
   1   2  -7  183.73   16.45
  -1  -2   7  177.87    6.86
  -1  -2   6    9.61    1.76
  -1   2   6   10.53    2.04
  -1   2   6   10.60    1.83
   1   2  -6    5.04    2.86
  -1   2   6   15.93    4.58
  -1  -2   6   11.05    3.53
  -1  -2   6   11.26    3.47
   1   2  -6    6.20    1.45
  -1   2   5  129.10    5.38
  -1  -2   5  127.66   11.79
  -1   2   5  147.16   10.56
  -1   2   5  131.42    5.48
  -1   2   4   61.37    3.80
  -1   2   4   52.86    5.81
  -1  -2   4   55.13    7.24
  -1  -2   3  468.63   20.30
  -1   2   3  478.43   15.47
  -1   2   2   37.07    4.17
  -1  -2   2   36.86    5.71
  -1   2   1   22.89    2.99
  -1  -2   1   17.85    4.34
   1  -2   0  682.82   14.24
  -1  -2   0  672.56   23.13
  -1  -2  -1  166.21   12.06
   1  -2   1  162.19    7.53
   1  -2   2  463.90   14.34
  -1   2  -2  451.97   13.96
  -1  -2  -2  417.66   19.77
   1  -2   3 4418.42   50.69
  -1   2  -3 4522.36   48.81
  -1  -2  -3 4391.06   66.96
   1  -2   4 2400.81   41.92
  -1   2  -5  359.83    8.88
  -1   2  -5  366.99    9.13
   1   2   5  380.41   10.57
   1   2   5  358.84   14.42
  -1  -2  -5  393.58   20.80
  -1   2  -6    0.61    1.09
   1   2   6    0.38    1.38
   1   2   6   -0.86    2.89
  -1   2  -6    0.41    1.35
  -1  -2  -6   -0.02    2.78
   1   2   6   -0.36    1.81
  -1   2  -7  364.27    9.44
   1   2   7  373.06   11.74
  -1   2  -7  388.03   11.87
   1  -2   7  387.66   21.24
   1   2   7  370.08   17.69
  -1   2  -8   64.42    4.11
  -1   2  -8   66.23    5.26
   1   2   8   66.56    5.37
  -1   2  -9  135.37    7.94
   1   2   9  131.69    7.69
  -1   2 -10    2.67    2.47
   1   2  10    2.03    1.90
  -1   2 -11  175.51    9.84
   1   2  11  167.39    9.65
  -1   2 -12   86.29    7.42
   1   2  12   70.48    6.79
  -1   2 -13    3.98    2.67
   1   2  13    2.78    2.06
  -1   2 -14   18.90    3.90
   1   2  14   10.91    3.38
  -1   2 -15   19.39    4.30
   1   2  15   11.46    3.62
  -1   2 -16   28.15    5.15
   1   2  16   19.23    4.32
  -1   2 -17   26.40    5.63
   1   2  17   19.13    4.33
  -1   2 -18   71.17    8.32
   1   2  18   60.31    7.90
  -1  -2 -18   76.09    9.01
  -1   2 -18   75.45    8.88
   1   2  19    2.41    2.84
   1  -2  19   -2.55    2.71
  -1   2 -19    5.11    3.89
  -1  -2 -19    4.64    3.20
  -1   2 -19    1.12    1.76
  -1  -2 -19    1.18    2.48
  -1   2 -19    2.79    2.20
   1  -2  20   34.55    6.14
   1   2  20   23.65    5.21
  -1   2 -20   36.21    6.17
  -1   2 -20   27.41    5.84
  -1  -2 -20   32.17    6.27
  -1  -2 -20   36.39    6.47
  -1   2 -20   27.42    5.57
   1   2  21    1.65    2.04
   1  -2  21    1.05    2.36
  -1  -2 -21    1.11    1.94
  -1   2 -21    2.51    2.22
   1  -2  22   -0.60    2.27
   1   2  22    3.16    2.94
  -1  -2 -22    2.58    2.03
  -1   2 -22    2.83    2.36
   1  -2  23   -0.29    1.99
   1   2  23   -1.17    2.24
  -1   2 -23    0.96    1.66
  -1  -2 -23    0.12    2.26
  -1   2 -24   -1.45    1.85
   1   2  24    0.13    1.90
  -1   2 -24    4.94    2.49
  -1  -2 -24    4.71    3.03
   1  -2  24   -0.55    2.08
  -1   2 -25    4.81    2.26
  -1  -2 -25    6.40    2.98
  -1   2 -25    7.39    3.19
   1   2  25    4.08    2.73
  -1   2 -26    2.46    2.48
  -1  -2 -26    6.79    2.84
  -1   2 -27    7.02    2.73
  -1  -2 -27    5.13    2.44
  -1  -2 -28    3.85    1.76
  -1   2 -28    6.08    1.97
  -1   3  28    0.15    1.25
   1   3 -28    1.57    1.46
   1   3 -27    7.69    2.73
  -1   3  27   15.45    4.00
   1   3 -27   10.03    2.81
   1   3 -26    3.43    2.11
   1   3 -26    1.54    2.20
  -1   3  26   -1.99    1.88
   1  -3 -26    3.36    2.30
   1   3 -25   28.18    5.38
  -1   3  25   19.06    4.47
   1   3 -25   19.63    4.24
   1  -3 -25   15.11    3.59
   1   3 -24    6.88    3.60
   1  -3 -24    7.85    3.08
   1   3 -24    7.08    3.15
   1  -3 -23  124.19   11.03
   1   3 -23  124.39   11.22
   1   3 -23  143.23   12.09
   1  -3 -22   -0.30    2.06
   1  -3 -22    4.60    3.02
   1   3 -22    1.61    1.83
   1   3 -22    2.68    2.88
   1  -3 -21    4.00    2.80
   1   3 -21    0.03    2.43
   1  -3 -21   -1.77    1.86
  -1   3  20   64.70    8.36
   1   3 -20   67.42    8.54
   1  -3 -20   57.54    8.03
   1  -3 -20   67.37    8.30
   1   3 -20   63.42    8.41
   1   3 -19   14.33    4.23
   1   3 -19   11.84    3.78
   1  -3 -19   11.65    3.98
   1  -3 -19    5.78    3.17
  -1   3  19    8.15    3.08
  -1   3  18    3.07    2.31
   1   3 -18    3.88    2.36
   1   3 -17   83.88    9.13
  -1   3  17   89.86    9.04
  -1   3  16   19.26    4.27
   1   3 -16   20.42    4.16
   1   3 -15   38.49    5.65
  -1   3  15   31.19    4.98
  -1  -3  15   36.21    4.61
  -1  -3  14   -0.90    1.67
  -1   3  14    1.07    1.98
  -1  -3  13  295.84   11.82
  -1   3  13  316.30   13.61
  -1   3  12    1.05    1.68
  -1  -3  12    0.79    1.34
  -1  -3  11  129.27    7.16
  -1   3  11  135.00    8.17
  -1  -3  10  561.69   14.24
  -1   3  10  555.79   13.82
  -1   3  10  568.14   16.01
  -1  -3   9 1030.93   18.29
  -1   3   9 1054.88   18.30
  -1   3   9 1060.58   20.35
  -1  -3   8  204.54    7.82
   1   3  -8  192.12    8.64
  -1   3   8  199.87    8.43
  -1   3   8  207.01    8.05
   1   3  -7 1192.94   18.72
   1   3  -7 1204.48   19.83
  -1  -3   7 1175.48   17.82
  -1   3   7 1183.41   19.11
  -1   3   7 1178.56   18.71
   1   3  -6  440.23   10.97
   1   3  -6  439.38   11.36
  -1  -3   6  439.11   10.40
  -1   3   6  445.44   10.97
  -1  -3   6  455.12   24.03
  -1   3   6  449.43   11.24
   1   3  -6  446.47   25.52
   1   3  -5  979.20   15.66
  -1   3   5  969.37   15.32
   1   3  -5 1013.00   35.66
  -1  -3   5 1008.30   34.29
  -1   3   5  982.46   16.36
   1   3  -5  954.57   15.89
  -1   3   4  285.69    7.74
  -1  -3   4  286.09   17.91
  -1   3   4  301.84    8.97
   1   3  -4  299.20   18.13
   1   3  -4  284.34    8.02
  -1   3   3   72.17    4.32
  -1  -3   3   64.48    8.08
   1   3  -3   69.63    8.26
  -1   3   2 2381.67   27.78
  -1   3   2 2361.32   25.81
  -1  -3   2 2314.65   47.33
  -1   3   1  205.32    6.14
  -1   3   1  224.62    6.34
  -1  -3   1  217.40   14.39
  -1  -3   0    3.52    2.58
  -1   3   0    5.81    1.03
  -1  -3  -1    4.77    2.98
   1  -3   1    8.03    1.36
  -1  -3  -2    2.16    2.33
   1  -3   2    0.23    1.25
   1   3   2   -0.49    1.42
  -1  -3  -3 4989.22   76.50
   1   3   3 5114.50   36.27
  -1   3  -4  911.65   14.68
   1  -3   4  942.75   24.86
   1   3   4  934.41   34.01
   1   3   4  892.66   15.76
  -1   3  -4  917.80   16.18
  -1   3  -5 1205.64   17.71
  -1   3  -5 1181.04   19.30
   1   3   5 1138.33   18.49
   1   3   5 1180.43   40.08
  -1  -3  -5 1179.19   37.20
  -1   3  -5 1196.64   31.88
  -1  -3  -6  117.65   12.45
  -1   3  -6  129.88   11.68
   1   3   6  125.61   14.15
   1  -3   6  140.69   11.69
  -1   3  -6  126.01    6.14
  -1   3  -6  121.61    5.55
  -1   3  -6  127.20    6.82
   1   3   6  123.76    6.52
   1   3   6  116.12    6.76
  -1   3  -7    1.47    1.03
  -1   3  -7    0.73    1.30
   1   3   7    0.65    1.62
  -1   3  -7    0.09    1.58
   1  -3   7    1.25    2.63
  -1   3  -7    3.34    2.83
   1  -3   8  123.26   12.91
  -1   3  -8  124.33    6.78
  -1   3  -8  123.36    7.38
   1   3   8  119.92    7.44
  -1   3  -8  117.38    5.63
  -1   3  -9   57.07    4.92
  -1   3  -9   55.15    5.30
   1   3   9   46.11    5.09
  -1   3 -10    1.31    1.43
   1   3  10    1.97    2.01
  -1   3 -10    4.13    1.90
  -1   3 -11    8.28    2.33
   1   3  11    6.36    2.31
  -1   3 -11    9.58    3.04
  -1   3 -12   18.18    3.51
   1   3  12   17.25    3.88
  -1   3 -12   17.10    3.53
  -1   3 -13    0.67    1.57
   1   3  13    1.44    1.78
  -1   3 -13    0.87    2.12
   1   3  14   27.64    5.21
  -1   3 -14   38.00    5.40
  -1   3 -14   36.21    5.16
   1   3  15    3.71    2.23
  -1   3 -15    2.82    2.48
  -1   3 -15    4.47    2.56
   1   3  16   18.25    4.50
  -1   3 -16   17.17    4.00
  -1   3 -16   15.35    3.84
  -1   3 -17   51.45    7.12
   1   3  17   43.93    6.83
  -1   3 -17   50.65    6.81
   1   3  18    4.91    2.69
   1   3  18   11.89    4.10
  -1   3 -18    6.39    3.32
  -1  -3 -18    8.90    3.33
  -1   3 -18   13.99    4.07
   1   3  19   -1.85    2.28
  -1   3 -19    1.75    2.36
  -1  -3 -19    4.82    3.78
  -1  -3 -19   -0.82    2.11
  -1   3 -19   -0.22    1.96
  -1   3 -19    2.02    2.96
   1   3  20    9.62    3.97
  -1   3 -20    8.73    3.23
  -1   3 -20    9.39    3.45
  -1   3 -20    7.49    2.82
  -1  -3 -20    8.65    3.86
  -1  -3 -20    9.35    4.40
   1   3  21   -0.71    1.99
  -1   3 -21    3.83    2.60
  -1  -3 -21    5.30    2.90
   1   3  22   -0.50    2.12
  -1   3 -22   -0.57    1.95
  -1  -3 -22    1.09    2.23
  -1   3 -22   -2.51    3.10
   1   3  23   -1.37    2.62
  -1  -3 -23    3.01    2.49
  -1   3 -23    3.28    2.70
   1   3  24    0.61    1.67
  -1   3 -24    0.24    1.83
  -1  -3 -24    4.92    2.83
  -1   3 -25   -0.65    2.08
  -1  -3 -25    3.57    2.71
   1   3  25   -0.26    1.95
  -1   3 -26   -2.24    1.97
  -1  -3 -26    2.63    1.95
  -1   3 -27    6.60    2.43
  -1  -3 -27    3.88    1.99
  -1  -3 -28   -0.28    1.48
  -1   3 -28   -0.85    1.55
  -1   4  28    0.55    1.35
   1   4 -27   -0.17    1.43
  -1   4  27   -1.41    1.76
   1   4 -27    0.84    1.20
   1   4 -26    3.08    1.98
   1  -4 -26    3.65    2.09
  -1   4  26   -0.70    1.65
   1   4 -26    1.87    1.69
   1   4 -25    8.76    2.92
   1  -4 -25   10.60    2.89
  -1   4  25   21.67    4.64
   1  -4 -25   17.96    4.06
   1   4 -25    9.37    3.17
   1   4 -24   15.63    4.22
   1   4 -24   12.51    3.60
   1  -4 -24   12.60    3.26
  -1   4  24   15.56    4.48
   1  -4 -24   16.45    4.06
   1   4 -23   10.05    3.39
   1   4 -23   14.34    4.88
   1  -4 -23   11.33    3.82
   1  -4 -23   17.97    4.73
   1   4 -22   12.10    4.41
   1  -4 -22   15.49    4.29
   1   4 -22   16.11    4.60
   1  -4 -22   20.40    4.57
   1   4 -21   38.24    6.48
   1  -4 -21   32.94    5.98
   1  -4 -21   45.88    7.13
   1   4 -21   41.55    6.57
   1   4 -20  139.76   12.10
   1   4 -20  117.55   11.11
   1   4 -20  125.42   11.57
   1  -4 -20  128.16   11.28
   1  -4 -20  111.01   10.91
  -1   4  20  132.14   11.80
   1   4 -19    3.63    2.14
   1   4 -19    4.86    2.97
   1  -4 -19    1.61    2.08
   1   4 -19    0.39    2.56
  -1   4  19    4.42    2.88
   1   4 -18    2.29    2.45
   1   4 -18    3.56    2.22
  -1   4  18    5.80    2.76
  -1   4  18    3.29    2.75
  -1   4  17    1.80    1.99
   1   4 -17    2.04    2.41
  -1   4  16   36.07    5.77
   1   4 -16   33.40    5.61
   1   4 -15   56.72    6.86
  -1   4  15   60.61    6.94
  -1   4  14    4.21    2.43
   1   4 -14    4.74    2.19
  -1   4  13   39.72    5.11
   1   4 -13   34.29    4.84
   1   4 -12   29.63    4.45
  -1   4  12   23.20    3.94
  -1  -4  12   28.83    3.65
   1   4 -11  403.31   14.86
  -1  -4  11  383.90   12.27
  -1   4  11  407.97   14.47
  -1  -4  10  104.01    6.13
   1   4 -10  100.86    7.18
  -1   4  10  105.61    6.61
  -1   4  10  105.88    7.23
   1   4  -9  519.47   15.21
  -1  -4   9  507.55   12.89
  -1   4   9  504.88   14.74
  -1   4   9  495.43   13.90
   1   4  -8  694.97   15.89
   1   4  -8  679.20   16.94
  -1  -4   8  662.21   14.19
  -1   4   8  710.38   16.43
  -1   4   8  657.67   26.95
  -1   4   8  697.51   16.02
   1   4  -7  561.05   13.68
  -1  -4   7  546.13   12.42
   1   4  -7  560.19   14.39
  -1   4   7  581.78   13.94
  -1   4   7  562.41   14.19
  -1   4   7  557.44   22.43
   1   4  -6  475.49   12.07
   1   4  -6  465.46   12.50
  -1   4   6  485.82   11.96
  -1   4   6  490.39   12.87
  -1   4   6  493.92   19.35
   1   4  -6  488.35   28.03
   1   4  -5  856.45   16.29
   1   4  -5  823.87   16.00
  -1   4   5  887.73   15.04
  -1   4   5  871.49   22.62
  -1   4   5  880.69   16.90
  -1  -4   5  864.51   33.76
   1   4  -5  900.07   35.73
   1   4  -4  596.83   13.00
   1   4  -4  570.30   12.95
  -1   4   4  586.03   11.32
  -1   4   4  611.97   16.36
  -1   4   4  606.66   13.73
  -1  -4   4  566.48   26.30
   1   4  -4  595.83   27.06
   1   4  -3  467.54   11.72
   1   4  -3  437.36   10.80
  -1   4   3  474.81   11.46
  -1   4   3  472.19   11.91
  -1  -4   3  461.90   23.18
   1   4  -3  477.42   22.39
   1   4  -2  527.66   12.29
   1   4  -2  477.85   11.15
  -1   4   2  537.85   10.67
   1   4  -2  518.99   23.54
  -1  -4   2  496.84   23.67
   1   4  -2  527.71   21.72
  -1   4   2  542.70   12.40
  -1   4   1   33.31    3.03
   1   4  -1   29.37    2.80
  -1   4   1   39.69    3.58
  -1  -4   1   27.42    5.71
   1   4  -1   36.48    5.52
   1   4  -1   28.13    5.87
  -1   4   0    7.52    1.72
   1   4   0    5.32    1.51
  -1   4   0    9.25    1.90
  -1  -4   0    3.37    2.47
   1   4   0    4.46    2.78
   1   4   0    7.23    2.41
   1   4   1  284.73    8.94
  -1  -4  -1  276.72   18.26
  -1   4  -1  283.24    8.69
   1   4   1  288.17   17.96
   1   4   1  259.84   10.32
  -1   4  -1  302.26    8.59
   1   4   1  271.31    8.40
   1   4   2  435.39   11.41
  -1   4  -2  435.00   11.29
  -1  -4  -2  389.74   22.22
  -1   4  -2  442.00   10.61
   1   4   2  423.22   22.34
  -1   4  -2  472.32   10.75
  -1   4  -3   41.63    3.67
   1   4   3   44.06    3.89
   1  -4   3   45.02    3.96
  -1   4  -3   43.41    3.37
  -1  -4  -3   32.26    6.90
  -1   4  -3   43.21    4.56
   1   4   3   37.57    7.20
  -1   4  -3   48.57    3.65
  -1   4  -4  281.47    9.53
   1   4   4  283.67    9.73
   1  -4   4  280.04   12.63
  -1   4  -4  296.27    8.56
  -1   4  -4  283.65   13.37
   1   4   4  273.55   19.74
  -1   4  -4  298.63    9.31
  -1   4  -5 3405.60   34.10
   1   4   5 3419.04   34.39
  -1  -4  -5 3387.09   65.65
  -1   4  -5 3368.02   28.21
  -1   4  -5 3313.60   51.75
   1   4   5 3293.90   70.83
  -1   4  -5 3472.31   32.80
   1   4   6    2.24    1.67
  -1   4  -6    1.80    1.47
   1  -4   6    2.91    2.33
  -1   4  -6    3.34    2.58
  -1   4  -6    3.49    2.04
   1  -4   7  400.30   21.21
  -1   4  -7  381.14   21.18
  -1   4  -7  397.67   12.74
   1   4   7  400.70   12.87
   1   4   7  385.42   13.29
  -1   4  -7  404.81   12.42
   1   4   8    0.42    1.70
  -1   4  -8    0.12    2.03
  -1   4  -8   -1.21    1.44
   1   4   8    1.11    1.60
  -1   4  -9   25.76    3.68
  -1   4  -9   27.13    3.69
   1   4   9   20.04    3.68
  -1   4 -10   18.72    3.64
  -1   4 -10   20.74    3.40
   1   4  10   15.63    3.45
  -1   4 -11    4.28    2.55
  -1   4 -11    1.91    1.67
   1   4  11   -2.71    2.25
  -1   4 -12   28.42    4.44
  -1   4 -12   28.33    4.36
   1   4  12   26.09    4.56
  -1   4 -13    1.85    2.41
  -1   4 -13   -1.52    2.05
   1   4  13    0.64    1.72
  -1   4 -14    6.78    2.90
  -1   4 -14    5.22    2.40
   1   4  14    4.62    2.98
  -1   4 -15   -1.72    2.08
  -1   4 -15   -0.63    2.66
   1   4  15    2.33    1.92
  -1   4 -16   13.35    3.61
  -1   4 -16   15.80    3.75
   1   4  16   10.97    3.58
  -1   4 -17    8.68    3.98
  -1   4 -17    6.17    2.66
   1   4  17    8.28    3.41
  -1   4 -18    2.01    2.41
   1   4  18    3.97    3.41
  -1  -4 -18    4.33    2.72
  -1   4 -18    3.78    2.66
   1   4  18   11.11    4.23
  -1   4 -19   16.17    3.97
  -1  -4 -19   18.69    4.87
   1   4  19   23.30    5.93
  -1   4 -19   13.78    4.11
  -1   4 -20   11.86    3.60
   1   4  20   15.08    4.76
  -1  -4 -20   18.47    4.87
  -1   4 -21   19.96    5.23
   1   4  21   14.40    4.39
  -1  -4 -21   21.93    4.96
  -1   4 -22    5.54    2.99
   1   4  22    7.71    3.43
  -1  -4 -22   11.97    3.94
  -1   4 -23    3.16    2.61
   1   4  23    0.23    2.03
  -1  -4 -23    0.94    2.07
   1   4  24    9.38    3.60
  -1   4 -24    7.14    3.19
  -1  -4 -24    9.40    3.32
   1   4  25    0.55    1.99
  -1  -4 -25    2.52    2.29
  -1   4 -25   -0.15    2.09
  -1  -4 -26   16.54    3.76
  -1   4 -26   13.41    3.47
  -1  -4 -27    1.51    1.39
  -1   4 -27   -0.34    2.01
   1   5 -27    0.88    1.29
  -1   5  27    2.88    1.83
   1   5 -27   -0.16    1.43
   1   5 -26    0.66    1.31
   1  -5 -26    0.04    1.42
  -1   5  26    1.31    1.77
   1   5 -26   -1.27    1.83
   1   5 -25    1.47    2.16
   1  -5 -25    0.76    1.85
   1   5 -25   -1.25    2.04
  -1   5  25   -1.36    1.88
   1  -5 -25    2.19    2.42
   1  -5 -24   38.23    5.60
   1   5 -24   36.32    5.82
   1  -5 -24   43.56    6.19
   1   5 -24   33.48    5.48
  -1   5  24   46.31    6.84
   1   5 -23    0.82    1.80
   1  -5 -23   -1.06    2.06
   1   5 -23    0.07    2.14
   1  -5 -23    3.15    2.06
   1  -5 -22   25.42    5.38
   1   5 -22   25.93    5.38
   1   5 -22   27.85    5.37
   1  -5 -22   32.79    5.85
   1  -5 -21    5.63    3.15
   1   5 -21    6.43    3.03
   1   5 -21    3.60    2.64
   1  -5 -21    8.67    3.48
   1   5 -20   39.80    6.70
   1   5 -20   41.42    6.80
   1   5 -20   37.54    6.98
   1  -5 -20   41.40    6.63
   1   5 -19    5.98    3.12
  -1   5  19    4.32    2.99
   1   5 -19    5.91    3.42
   1   5 -19    6.38    3.25
   1   5 -19    3.11    2.55
   1  -5 -19    1.18    1.85
   1   5 -18    2.70    2.13
   1   5 -18    4.06    2.24
   1   5 -18    9.07    2.82
   1  -5 -18    7.95    2.70
  -1   5  18    7.22    3.16
  -1   5  18    7.29    2.91
   1   5 -18    5.52    3.65
  -1   5  17   12.20    4.06
   1   5 -17    8.87    3.30
   1   5 -16   16.82    3.97
  -1   5  16   14.41    3.83
  -1   5  15   90.49    8.77
   1   5 -15   84.73    8.26
  -1   5  14    2.27    2.31
   1   5 -14    9.40    3.13
  -1   5  13   -0.24    1.91
   1   5 -13   -2.79    2.32
  -1   5  12    0.51    1.82
   1   5 -12    0.80    1.79
  -1   5  11  359.43   13.43
  -1   5  11  384.95   14.51
   1   5 -11  372.58   15.01
  -1   5  10   26.03    3.89
   1   5 -10   25.14    4.02
  -1   5  10   22.31    3.44
   1   5  -9  320.14   11.71
  -1   5   9  301.36   11.83
   1   5  -9  292.80   12.08
  -1   5   9  303.92   11.85
   1   5  -8 1009.05   19.67
  -1   5   8  933.00   20.54
   1   5  -8  961.76   20.88
  -1  -5   8  922.85   17.03
  -1   5   8  990.24   20.13
   1   5  -7   66.52    5.01
  -1   5   7   73.71    5.72
   1   5  -7   61.37    5.25
  -1  -5   7   61.04    4.34
  -1   5   7   65.98    5.17
   1   5  -6  659.92   15.56
  -1   5   6  682.32   16.51
   1   5  -6  657.01   16.33
  -1   5   6  662.21   14.67
   1   5  -5   68.56    5.24
   1   5  -5   59.71    4.98
  -1   5   5   68.07    4.50
  -1   5   5   60.46    4.97
   1   5  -5   65.75   10.00
  -1  -5   4   -0.90    1.92
  -1   5   4    2.93    1.60
   1   5  -4    4.08    3.24
   1   5  -4    3.59    1.90
  -1   5   4    4.21    1.38
   1   5  -4    2.44    1.75
   1   5  -3  152.71    7.26
  -1   5   3  157.54    7.58
  -1  -5   3  147.51   13.95
   1   5  -3  150.31   13.04
   1   5  -3  144.81    7.02
  -1   5   3  162.39    5.89
   1   5  -2  138.11    7.01
   1   5  -2  145.39   13.32
  -1   5   2  139.71    7.02
   1   5  -2  130.34   11.04
  -1  -5   2  140.98   13.49
   1   5  -2  126.67    6.75
  -1   5   2  125.78    6.81
   1   5  -1   35.41    3.94
  -1  -5   1   32.55    7.24
  -1   5   1   38.97    3.80
   1   5  -1   29.70    6.28
  -1   5   1   37.15    3.74
   1   5  -1   31.63    3.34
  -1   5   1   32.86    3.50
  -1  -5   0   -2.68    3.10
   1   5   0    1.04    2.77
  -1   5   0    3.27    1.77
  -1   5   0   -1.62    1.76
   1   5   0   -0.28    1.50
  -1   5   0   -1.23    1.48
   1   5   0    1.01    1.40
   1   5   1  193.63    8.25
  -1   5  -1  221.84    8.34
   1   5   1  185.62    8.27
  -1  -5  -1  185.30   15.85
  -1   5  -1  207.27    8.13
   1   5   1  214.42   16.61
  -1   5  -1  215.47    8.42
  -1   5  -2    0.62    1.27
  -1   5  -2    1.75    1.31
   1   5   2    1.79    2.90
  -1  -5  -2    0.18    2.69
  -1   5  -2    2.32    1.55
   1   5   2    3.74    1.94
  -1   5  -3   45.21    4.08
  -1   5  -3   42.23    3.72
  -1  -5  -3   32.72    7.89
   1   5   3   30.81    7.10
  -1   5  -3   45.52    4.37
   1   5   3   43.43    4.31
  -1   5  -4  323.33   10.78
  -1   5  -4  320.65    9.69
  -1   5  -4  335.37   10.99
   1   5   4  318.36   11.28
  -1   5  -5  328.88   11.39
  -1   5  -5  324.02    9.57
  -1   5  -5  318.17   11.30
   1   5   5  310.93   11.54
  -1   5  -6  168.72    8.33
  -1   5  -6  166.51    8.31
   1   5   6  154.40    8.68
  -1   5  -7  129.41    7.58
   1   5   7  109.42    7.80
  -1   5  -7  130.80    7.66
   1   5   8    4.43    2.28
  -1   5  -8    6.44    2.29
  -1   5  -8    0.00    1.97
   1   5   8    1.78    1.95
   1   5   9   28.23    4.45
  -1   5  -9   33.94    4.31
  -1   5  -9   29.85    4.28
   1   5   9   27.81    4.43
  -1   5 -10   22.37    3.83
   1   5  10   19.51    4.11
   1   5  10   22.71    3.86
  -1   5 -10   19.19    3.53
   1   5  11   73.24    7.28
  -1   5 -11   75.87    6.97
   1   5  11   72.54    7.13
  -1   5 -11   72.82    6.68
  -1   5 -12    9.56    2.62
   1   5  12    9.51    3.45
   1   5  12   10.32    3.10
  -1   5 -12   11.78    3.31
   1   5  13   15.69    4.23
  -1   5 -13   17.85    3.79
  -1   5 -13   15.64    3.56
   1   5  13    8.53    3.44
  -1   5 -14   19.20    4.25
   1   5  14   19.66    4.69
   1   5  14   16.91    4.20
  -1   5 -14   23.43    4.59
  -1   5 -15   39.50    5.70
   1   5  15   40.49    5.96
   1   5  15   28.97    5.71
  -1   5 -15   42.41    6.28
  -1   5 -16    3.38    2.81
   1   5  16    2.60    3.05
  -1   5 -16    2.11    2.21
  -1  -5 -17   24.31    5.02
  -1   5 -17   23.41    5.02
  -1   5 -17   20.51    4.68
   1   5  17   21.49    4.87
  -1   5 -17   20.41    4.61
   1   5  17   19.94    4.90
  -1  -5 -18   16.69    4.74
  -1   5 -18   17.80    4.13
  -1   5 -18   11.79    4.57
   1   5  18   16.81    4.60
  -1   5 -18   17.07    4.43
   1   5  18   14.32    4.32
  -1  -5 -19    9.44    3.28
  -1   5 -19    7.72    3.61
  -1   5 -19   -0.93    2.96
   1   5  19    5.01    3.33
  -1   5 -19    8.26    3.44
   1   5  19    7.72    3.73
  -1  -5 -20    8.98    4.14
   1   5  20   12.01    4.04
  -1   5 -20    9.96    3.85
  -1  -5 -21    7.80    3.71
   1   5  21    4.62    3.50
  -1   5 -21    2.25    2.36
  -1  -5 -22   -1.20    1.88
   1   5  22    0.70    2.48
  -1   5 -22   -1.63    2.68
  -1  -5 -23    0.58    2.12
   1   5  23    1.52    1.86
  -1   5 -23    2.25    2.42
  -1  -5 -24    1.72    2.12
   1   5  24   -1.54    2.25
  -1   5 -24   -1.43    2.38
  -1  -5 -25    7.32    2.81
  -1   5 -25    3.83    2.40
  -1  -5 -26    1.79    1.47
  -1   5 -26   -0.42    1.52
  -1  -5 -27    3.09    1.80
  -1   5 -27    1.35    1.74
   1   6 -27    0.57    1.32
  -1   6  27   -1.46    1.69
   1   6 -26    2.22    1.91
   1  -6 -26    3.21    1.73
   1   6 -26    0.46    1.35
  -1   6  26    2.30    1.61
   1   6 -25   13.34    3.48
   1  -6 -25   15.48    3.67
   1   6 -25   15.36    3.52
  -1   6  25   14.90    3.57
   1  -6 -24    2.16    1.79
   1   6 -24   -0.02    2.08
   1   6 -24   -0.67    1.82
   1  -6 -24   -2.57    2.22
   1  -6 -23    1.98    2.23
   1   6 -23    1.86    2.01
   1   6 -23   -2.66    2.88
   1  -6 -23   -0.20    1.99
   1   6 -22    2.97    2.22
   1  -6 -22    0.21    2.17
   1   6 -22    2.20    2.03
   1  -6 -22    0.93    1.90
   1  -6 -21    1.91    2.17
   1   6 -21    3.27    2.13
   1   6 -21    1.63    1.94
   1  -6 -21    5.06    3.15
   1  -6 -20   24.38    5.03
   1   6 -20   25.02    5.08
   1   6 -20   29.99    6.40
   1   6 -20   17.86    4.51
   1   6 -19   21.15    4.63
   1   6 -19   20.41    5.43
   1   6 -19   19.94    4.66
  -1   6  19   19.69    5.04
   1   6 -19   19.63    4.56
   1  -6 -19   24.40    5.17
  -1   6  18    9.03    4.07
   1   6 -18    8.99    3.38
   1   6 -18   18.52    4.82
   1   6 -18   11.34    4.02
   1   6 -18   13.43    4.22
  -1   6  18    9.75    3.63
   1  -6 -18   15.81    4.54
  -1   6  17   45.31    6.96
  -1   6  17   33.24    5.90
   1   6 -17   34.63    5.87
   1  -6 -17   36.11    6.45
   1   6 -17   40.55    7.22
   1   6 -17   38.35    6.42
   1   6 -17   28.87    5.26
  -1   6  16   -2.60    2.73
   1   6 -16    0.84    2.52
  -1   6  15   -0.32    2.27
   1   6 -15   -0.30    2.06
  -1   6  14  123.47    9.77
   1   6 -14  122.93    9.93
  -1   6  13   12.90    3.43
   1   6 -13   10.94    3.53
  -1   6  12   -1.34    1.76
   1   6 -12    4.27    2.97
  -1   6  12   -1.09    2.18
  -1   6  11  294.84   13.15
  -1   6  11  310.34   13.55
   1   6 -11  295.64   13.71
  -1   6  10    3.72    2.32
  -1   6  10    6.68    2.25
   1   6 -10    6.13    2.24
   1   6  -9   22.02    3.13
  -1   6   9   21.82    3.48
   1   6  -9   20.49    3.56
  -1   6   9   19.12    3.31
  -1   6   8  646.83   18.43
   1   6  -8  683.98   17.24
   1   6  -8  657.18   18.87
  -1   6   8  654.61   17.17
   1   6  -7   10.35    2.20
  -1   6   7   12.78    3.10
  -1   6   7   11.21    2.68
   1   6  -7   10.31    2.66
   1   6  -6    3.07    1.83
  -1   6   6    6.93    2.11
   1   6  -6    5.62    2.09
  -1   6   6    7.45    2.34
  -1   6   5   73.04    5.88
   1   6  -5   73.20    5.55
   1   6  -5   66.40    5.54
  -1   6   5   70.68    4.79
  -1   6   4   21.41    3.37
  -1   6   4   19.32    2.39
   1   6  -4   19.87    3.26
   1   6  -4   21.13    3.25
   1   6  -3  108.96    6.89
  -1   6   3  112.80    7.11
  -1  -6   3   95.74   12.27
   1   6  -3   97.01    6.39
  -1   6   3  113.75    6.20
   1   6  -2   40.53    4.72
  -1   6   2   44.06    4.57
   1   6  -2   27.09    6.07
  -1  -6   2   28.73    6.77
   1   6  -2   35.40    4.15
  -1   6   2   43.18    3.75
   1   6  -1  329.89   11.86
  -1  -6   1  326.31   22.17
   1   6  -1  332.75   21.49
  -1   6   1  360.98   11.96
   1   6  -1  301.56   11.79
  -1   6   1  355.77   12.17
  -1   6   1  336.53   11.89
   1   6   0  312.80   11.55
  -1  -6   0  274.40   20.60
  -1   6   0  340.30   11.48
   1   6   0  308.68   21.07
  -1   6   0  351.58   12.19
   1   6   0  283.73   11.16
  -1   6   0  345.79   11.60
   1   6   1   51.15    5.45
   1   6   1   45.08    7.72
  -1  -6  -1   33.94    7.76
  -1   6  -1   57.53    4.86
   1   6   1   43.51    4.39
  -1   6  -1   55.79    5.01
  -1   6  -1   61.18    5.22
   1   6   2   59.97    5.28
  -1   6  -2   68.36    5.23
  -1   6  -2   70.42    5.37
  -1   6  -2   64.11    4.89
  -1   6  -3    3.88    1.91
  -1   6  -3    2.05    1.73
   1   6   3    1.15    2.20
  -1   6  -3    1.26    1.47
  -1   6  -4  104.85    6.70
  -1   6  -4   99.38    6.56
   1   6   4   93.84    6.78
  -1   6  -4  104.00    5.99
  -1   6  -5    5.41    2.18
  -1   6  -5    7.04    2.65
   1   6   5    2.60    2.43
  -1   6  -5    5.69    1.76
  -1   6  -6 1866.32   28.77
  -1   6  -6 1899.50   29.95
   1   6   7  233.74   11.60
  -1   6  -7  230.67   10.57
  -1   6  -7  239.64   11.00
  -1   6  -8   27.00    4.17
   1   6   8   25.84    4.36
  -1   6  -8   27.64    3.99
   1   6   9    0.16    1.93
  -1   6  -9   -0.10    1.50
  -1   6  -9   -1.68    1.67
  -1   6 -10   86.22    7.19
   1   6  10   74.01    7.17
  -1   6 -10   76.28    7.05
   1   6  11   31.87    5.28
  -1   6 -11   26.94    4.44
  -1   6 -11   31.40    4.77
  -1   6 -12    7.57    2.79
   1   6  12    5.48    3.03
  -1   6 -12    7.14    3.08
  -1   6 -13    1.28    2.05
   1   6  13    3.62    2.98
  -1   6 -13    0.49    1.92
  -1   6 -14    1.12    2.36
   1   6  14    3.85    2.55
  -1   6 -14    4.74    2.48
  -1   6 -15    1.30    1.97
   1   6  15    4.45    2.96
  -1   6 -15    0.85    2.07
  -1   6 -16  134.93   10.65
   1   6  16  138.74   11.21
  -1  -6 -16  140.73   11.99
  -1   6 -16  135.07   11.12
  -1   6 -16  128.73   11.56
  -1   6 -17   -2.02    2.37
   1   6  17    1.91    2.56
  -1   6 -17   -1.64    2.69
   1   6  17    2.72    2.70
  -1  -6 -17    0.33    2.11
  -1   6 -17   -2.50    2.70
  -1   6 -18  129.60   12.05
  -1   6 -18  113.28   10.62
   1   6  18  118.19   10.72
  -1   6 -18  124.99   10.60
  -1  -6 -18  135.69   12.14
   1   6  18  124.36   11.66
   1   6  19   12.00    4.22
  -1   6 -19    6.78    3.04
  -1  -6 -19   12.90    4.16
   1   6  20   13.31    4.32
  -1   6 -20   13.18    3.77
  -1  -6 -20   11.03    3.66
   1   6  21    1.99    2.08
  -1   6 -21    5.95    3.09
  -1  -6 -21    9.35    3.34
   1   6  22    6.35    2.87
  -1   6 -22    6.58    2.89
  -1  -6 -22    4.50    2.73
   1   6  23    1.68    1.83
  -1  -6 -23    1.21    2.21
  -1   6 -23    2.59    2.57
  -1  -6 -24   15.13    3.84
  -1   6 -24   13.51    3.81
  -1  -6 -25    2.37    1.85
  -1   6 -25   -0.05    1.58
  -1  -6 -26    3.66    1.84
  -1   6 -26    2.84    2.16
  -1   6 -26    6.23    2.51
   1   7 -26   -1.76    1.78
   1  -7 -26    0.49    1.44
  -1   7  26    0.78    1.31
   1   7 -25    2.63    1.85
   1  -7 -25    4.28    2.26
   1   7 -25    3.66    2.17
  -1   7  25    3.85    1.84
   1   7 -24    4.98    2.26
   1  -7 -24    2.10    2.39
   1   7 -24    0.55    1.68
  -1   7  24    0.70    2.35
   1  -7 -23    0.21    1.87
   1   7 -23    1.45    2.34
   1  -7 -23    0.47    1.87
   1   7 -23    3.02    2.51
  -1   7  23    0.24    2.12
   1  -7 -22    5.43    2.69
   1   7 -22    7.34    3.15
   1  -7 -22    4.62    2.20
   1   7 -22    1.85    1.83
  -1   7  22    7.19    3.23
   1  -7 -21    5.83    2.44
   1   7 -21    7.09    2.64
   1  -7 -21   11.74    3.74
   1   7 -21    5.46    2.61
   1   7 -20    5.98    2.64
   1  -7 -20   12.16    4.03
   1   7 -20    8.32    3.33
   1   7 -19    3.43    3.01
   1   7 -19    6.99    3.38
   1  -7 -19    5.33    3.61
   1   7 -19    5.26    2.64
   1   7 -18   16.06    4.06
   1   7 -18   21.47    5.17
   1   7 -18   10.49    4.07
   1   7 -18   17.33    4.46
  -1   7  18   22.99    5.18
   1   7 -18   24.86    5.32
   1  -7 -18   24.93    5.28
   1   7 -17    3.15    2.06
   1   7 -17    8.90    3.84
  -1   7  17    4.93    2.50
   1   7 -17    8.48    3.50
   1   7 -17    3.51    2.50
   1   7 -17    1.14    2.35
  -1   7  17   -0.47    2.38
   1  -7 -17    8.64    3.50
  -1   7  16   -1.31    2.51
   1   7 -16    4.71    2.45
   1   7 -16   -3.59    3.02
   1   7 -16    4.74    2.82
   1   7 -16   -0.74    1.59
  -1   7  16    1.54    2.22
   1   7 -16   -2.79    2.82
  -1   7  15   23.75    4.76
   1   7 -15   26.95    5.27
   1   7 -14  106.14    9.63
  -1   7  14  109.01    9.48
   1   7 -13    0.46    2.04
  -1   7  13   -0.64    1.91
  -1   7  12   -1.55    2.22
  -1   7  12   -3.21    2.53
   1   7 -12   -1.17    2.24
  -1   7  11   26.19    4.34
  -1   7  11   28.79    4.68
   1   7 -11   25.29    4.63
  -1   7  10   29.51    4.60
  -1   7  10   29.37    4.37
   1   7 -10   26.90    4.55
  -1   7   9  455.03   16.89
  -1   7   9  475.35   16.09
   1   7  -9  463.47   17.53
   1   7  -9  482.49   15.39
  -1   7   8   86.22    7.37
  -1   7   8   91.86    6.87
   1   7  -8   95.41    7.65
   1   7  -8   84.57    6.44
   1   7  -7   26.56    4.19
  -1   7   7   24.34    3.69
  -1   7   7   24.14    3.96
   1   7  -7   27.80    3.68
  -1   7   6   13.09    2.98
   1   7  -6   14.15    3.10
   1   7  -6    8.81    2.07
  -1   7   5  178.61    9.96
   1   7  -5  166.14    9.37
  -1   7   5  186.08    9.11
   1   7  -5  183.82    9.17
  -1   7   4   22.87    3.80
   1   7  -4   22.94    4.12
   1   7  -4   26.47    3.87
  -1   7   4   24.97    3.40
  -1   7   3  423.83   14.63
   1   7  -3  440.24   14.64
  -1   7   3  438.94   12.78
   1   7  -3  453.10   14.45
  -1   7   2    5.43    2.17
   1   7  -2    4.22    2.21
   1   7  -2    4.06    2.14
  -1   7   1   11.27    2.67
  -1   7   1    4.40    2.22
   1   7  -1    3.07    1.99
   1   7  -1    7.35    3.00
  -1   7   1   13.03    3.02
  -1   7   0   82.31    6.20
  -1   7   0   82.89    6.52
   1   7   0   65.17    6.19
  -1   7   0   75.25    6.06
   1   7   0   75.79    6.30
  -1   7  -1  160.12    8.42
  -1   7  -1  166.42    9.05
   1   7   1  142.61    8.80
  -1   7  -1  143.65    8.34
   1   7   1  157.89    8.71
  -1   7  -2   12.75    2.53
  -1   7  -2    9.16    2.67
   1   7   2   13.09    3.26
  -1   7  -2    7.68    3.15
  -1   7  -3  242.58   10.12
  -1   7  -3  268.21   11.39
  -1   7  -3  228.66   10.41
   1   7   3  238.44   11.31
  -1   7  -4 1311.75   22.86
  -1   7  -4 1308.39   24.57
   1   7   4 1272.72   25.90
  -1   7  -4 1342.66   25.83
   1   7   5   47.64    5.72
  -1   7  -5   43.80    4.93
  -1   7  -5   44.06    4.99
  -1   7  -6  350.86   13.57
   1   7   6  344.86   14.67
  -1   7  -6  377.68   14.38
   1   7   7   17.82    3.91
  -1   7  -7   18.63    3.19
  -1   7  -7   23.23    3.82
   1   7   8   16.80    4.07
  -1   7  -8   20.42    3.70
  -1   7  -8   19.12    3.54
  -1   7  -9   22.70    3.85
   1   7   9   25.56    5.22
  -1   7  -9   26.12    4.40
   1   7  10   24.38    4.67
  -1   7 -10   17.61    3.67
  -1   7 -10   21.84    4.47
   1   7  11    3.15    2.38
  -1   7 -11    5.53    2.61
  -1   7 -11    0.56    2.08
  -1   7 -12    2.40    2.04
   1   7  12    6.72    2.94
  -1   7 -12    4.25    1.87
   1   7  13  119.43   10.16
  -1   7 -13  105.10    8.99
  -1   7 -13   97.78    8.99
   1   7  14    0.13    2.48
  -1   7 -14    1.38    2.01
  -1   7 -14    3.21    2.98
   1   7  15   12.59    3.72
  -1   7 -15   13.52    3.63
  -1   7 -15   15.50    4.18
   1   7  16    8.21    3.43
  -1   7 -16    6.25    3.31
  -1   7 -16    4.55    2.57
  -1  -7 -16    6.48    2.90
  -1   7 -16   11.78    3.77
  -1   7 -16    6.12    3.29
   1   7  16    7.63    3.72
  -1   7 -16    5.73    3.11
  -1   7 -17  249.71   16.72
  -1   7 -17  230.97   15.19
  -1  -7 -17  238.47   15.90
  -1   7 -17  188.61   13.88
   1   7  17  231.36   15.47
   1   7  17  253.19   15.64
   1   7  18   66.80    8.66
  -1  -7 -18   70.09    9.14
  -1   7 -18   54.68    7.62
  -1   7 -18   72.11    9.29
  -1   7 -19   13.80    3.76
  -1  -7 -19   20.13    5.35
   1   7  19   16.22    4.57
  -1   7 -19   17.87    5.11
  -1  -7 -20   31.20    5.87
   1   7  20   37.25    6.27
  -1   7 -20   33.73    6.51
  -1   7 -21    1.79    2.01
  -1  -7 -21    5.96    3.38
   1   7  21    3.40    2.32
  -1   7 -22    1.68    2.63
  -1  -7 -22   -1.41    1.81
   1   7  22   -0.35    1.99
  -1   7 -23    2.47    2.27
  -1  -7 -23    3.45    2.11
  -1   7 -24    4.21    2.49
  -1  -7 -24    3.95    2.26
  -1   7 -24    4.17    2.49
  -1  -7 -25   -2.10    1.92
  -1   7 -25    1.56    2.04
  -1  -7 -26   -0.59    1.32
  -1   7 -26   -2.53    1.79
   1   8 -25    6.52    2.24
   1  -8 -25   11.72    3.07
   1   8 -25    4.78    2.26
   1   8 -24    7.19    2.77
   1  -8 -24   10.00    3.41
   1   8 -24    8.87    2.87
  -1   8  23   13.61    3.52
   1   8 -23    8.67    3.05
   1  -8 -23   14.14    4.00
   1   8 -23    9.86    3.33
   1  -8 -22    4.66    2.30
   1   8 -22   -0.82    2.42
   1  -8 -22    1.44    2.18
   1   8 -22    5.16    2.84
   1   8 -21    3.92    2.46
   1  -8 -21    4.09    3.00
   1   8 -21    5.88    3.30
   1   8 -20   17.87    4.78
   1   8 -20   23.01    4.95
   1  -8 -20   25.28    5.82
   1   8 -20   19.99    4.79
   1   8 -19   16.16    4.48
   1   8 -19   15.90    4.06
   1  -8 -19   19.34    5.23
   1   8 -19   14.02    3.99
   1   8 -18    1.40    1.98
   1  -8 -18    1.81    2.45
   1   8 -18   -1.97    3.39
   1   8 -17   72.26   10.04
   1   8 -17   66.56    8.58
  -1   8  17   69.42    8.74
   1  -8 -17   70.96    9.05
   1   8 -17   59.92    8.26
   1   8 -17   70.66    8.60
   1   8 -17   64.12    8.15
  -1   8  17   68.24    8.78
   1   8 -16   34.04    6.08
   1   8 -16   37.03    6.52
  -1   8  16   38.46    6.45
  -1   8  16   34.21    6.14
   1   8 -16   35.21    6.09
   1   8 -16   39.78    7.48
   1   8 -16   34.62    6.33
   1   8 -15  111.70   10.92
   1   8 -15  132.69   13.32
   1   8 -15  123.77   11.11
   1   8 -15  122.52   10.89
   1   8 -15  126.92   11.04
  -1   8  15  117.49   11.00
  -1   8  15  125.17   10.93
  -1   8  14    8.09    2.69
   1   8 -14    1.18    2.47
  -1   8  13  101.32    9.08
   1   8 -13   93.27    9.44
  -1   8  13   99.25    8.95
  -1   8  12    7.15    2.29
  -1   8  12    7.38    2.85
   1   8 -12    1.77    2.47
  -1   8  11   18.70    3.86
  -1   8  11   20.21    4.11
   1   8 -11   17.40    4.24
  -1   8  10  283.67   14.46
   1   8 -10  305.50   13.38
  -1   8  10  287.45   13.54
   1   8 -10  273.71   14.86
  -1   8   9    4.25    2.17
  -1   8   9    4.95    2.11
   1   8  -9    0.50    1.98
   1   8  -9    3.41    2.14
  -1   8   8  171.22   10.99
   1   8  -8  174.92   11.01
   1   8  -8  171.50    9.45
  -1   8   8  155.90   10.14
  -1   8   7   71.71    7.06
   1   8  -7   58.64    6.53
   1   8  -7   71.72    6.22
  -1   8   7   73.83    6.81
  -1   8   6   18.89    3.76
   1   8  -6   19.23    4.06
   1   8  -6   17.92    3.19
  -1   8   6   16.01    3.37
  -1   8   5  149.43   10.04
   1   8  -5  158.40   10.22
   1   8  -5  171.31    9.28
  -1   8   5  153.91    8.89
  -1   8   4   37.41    5.25
   1   8  -4   41.56    5.37
   1   8  -4   42.13    5.04
  -1   8   4   42.79    4.92
   1   8  -3  319.09   12.70
   1   8  -3  308.28   13.67
  -1   8   3  293.08   13.22
   1   8  -2  291.49   12.26
   1   8  -2  262.16   12.12
  -1   8   2  263.24   12.43
   1   8  -1   95.25    7.79
  -1   8   1   79.91    7.05
  -1   8   1   74.59    7.01
   1   8  -1   80.34    7.11
  -1   8   0   19.15    3.99
  -1   8   0   11.15    3.30
   1   8   0   18.90    4.44
   1   8   0   19.86    4.80
  -1   8   0   11.92    3.37
  -1   8  -1  826.85   20.64
  -1   8  -1  876.47   22.41
   1   8   1  862.93   21.09
  -1   8  -1  838.61   20.95
  -1   8  -2   74.48    6.48
  -1   8  -2   74.95    7.10
   1   8   2   77.59    7.23
  -1   8  -2   73.17    6.51
  -1   8  -3  423.59   14.53
  -1   8  -3  454.99   16.12
   1   8   3  421.99   15.44
  -1   8  -3  424.22   15.23
   1   8   4  158.36   10.01
  -1   8  -4  179.96    9.80
  -1   8  -4  175.55    9.31
  -1   8  -4  182.36   10.40
  -1   8  -5  109.53    8.34
   1   8   5   99.08    8.47
  -1   8  -5  109.11    7.69
  -1   8  -6   52.06    5.87
  -1   8  -6   54.41    5.58
   1   8   6   52.03    6.12
  -1   8  -7    2.48    1.77
   1   8   7    2.04    2.51
  -1   8  -7   -0.14    1.65
  -1   8  -8    0.65    1.94
  -1   8  -8   -0.38    2.00
   1   8   8   -1.84    2.91
  -1   8  -9    2.57    1.92
  -1   8  -9    4.48    2.43
   1   8   9    5.13    3.32
  -1   8 -10   -1.48    2.47
  -1   8 -10    1.98    2.12
   1   8  10    2.43    2.82
  -1   8 -11   84.87    8.43
   1   8  11   86.81    8.83
  -1   8 -11   77.05    7.75
  -1   8 -12   -4.75    3.34
  -1   8 -12    0.42    1.68
   1   8  12   -0.93    2.45
  -1   8 -13   62.03    7.46
  -1   8 -13   59.75    7.52
   1   8  13   61.24    8.00
  -1  -8 -14    1.02    1.79
  -1   8 -14    0.46    2.06
   1   8  14    0.65    3.39
  -1   8 -14    0.64    2.52
  -1   8 -14    3.24    2.18
  -1  -8 -15   -1.46    2.36
  -1   8 -15    0.06    1.58
  -1   8 -15   -0.32    2.14
   1   8  15    4.69    3.26
  -1   8 -15   -3.37    3.44
  -1   8 -15   -1.14    2.84
  -1   8 -16    3.24    2.27
  -1  -8 -16    0.92    2.36
  -1   8 -16    1.00    2.23
   1   8  16    3.71    4.13
  -1   8 -16   -3.71    3.98
  -1   8 -16    4.42    2.70
  -1   8 -17    2.74    2.48
  -1   8 -17    1.66    2.18
  -1  -8 -17    5.37    2.89
  -1   8 -17    5.68    2.91
  -1   8 -18   27.10    5.63
  -1  -8 -18   33.55    6.53
  -1   8 -18   25.81    5.35
  -1   8 -19    7.96    3.00
  -1  -8 -19   14.17    4.64
  -1   8 -19   16.19    4.38
   1   8  19   11.60    3.71
  -1   8 -20    9.44    3.41
  -1  -8 -20   14.44    4.13
   1   8  20    9.44    3.24
  -1   8 -20   15.25    4.40
  -1   8 -21    4.18    2.63
  -1   8 -21    1.20    2.73
  -1  -8 -21    2.59    2.23
  -1   8 -22    8.85    3.03
  -1   8 -22    9.44    3.16
  -1  -8 -22   12.76    4.00
  -1  -8 -23    2.17    2.11
  -1   8 -23    6.95    3.30
   1   8  23    6.53    2.46
  -1  -8 -24   -0.34    1.87
  -1   8 -24    2.24    2.12
   1   8  24    0.58    1.76
  -1   8 -25    0.03    1.42
  -1  -8 -25   -0.24    1.76
   1  -9 -25    2.75    1.88
   1   9 -24    4.23    2.23
   1   9 -24    1.39    1.59
   1  -9 -24    3.86    2.24
   1   9 -23    1.37    2.07
   1  -9 -23    4.18    2.75
   1   9 -23    3.49    2.19
   1   9 -22    3.40    2.36
   1  -9 -22    6.60    3.18
   1   9 -22    6.48    2.84
   1   9 -21   12.00    4.04
   1   9 -21   17.85    4.24
   1  -9 -21   23.17    5.03
   1   9 -21   14.15    4.16
   1   9 -20    4.37    2.82
   1   9 -20    5.63    2.72
   1   9 -20    7.49    2.95
   1  -9 -20    0.42    1.86
   1   9 -19    2.36    2.21
   1   9 -19    1.82    2.21
   1  -9 -19   -0.68    1.94
   1   9 -19    3.51    2.60
   1   9 -18    7.31    3.30
   1  -9 -18   12.96    4.32
   1   9 -18    9.82    3.59
   1   9 -17   14.81    4.36
   1  -9 -17   21.28    5.59
   1   9 -17   19.97    4.60
  -1   9  16    7.67    4.01
   1   9 -16    2.76    2.45
  -1   9  16   -0.58    2.77
   1   9 -16    1.58    2.88
   1   9 -16    0.52    1.89
  -1   9  16    2.37    2.99
  -1   9  15   13.01    3.74
  -1   9  15   16.41    4.10
   1   9 -15   15.94    4.41
  -1   9  15   17.09    4.78
   1   9 -15   11.47    3.30
   1   9 -15   13.63    3.98
  -1   9  15   14.65    4.31
   1   9 -15   14.33    3.92
   1   9 -14   10.16    4.10
  -1   9  14    3.53    2.11
  -1   9  14   11.93    3.69
   1   9 -14    2.53    2.79
  -1   9  14    5.84    3.21
   1   9 -14    5.32    2.41
  -1   9  14    6.70    3.14
   1   9 -14    6.98    2.15
   1   9 -14    5.66    2.82
   1   9 -13  368.79   22.25
  -1   9  13  387.44   18.56
   1   9 -13  364.85   18.99
  -1   9  13  371.45   18.35
   1   9 -13  399.75   19.58
  -1   9  13  382.27   17.91
  -1   9  12   69.40    7.95
   1   9 -12   71.92    8.08
  -1   9  12   71.22    8.07
  -1   9  11  222.41   13.92
  -1   9  11  235.32   13.80
   1   9 -11  215.10   14.25
  -1   9  10  131.91   10.56
  -1   9  10  130.73   10.13
   1   9 -10  129.16    9.04
   1   9 -10  131.52   10.81
  -1   9   9   -2.00    2.55
   1   9  -9   -1.67    1.93
  -1   9   9   -0.07    2.50
   1   9  -9    1.77    2.22
  -1   9   8   25.95    4.68
   1   9  -8   24.00    3.99
  -1   9   8   24.08    4.77
   1   9  -8   24.82    4.71
  -1   9   7   76.85    7.86
  -1   9   7   82.23    7.42
   1   9  -7   91.67    7.23
   1   9  -7   81.66    7.92
  -1   9   6   31.97    5.35
  -1   9   6   43.72    5.42
   1   9  -6   38.60    5.12
   1   9  -6   31.33    5.07
  -1   9   5  118.49    9.38
   1   9  -5  110.09    9.08
   1   9  -5  118.72    8.48
  -1   9   4  113.18    9.11
   1   9  -4  103.05    8.92
   1   9  -4  111.35    8.23
  -1   9   3  140.35    9.89
   1   9  -3  140.93    9.05
   1   9  -3  144.94   10.09
  -1   9   2   13.87    3.53
   1   9  -2   11.87    3.32
   1   9  -2   20.30    3.91
  -1   9   1   12.78    3.47
   1   9  -1   24.46    4.48
   1   9  -1   14.72    3.97
  -1   9   0  163.72   10.34
   1   9   0  166.90   10.26
   1   9   0  152.96   10.47
  -1   9   0  159.73   10.54
  -1   9  -1    5.27    2.82
   1   9   1    5.17    2.94
  -1   9  -1    4.32    2.62
  -1   9  -1    6.12    2.97
   1   9   1    5.79    2.58
  -1   9  -2  102.21    7.87
  -1   9  -2   99.47    8.06
   1   9   2  107.29    8.57
  -1   9  -2   97.20    8.42
  -1   9  -3  118.97    8.30
  -1   9  -3  105.68    8.12
  -1   9  -3  115.21    9.01
   1   9   3  117.92    8.81
   1   9   4   30.83    4.99
  -1   9  -4   26.75    4.11
  -1   9  -4   27.04    4.61
  -1   9  -5  102.30    8.08
  -1   9  -5  103.54    8.58
   1   9   5  102.45    8.84
   1   9   6   26.65    5.07
  -1   9  -6   29.54    4.67
  -1   9  -6   30.29    5.08
   1   9   7   33.32    5.51
  -1   9  -7   37.79    5.54
  -1   9  -7   36.26    5.52
   1   9   8   -3.15    3.23
  -1   9  -8    0.97    2.40
  -1   9  -8   -1.89    2.22
  -1   9  -9   22.62    4.46
   1   9   9   18.15    4.57
  -1   9  -9   16.93    4.22
  -1   9 -10   -0.80    1.66
   1   9  10   -2.95    3.18
  -1   9 -10    2.43    2.42
   1   9  11   -0.13    2.96
  -1   9 -11    2.41    2.38
  -1   9 -11    0.93    2.06
   1   9  12   25.09    5.52
  -1   9 -12   20.70    5.00
  -1   9 -13    9.32    3.61
   1   9  13    8.32    3.96
   1   9  13   10.67    3.89
  -1   9 -13   11.84    3.61
  -1   9 -13    7.59    2.97
  -1  -9 -13   12.19    3.92
  -1   9 -14   13.10    4.13
   1   9  14   13.65    4.21
  -1   9 -14   12.09    3.81
  -1   9 -14   11.04    3.96
   1   9  14   10.21    3.58
  -1   9 -14   11.36    3.75
  -1   9 -14    7.76    3.45
  -1  -9 -14   17.22    4.49
  -1   9 -15   29.90    5.66
   1   9  15   34.06    6.32
  -1   9 -15   22.90    5.20
  -1   9 -15   32.57    6.07
  -1   9 -15   36.05    6.51
   1   9  15   26.62    5.12
  -1   9 -15   21.37    5.00
  -1  -9 -15   23.53    4.83
  -1  -9 -16   31.08    5.99
  -1   9 -16   29.56    5.79
  -1   9 -16   31.87    5.93
  -1   9 -16   27.93    5.56
  -1   9 -16   27.59    5.37
  -1  -9 -17    1.28    2.16
  -1   9 -17   -0.02    1.93
  -1   9 -17    2.84    2.74
  -1   9 -17   -2.18    2.61
  -1  -9 -18   11.93    3.89
  -1   9 -18   21.63    5.12
  -1   9 -18   16.98    4.16
  -1  -9 -19   27.18    5.43
  -1   9 -19   27.31    5.80
  -1   9 -19   19.36    4.56
  -1   9 -20   57.98    7.74
  -1  -9 -20   50.89    7.04
  -1   9 -21    7.27    3.67
  -1  -9 -21    2.00    2.42
  -1   9 -22    1.74    2.37
  -1  -9 -22    0.21    1.87
  -1   9 -23   -1.30    1.58
   1   9  23    1.46    1.74
  -1  -9 -23   -0.15    1.72
  -1   9 -24    2.91    2.01
   1   9  24    3.15    1.94
  -1  -9 -24    2.68    1.60
   1 -10 -24    3.66    1.92
   1  10 -23    0.55    1.43
   1 -10 -23    2.04    2.09
   1  10 -22   -0.08    1.71
   1  10 -22    2.92    2.08
   1 -10 -22    1.45    1.93
   1  10 -22    2.34    2.21
   1  10 -21   -1.83    1.78
   1 -10 -21    4.25    2.92
   1  10 -21    6.79    2.85
   1  10 -20    6.14    2.90
   1  10 -20   10.12    3.41
   1 -10 -20   13.83    4.25
   1  10 -20   10.97    3.70
   1  10 -19    2.93    2.84
   1  10 -19    5.81    2.94
   1 -10 -19    6.40    2.95
   1  10 -19    4.88    2.40
   1  10 -18    1.30    2.28
   1  10 -18   -2.12    2.18
   1 -10 -18    0.33    2.32
   1  10 -18    1.03    2.09
   1  10 -17   14.15    4.29
   1 -10 -17   18.50    5.29
   1  10 -17    7.23    2.97
   1  10 -17    7.58    2.97
   1  10 -16   16.03    4.68
   1  10 -16   13.58    3.88
  -1  10  15    0.00    2.71
   1  10 -15   -0.63    2.91
   1  10 -15    3.87    2.89
   1  10 -15    5.39    2.78
  -1  10  15    1.63    2.02
  -1  10  14    6.31    3.04
   1  10 -14    6.44    3.68
  -1  10  14    6.47    3.45
   1  10 -14    9.07    2.98
   1  10 -14    3.27    2.15
   1  10 -14   -1.88    3.39
  -1  10  14    5.13    3.29
  -1  10  13  126.66   11.07
  -1  10  13  110.71   10.51
   1  10 -13  118.77   11.09
   1  10 -13  116.01   10.88
   1  10 -13  110.52   10.67
   1  10 -13   95.11    8.52
  -1  10  13  105.65    9.99
   1  10 -13   99.95   10.44
  -1  10  12   12.25    3.73
   1  10 -12   11.21    3.76
   1  10 -12   18.24    4.19
  -1  10  12   11.69    3.63
   1  10 -12   17.80    5.11
  -1  10  12   17.59    5.15
   1  10 -12   12.31    4.15
   1  10 -12   10.78    3.58
  -1  10  12   20.16    4.95
   1  10 -12   17.88    3.48
  -1  10  11  373.62   18.80
   1  10 -11  374.31   18.88
  -1  10  11  367.64   17.74
  -1  10  10    0.57    2.06
   1  10 -10   -3.18    3.06
  -1  10  10    4.49    2.70
  -1  10   9    1.67    2.29
  -1  10   9    2.25    2.51
   1  10  -9   -0.42    2.85
  -1  10   8  162.81   12.14
   1  10  -8  164.23   12.21
  -1  10   8  150.10   10.78
   1  10  -8  153.72   10.02
  -1  10   7   34.13    5.86
   1  10  -7   31.51    4.71
   1  10  -7   33.87    5.90
  -1  10   6   43.37    6.24
   1  10  -6   48.73    6.74
   1  10  -6   48.74    5.91
  -1  10   5  212.27   13.30
   1  10  -5  226.97   13.66
   1  10  -5  240.60   12.50
  -1  10   4   29.02    5.14
   1  10  -4   28.96    5.39
   1  10  -4   32.48    5.05
  -1  10   3    0.33    2.25
   1  10  -3   -0.31    2.25
   1  10  -3   -2.31    2.08
  -1  10   2   28.87    4.99
   1  10  -2   35.54    5.52
   1  10  -2   33.85    5.92
  -1  10   1  169.90   11.33
   1  10  -1  157.06   11.59
   1  10  -1  185.25   11.16
  -1  10   0   35.56    5.50
   1  10   0   33.79    5.82
  -1  10   0   31.67    5.87
   1  10   0   26.21    5.11
  -1  10  -1   77.55    7.51
  -1  10  -1   75.83    8.17
   1  10   1   75.67    7.47
  -1  10  -2    5.95    2.45
  -1  10  -2    8.35    3.48
  -1  10  -2    5.86    2.65
   1  10   2    3.94    2.92
  -1  10  -3   19.08    3.87
  -1  10  -3   20.20    4.12
   1  10   3   17.28    4.23
  -1  10  -3   11.20    3.39
  -1  10  -4  167.94   10.71
   1  10   4  151.34   10.81
  -1  10  -4  165.02   11.62
   1  10   5   32.31    5.31
  -1  10  -5   32.92    4.95
  -1  10  -5   28.78    5.31
  -1  10  -6   58.41    6.61
   1  10   6   59.22    7.33
  -1  10  -6   66.34    7.65
  -1  10  -7   21.42    4.63
   1  10   7   22.01    4.77
  -1  10  -7   17.13    3.74
  -1  10  -8   20.57    4.81
   1  10   8   21.20    5.23
  -1  10  -8   21.83    4.42
  -1  10  -9   23.42    5.03
   1  10   9   30.04    5.79
  -1  10 -10    9.90    3.53
   1  10  10    8.91    3.62
  -1  10 -11   58.86    8.14
  -1  10 -11   66.48    8.44
   1  10  11   65.67    7.88
   1  10  12   31.52    6.27
   1  10  12   25.73    5.41
  -1  10 -12   22.41    5.33
  -1  10 -12   28.12    5.77
  -1  10 -13   86.34    9.46
   1  10  13   98.83   10.03
  -1  10 -13   97.06   10.29
   1  10  13   92.88    9.75
  -1  10 -13   99.96   10.82
  -1 -10 -13   99.49    9.89
  -1  10 -14   -3.82    3.41
   1  10  14    2.37    2.35
  -1  10 -14   -0.35    2.97
  -1  10 -14    2.26    2.31
  -1 -10 -14    3.63    2.94
   1  10  14   -1.10    3.13
  -1  10 -15  104.68   10.86
  -1  10 -15  103.76   10.75
  -1 -10 -15  119.60   10.94
   1  10  15  112.37   10.21
  -1  10 -16    0.45    1.92
  -1 -10 -16    4.05    2.69
   1  10  16    5.40    2.97
  -1  10 -16    5.44    3.08
  -1  10 -17   24.18    5.54
  -1 -10 -17   26.86    5.30
  -1  10 -18   -1.44    2.70
  -1 -10 -18    1.35    2.21
  -1  10 -19    9.23    3.50
  -1 -10 -19   11.28    3.80
  -1  10 -20   30.11    5.62
  -1 -10 -20   35.58    5.74
  -1  10 -21    0.48    2.09
  -1 -10 -21    1.55    1.73
   1  10  22    0.70    1.69
  -1  10 -22    1.49    2.24
  -1 -10 -22   -0.72    1.86
   1  10  23    4.02    2.20
  -1 -10 -23    5.73    2.21
  -1  10 -23    6.40    2.36
  -1  10 -24   -0.61    1.39
   1 -11 -23    5.85    2.33
   1 -11 -22   -1.52    1.92
   1  11 -22   -0.23    1.50
   1  11 -22   -2.20    1.54
   1 -11 -21   20.49    4.25
   1  11 -21   13.17    3.44
   1 -11 -20   -0.48    2.06
   1  11 -20    1.73    2.32
   1  11 -19    4.19    2.40
   1 -11 -19    5.56    2.86
   1  11 -19    6.91    3.17
   1  11 -19    4.92    2.76
   1 -11 -18    1.66    2.66
   1  11 -18    1.02    1.65
   1  11 -18   -3.46    2.66
   1  11 -18   -1.39    2.22
   1  11 -17   38.91    6.16
   1  11 -17   43.23    6.92
   1 -11 -17   44.06    7.08
   1  11 -17   26.39    5.57
  -1  11  17   40.10    6.05
   1  11 -16    1.29    2.69
   1  11 -16    0.70    2.30
   1  11 -16   -0.07    1.58
   1 -11 -16    2.49    1.94
  -1  11  16   -4.35    2.58
   1  11 -15    4.96    2.56
   1  11 -15    6.92    2.65
   1  11 -14    9.93    3.65
   1  11 -14    5.33    3.03
  -1  11  14   12.17    3.53
   1  11 -13  130.47   11.68
   1  11 -13  112.57   11.01
   1  11 -13  116.38    9.06
   1  11 -13   93.89   10.23
  -1  11  13  114.94   10.94
   1  11 -12  155.45   13.03
   1  11 -12  181.46   10.97
  -1  11  12  171.29   13.04
   1  11 -12  180.21   13.80
  -1  11  12  168.30   14.29
   1  11 -12  177.49   13.92
   1  11 -12  176.17   13.71
  -1  11  12  174.89   12.82
  -1  11  12  193.06   14.22
  -1  11  11  289.75   17.20
   1  11 -11  207.49   15.24
   1  11 -11  285.15   15.08
  -1  11  11  266.07   16.38
   1  11 -11  274.28   16.76
  -1  11  11  303.86   18.69
   1  11 -11  274.55   16.35
   1  11 -11  275.84   16.79
   1  11 -11  261.96   16.64
  -1  11  11  264.75   15.45
   1  11 -11  258.23   13.25
   1  11 -10  108.06   10.98
   1  11 -10  154.13   10.92
  -1  11  10  148.13   12.08
   1  11 -10  151.14   12.82
  -1  11  10  139.58   12.55
   1  11 -10  151.65   12.52
   1  11 -10  143.27   10.12
  -1  11  10  176.10   13.42
   1  11 -10  142.92   12.09
   1  11 -10  147.03   12.10
   1  11  -9   75.23    8.53
  -1  11   9   84.78    9.42
   1  11  -9   60.19    6.54
   1  11  -9   78.80    9.34
  -1  11   8   43.38    6.88
   1  11  -8   39.84    6.36
  -1  11   7   50.27    7.28
   1  11  -7   40.22    6.32
   1  11  -6    0.89    2.21
  -1  11   6    3.07    2.85
   1  11  -6    2.21    2.35
   1  11  -5   23.99    5.28
  -1  11   5   27.69    5.51
   1  11  -5   26.88    4.63
   1  11  -4   19.97    5.28
   1  11  -4   28.92    4.78
  -1  11   4   19.97    4.83
   1  11  -3   43.63    6.65
  -1  11   3   65.68    7.88
   1  11  -3   55.46    6.51
   1  11  -2    4.87    2.99
  -1  11   2    1.71    2.45
   1  11  -2    5.11    2.95
   1  11  -1   22.82    5.07
  -1  11   1   13.93    3.57
   1  11  -1   17.93    4.23
  -1  11   0    1.75    2.44
   1  11   0   -2.72    2.33
  -1  11  -1   27.60    5.57
  -1  11  -1   34.98    5.44
   1  11   1   39.52    5.88
  -1  11  -2    8.46    3.34
  -1  11  -2    7.06    3.11
   1  11   2    7.49    3.27
  -1  11  -3   -0.59    2.15
   1  11   3    1.99    3.14
   1  11   4  127.03   10.55
  -1  11  -4  146.26   11.66
  -1  11  -4  136.20   10.34
  -1  11  -5    5.86    3.20
   1  11   5    8.60    3.13
  -1  11  -6    1.62    2.49
   1  11   6   -0.36    2.45
  -1  11  -7    2.61    2.32
   1  11   7    3.87    3.37
  -1  11  -8    7.91    3.34
   1  11   8   12.39    4.24
  -1  11  -9   23.13    5.16
   1  11   9   25.85    5.78
  -1  11  -9   31.62    5.86
  -1  11  -9   27.14    5.55
  -1  11 -10   24.38    5.48
   1  11  10   26.47    5.94
  -1  11 -10   22.54    5.49
  -1  11 -10   26.66    6.18
  -1  11 -11   49.74    7.89
  -1  11 -11   43.53    7.23
   1  11  11   53.65    7.54
  -1  11 -11   55.85    8.03
   1  11  11   48.60    7.45
  -1  11 -12   18.19    4.86
  -1  11 -12   13.26    4.48
   1  11  12   22.30    5.37
   1  11  12   19.86    4.89
  -1  11 -12   12.07    4.09
  -1  11 -13  107.83   11.13
  -1  11 -13  113.91   11.51
   1  11  13  119.27   11.18
  -1  11 -14   29.90    6.06
  -1 -11 -14   21.28    4.89
   1  11  14   23.71    5.11
  -1  11 -14   29.76    6.32
  -1 -11 -15   23.79    4.90
   1  11  15   16.92    4.03
  -1  11 -15   17.74    4.90
  -1 -11 -16   -0.05    1.71
   1  11  16    2.21    2.02
  -1  11 -16   -3.46    2.71
  -1 -11 -17    1.72    1.56
   1  11  17    2.07    2.24
  -1  11 -17    3.32    2.71
  -1  11 -18    3.55    2.24
  -1 -11 -18    0.76    2.27
  -1  11 -19    3.85    2.69
  -1 -11 -19    2.47    2.06
  -1  11 -20    2.47    2.79
  -1 -11 -20    2.18    1.81
   1  11  21    3.43    2.25
  -1  11 -21    0.24    1.68
  -1 -11 -21   -0.24    1.79
   1  11  22    1.36    1.73
  -1  11 -22   -0.23    1.72
  -1 -11 -22    0.54    1.35
  -1  11 -23    6.15    2.21
   1 -12 -22    2.57    1.84
   1  12 -21    2.57    1.75
   1 -12 -21    1.06    1.50
   1  12 -20    0.90    1.45
   1 -12 -20    0.40    1.70
   1  12 -19    1.33    2.10
   1 -12 -19    3.13    2.16
   1  12 -18    3.00    2.57
   1  12 -18    3.27    2.21
   1 -12 -18    4.87    2.49
   1  12 -17   -0.99    2.76
   1  12 -17   -0.42    2.02
  -1  12  17   -0.53    2.46
   1 -12 -17    1.13    2.09
   1  12 -16    6.74    3.34
   1  12 -16    0.95    1.90
  -1  12  16    4.74    2.33
   1 -12 -16    6.67    3.38
  -1  12  15   -0.36    2.15
   1  12 -15    2.52    2.76
   1  12 -15    1.20    1.82
   1  12 -14   25.96    5.36
   1  12 -14   20.47    4.61
  -1  12  13   62.65    8.09
   1  12 -13   53.86    6.94
   1  12 -13   61.38    7.92
   1  12 -12    4.77    2.70
   1  12 -12    2.86    1.99
   1  12 -12   -1.09    2.45
  -1  12  12    4.77    2.57
  -1  12  11   38.57    7.26
   1  12 -11   48.63    7.23
   1  12 -11   30.98    4.84
   1  12 -11   47.77    7.04
   1  12 -11   42.89    6.99
  -1  12  11   45.67    7.00
   1  12 -10    1.06    2.25
  -1  12  10    3.67    2.57
   1  12 -10   -0.60    3.05
   1  12 -10   -2.15    2.65
  -1  12  10   -0.42    2.43
   1  12 -10    2.73    2.77
   1  12 -10    4.44    3.04
   1  12 -10   -5.67    3.39
  -1  12  10    5.95    3.56
   1  12  -9   40.22    6.48
   1  12  -9   36.04    5.53
  -1  12   9   38.60    6.63
   1  12  -9   40.93    6.97
   1  12  -9   36.96    6.63
   1  12  -9   38.04    6.34
  -1  12   9   40.26    6.91
  -1  12   9   47.04    7.35
   1  12  -9   37.15    5.09
   1  12  -8   44.64    6.26
  -1  12   8   46.42    7.20
   1  12  -8   50.97    7.40
  -1  12   8   52.65    7.90
   1  12  -8   45.89    6.91
   1  12  -8   40.65    7.07
  -1  12   8   58.14    7.98
   1  12  -8   44.32    6.94
  -1  12   7   -0.78    2.30
   1  12  -7   -0.75    2.19
   1  12  -7    3.01    2.46
   1  12  -7    0.70    2.33
   1  12  -7   -2.31    2.37
   1  12  -7   -0.73    1.72
  -1  12   7   -4.28    2.83
   1  12  -7    4.48    2.84
   1  12  -7    0.79    2.22
  -1  12   6  111.38   10.63
   1  12  -6  105.77   10.49
   1  12  -6  117.19   10.93
   1  12  -6  101.29   10.40
  -1  12   6  130.75   11.73
   1  12  -6  108.02    8.50
   1  12  -6  108.87   10.36
   1  12  -6   93.44    8.67
  -1  12   5  102.88   10.42
   1  12  -5  104.78   10.66
   1  12  -5   89.97    9.63
  -1  12   4   -0.07    2.28
   1  12  -4    4.12    2.79
   1  12  -4    1.23    2.40
  -1  12   3   44.00    6.65
   1  12  -3   54.27    6.85
   1  12  -3   34.50    6.38
   1  12  -2    1.20    2.69
  -1  12   2    2.17    2.64
   1  12  -2   -4.26    3.73
   1  12  -1   -0.07    2.11
  -1  12   1    2.83    2.55
   1  12   0   -0.76    2.35
  -1  12   0    1.60    2.52
   1  12   1   22.48    4.71
  -1  12  -1   19.76    4.26
   1  12   2   10.45    4.06
  -1  12  -2   12.38    4.33
   1  12   3    6.44    3.40
  -1  12  -3   -1.04    2.08
   1  12   4    1.14    2.66
  -1  12  -4   -0.78    2.55
   1  12   5   10.74    3.36
   1  12   5    7.88    3.34
  -1  12  -5    9.35    3.78
  -1  12  -5    7.77    3.69
   1  12   6    9.35    3.80
   1  12   6    7.30    3.30
  -1  12  -6    2.52    2.78
  -1  12  -6    5.93    3.10
  -1  12  -6    5.15    2.53
   1  12   7   18.25    4.45
   1  12   7   15.91    4.09
  -1  12  -7   12.12    3.95
  -1  12  -7   22.10    5.20
  -1  12  -7   19.46    5.14
  -1  12  -8   -0.03    1.81
   1  12   8   -0.38    2.54
  -1  12  -8    0.62    2.24
  -1  12  -8    4.52    2.87
  -1  12  -9   -4.33    2.79
  -1  12  -9    0.89    2.20
   1  12   9    5.14    3.92
  -1  12  -9   -1.18    2.51
   1  12   9    2.25    2.35
  -1  12 -10    2.34    2.05
  -1  12 -10   -1.33    2.63
   1  12  10    1.31    3.84
   1  12  10    0.42    2.21
  -1  12 -10   -0.91    3.58
  -1  12 -11   21.95    5.37
   1  12  11   36.36    6.49
  -1  12 -11   39.26    7.20
  -1  12 -12    3.19    2.15
  -1  12 -12    0.93    2.39
   1  12  12   -0.98    2.36
  -1  12 -13    1.02    2.12
   1  12  13    8.50    3.79
  -1  12 -14   10.08    4.07
   1  12  14    9.43    3.65
  -1  12 -15    2.20    2.54
   1  12  15    4.85    3.24
  -1  12 -16   -1.85    2.45
   1  12  16   -0.74    1.71
  -1 -12 -16   -1.50    2.01
  -1  12 -17    6.62    3.05
   1  12  17    7.90    3.12
  -1 -12 -17    6.45    2.91
  -1  12 -18    2.22    2.52
   1  12  18    0.71    1.61
  -1 -12 -18    2.82    1.99
   1  12  19   -1.38    1.98
  -1 -12 -19   -0.93    1.47
  -1  12 -19    1.92    2.21
   1  12  20    0.57    1.79
  -1 -12 -20    2.44    1.35
  -1  12 -20    0.58    2.01
   1  12  21    0.74    1.46
  -1 -12 -21   -0.14    1.25
  -1  12 -21   -2.37    2.11
   1 -13 -21    2.99    1.74
   1 -13 -20    3.04    1.98
   1  13 -20   -0.51    1.86
   1  13 -20    4.04    2.00
   1 -13 -19    1.77    1.91
   1  13 -19    2.72    2.18
   1  13 -19   -0.48    1.61
   1  13 -18    6.71    2.74
  -1  13  18    6.94    2.50
   1 -13 -18    9.86    3.33
   1 -13 -17    1.88    2.26
   1  13 -17    2.83    2.32
   1  13 -17   -3.09    2.15
   1  13 -16    1.03    2.30
   1  13 -16    3.75    2.01
  -1  13  16    5.56    2.89
   1 -13 -16    5.89    3.07
   1  13 -15   13.58    4.29
   1  13 -15   18.72    4.07
  -1  13  15   16.76    4.44
   1 -13 -15   22.52    5.02
  -1  13  14   39.27    6.34
   1  13 -14   39.23    6.42
  -1  13  13   11.79    3.67
   1  13 -13    7.55    2.97
   1  13 -13   11.50    3.59
   1  13 -13    9.46    3.66
   1  13 -12    0.56    2.24
   1  13 -12   -0.42    2.32
   1  13 -12   -1.87    2.14
   1  13 -12   -1.56    3.36
   1  13 -11   -0.53    2.33
   1  13 -11    1.69    1.80
   1  13 -11    4.66    2.98
  -1  13  11    0.06    2.07
   1  13 -11   -4.91    3.06
  -1  13  10   10.03    4.35
   1  13 -10    4.53    3.06
   1  13 -10    5.07    2.50
   1  13 -10    7.79    2.10
  -1  13  10    6.94    3.08
   1  13 -10   -0.15    2.59
  -1  13   9   52.99    7.96
   1  13  -9   46.65    7.36
   1  13  -9   57.36    7.88
   1  13  -9   53.71    6.52
  -1  13   9   59.67    8.22
  -1  13   8   28.05    5.67
   1  13  -8   20.93    5.40
  -1  13   8   22.91    5.16
   1  13  -8   23.73    5.26
   1  13  -8   25.56    4.36
   1  13  -8   21.55    5.02
  -1  13   7   80.65    9.31
  -1  13   7   80.80    9.60
   1  13  -7   78.19    9.54
  -1  13   7   91.73   10.27
   1  13  -7   89.41    9.64
   1  13  -7   96.16    8.41
   1  13  -7   89.87   10.02
   1  13  -7   68.42    8.70
  -1  13   6  523.93   22.62
   1  13  -6  470.38   23.02
  -1  13   6  480.94   22.90
   1  13  -6  506.00   23.36
   1  13  -6  503.48   23.52
   1  13  -6  510.06   18.69
   1  13  -6  507.38   23.14
   1  13  -6  538.48   19.68
  -1  13   6  552.73   24.40
  -1  13   5   21.43    5.20
  -1  13   5   16.79    4.75
   1  13  -5   10.19    4.71
  -1  13   5   13.34    4.21
   1  13  -5   16.91    4.08
   1  13  -5   10.08    3.60
   1  13  -5   22.46    5.56
   1  13  -5   15.70    4.33
   1  13  -5   14.53    4.66
  -1  13   4   56.36    7.50
  -1  13   4   52.14    7.68
   1  13  -4   40.42    7.18
  -1  13   4   49.89    7.41
   1  13  -4   40.53    5.86
   1  13  -4   58.35    8.05
   1  13  -4   37.64    5.10
   1  13  -4   45.34    7.02
   1  13  -4   45.15    7.25
   1  13  -3    2.51    2.35
  -1  13   3   -4.81    3.13
  -1  13   3    2.17    3.30
   1  13  -3   -1.04    2.26
   1  13  -3   -0.48    2.36
  -1  13   3    1.07    1.67
   1  13  -2  102.90   10.54
  -1  13   2  113.30   10.68
  -1  13   2   81.98    9.16
  -1  13   2   95.18    9.20
   1  13  -2   94.52   10.20
  -1  13   1    7.98    3.64
   1  13  -1    3.62    2.37
  -1  13   1    7.94    3.52
   1  13  -1    6.41    3.20
   1  13  -1    4.57    2.67
  -1  13   0    0.87    2.13
   1  13   0   -0.61    2.40
  -1  13   0    0.54    1.99
   1  13   0    2.31    2.52
   1  13   0   -1.06    1.99
   1  13   1    1.72    2.31
   1  13   1    1.34    2.12
  -1  13  -1    0.90    2.24
   1  13   1    3.33    2.82
   1  13   2    5.18    3.21
   1  13   2    1.69    2.46
   1  13   2    0.87    3.34
   1  13   2    1.98    1.96
  -1  13  -2    8.27    3.64
   1  13   3   11.99    4.07
   1  13   3    9.96    3.77
   1  13   3    9.69    3.81
  -1  13  -3    6.55    3.24
  -1  13  -4   -0.84    2.75
   1  13   4    9.22    3.75
   1  13   4    3.20    2.64
  -1  13  -4    5.25    2.52
   1  13   4    3.64    2.72
  -1  13  -5   30.78    6.21
   1  13   5   38.35    6.67
   1  13   5   34.96    6.57
  -1  13  -5   42.80    7.82
   1  13   5   35.10    6.20
  -1  13  -6   54.98    8.39
   1  13   6   49.04    7.41
   1  13   6   41.05    6.83
  -1  13  -6   52.94    8.40
   1  13   6   53.81    7.67
  -1  13  -7   24.55    5.67
   1  13   7   24.19    5.53
   1  13   7   21.02    4.86
  -1  13  -8  136.83   12.57
   1  13   8  114.52   11.31
   1  13   8  112.42   10.34
   1  13   9    0.34    2.26
  -1  13  -9    2.87    3.10
   1  13  10    5.80    2.81
  -1  13 -10    5.42    2.64
   1  13  11    2.39    2.76
  -1  13 -11    0.09    2.55
   1  13  12   12.58    4.72
  -1  13 -12    6.67    3.38
   1  13  13    6.92    3.14
  -1  13 -13    4.11    3.00
   1  13  14    1.17    2.19
  -1  13 -14    3.04    2.27
   1  13  15   20.75    4.71
  -1  13 -15   28.84    5.27
  -1  13 -15   25.72    5.43
   1  13  16    1.79    2.20
  -1  13 -16    1.34    1.99
  -1  13 -16    0.58    2.23
  -1  13 -17    0.99    1.31
   1  13  17    0.98    1.91
  -1  13 -17    0.80    2.08
   1  13  17    0.34    1.96
   1  13  18   16.57    3.21
   1  13  18    8.76    3.19
  -1  13 -18   11.47    3.21
   1  13  19    1.60    2.15
  -1  13 -19   -2.01    1.75
   1  13  20   10.54    2.60
  -1  13 -20   14.84    3.20
   1 -14 -19   -2.28    1.75
   1  14 -18    5.22    2.70
   1 -14 -18    7.30    2.55
   1  14 -18    3.24    1.91
  -1  14  18    2.96    1.62
   1  14 -17    6.15    2.82
   1 -14 -17    7.78    2.89
  -1  14  17    8.82    2.62
   1  14 -17    7.25    2.73
   1 -14 -16    2.45    2.22
   1  14 -16    3.99    2.21
  -1  14  16    9.19    2.90
   1  14 -15   -0.30    1.71
   1  14 -15    0.18    1.99
   1 -14 -15    2.31    2.39
   1  14 -14    6.18    3.14
   1 -14 -14    9.48    3.43
   1  14 -14    9.42    3.32
  -1  14  14    5.39    2.64
   1  14 -13    1.81    2.06
   1  14 -13    5.82    2.85
   1  14 -13    1.95    1.97
  -1  14  13    0.89    1.97
   1  14 -12    2.65    1.97
   1  14 -12    0.95    1.85
   1  14 -12    0.16    2.08
   1  14 -12    6.83    3.54
  -1  14  12    0.59    2.61
   1  14 -11   10.98    3.22
   1  14 -11    9.01    3.24
   1  14 -11   14.56    4.09
   1  14 -11    1.31    2.85
  -1  14  11    8.55    3.50
   1  14 -10   44.88    6.74
   1  14 -10   36.17    5.46
   1  14 -10   39.47    6.46
   1  14 -10   35.23    5.97
   1  14  -9    0.60    1.93
  -1  14   9   -0.71    2.15
   1  14  -9   -1.95    2.59
   1  14  -9    1.26    2.02
   1  14  -9    0.15    2.02
   1  14  -8    3.43    2.16
   1  14  -8    0.14    2.41
   1  14  -8    5.91    3.12
  -1  14   8   -0.84    3.28
   1  14  -8    2.34    3.09
   1  14  -8   -0.76    2.26
  -1  14   8    4.83    3.10
   1  14  -7   12.69    4.15
   1  14  -7    7.13    3.40
   1  14  -7    8.07    3.16
  -1  14   7   11.74    4.38
   1  14  -7    2.70    3.33
   1  14  -7   15.37    4.32
  -1  14   7   10.50    3.32
   1  14  -6  188.33   14.41
   1  14  -6  156.65   13.36
  -1  14   6  161.91   13.25
   1  14  -6  191.51   14.32
  -1  14   6  172.29   12.68
   1  14  -6  194.10   11.87
  -1  14   6  185.86   13.57
   1  14  -5    4.47    2.81
  -1  14   5    4.53    3.31
   1  14  -5   -1.72    2.53
   1  14  -5    1.21    2.79
  -1  14   5    0.21    1.96
  -1  14   5    3.22    1.99
   1  14  -4   71.41    9.04
  -1  14   4   59.92    8.02
   1  14  -4   82.50    9.64
  -1  14   4   65.40    8.38
   1  14  -4   76.60    7.36
  -1  14   4   75.11    8.71
   1  14  -3    0.66    3.14
  -1  14   3   -0.22    2.98
  -1  14   3    5.88    2.39
   1  14  -3   -0.67    2.84
   1  14  -3    2.69    2.70
   1  14  -2   28.35    5.81
   1  14  -2   27.63    4.50
   1  14  -2   37.89    7.01
  -1  14   2   34.20    5.56
   1  14  -1    1.98    2.87
   1  14  -1    2.52    3.26
  -1  14   1   -0.80    1.62
   1  14   0   49.44    7.28
  -1  14   0   53.60    7.66
   1  14   0   38.85    6.79
   1  14   1    0.56    3.05
  -1  14  -1    1.21    2.48
   1  14   2    2.01    2.28
   1  14   2   -0.20    2.07
  -1  14  -2    3.61    1.99
  -1  14  -3   -0.24    2.35
   1  14   3    2.47    2.93
   1  14   3    3.49    2.21
  -1  14  -3    2.81    2.69
  -1  14  -4   11.48    4.41
   1  14   4   12.91    3.87
   1  14   4   12.22    3.77
  -1  14  -5   19.31    4.86
   1  14   5   14.11    4.00
   1  14   5   11.05    4.08
  -1  14  -6  182.83   14.63
   1  14   6  199.35   14.07
   1  14   6  197.42   14.37
  -1  14  -7   -3.12    2.76
   1  14   7   -0.97    2.01
   1  14   7    2.60    2.54
   1  14   8  146.54   12.36
  -1  14  -8  142.31   12.93
   1  14   9   -0.23    2.11
  -1  14  -9    5.69    3.63
   1  14  10   24.52    5.19
  -1  14 -10   21.82    5.20
  -1  14 -11   17.22    4.71
  -1  14 -11   11.87    2.90
   1  14  11   14.36    3.94
  -1  14 -12    4.15    2.35
   1  14  12    4.20    2.90
  -1  14 -12    7.54    3.40
   1  14  12    3.95    2.45
  -1  14 -13    3.15    2.58
   1  14  13    2.03    2.05
  -1  14 -13    0.70    2.23
   1  14  13    0.64    2.22
  -1  14 -14   26.41    4.78
   1  14  14   26.58    5.14
  -1  14 -14   22.22    4.85
   1  14  14   11.79    3.29
  -1  14 -15   14.51    3.56
   1  14  15   17.13    3.75
  -1  14 -15   13.74    3.90
   1  14  15    8.57    3.25
  -1  14 -16    1.14    1.43
   1  14  16   -0.08    2.04
  -1  14 -16   -1.45    1.58
   1  14  16    1.52    2.03
  -1  14 -17    2.94    1.59
   1  14  17   -0.93    1.40
   1  14  17    2.22    2.10
   1  14  18    1.04    1.40
  -1  14 -18   -0.15    1.59
   1  14  18    2.74    1.85
  -1  14 -19    3.56    1.98
  -1  15  17    1.83    1.50
   1 -15 -17   -0.98    1.21
   1  15 -16    9.89    2.87
   1 -15 -16    9.31    2.58
   1  15 -16    6.57    2.19
  -1  15  16   15.05    3.16
   1  15 -15   -1.41    1.98
   1 -15 -15    1.18    1.79
   1  15 -15   -0.18    1.58
  -1  15  15    3.46    2.18
   1  15 -14   19.74    3.98
   1  15 -14   19.34    4.02
   1 -15 -14   20.21    3.93
   1 -15 -13    1.37    2.47
   1  15 -13    1.78    2.34
   1  15 -12    4.18    2.34
   1  15 -12    6.73    2.97
   1  15 -11    4.59    3.09
   1  15 -11   -2.56    2.25
   1  15 -11   -0.82    2.18
   1  15 -11    0.20    2.20
  -1  15  11   -0.58    2.15
   1  15 -10    7.25    3.24
   1  15 -10    7.68    2.99
   1  15 -10    8.17    2.97
   1  15 -10    1.15    2.38
  -1  15  10   13.00    3.72
   1  15  -9   -0.24    2.06
   1  15  -9   -1.79    2.39
   1  15  -9   -1.57    2.31
   1  15  -9   -3.08    2.56
   1  15  -9   -1.45    2.62
  -1  15   9    1.45    2.70
   1  15  -8    3.40    2.49
   1  15  -8    3.40    1.98
  -1  15   8    5.48    3.57
  -1  15   8    4.49    2.37
   1  15  -8   -1.81    2.58
   1  15  -8    3.16    1.98
  -1  15   7   29.79    5.61
   1  15  -7   26.12    5.29
   1  15  -7   40.36    5.42
   1  15  -7   29.09    5.44
  -1  15   6    2.51    2.40
   1  15  -6    3.39    2.63
   1  15  -6    1.77    2.93
   1  15  -6   -0.52    2.59
  -1  15   6    2.37    2.41
  -1  15   5   23.10    5.23
   1  15  -5   21.64    5.16
  -1  15   5   27.72    5.13
   1  15  -5   34.53    5.87
   1  15  -5   25.03    5.21
   1  15  -4    0.42    2.25
   1  15  -4   -1.46    2.31
  -1  15   4   -1.02    2.05
   1  15  -4    3.27    2.41
   1  15  -3    3.15    3.02
   1  15  -3   -1.04    2.99
  -1  15   3    0.41    1.90
   1  15  -3    4.32    2.72
  -1  15   2    1.74    2.52
   1  15  -2    0.83    2.99
   1  15  -2   -0.02    2.21
   1  15  -2    1.61    2.95
   1  15  -1   29.13    5.76
  -1  15   1   22.26    5.00
   1  15   0   18.78    4.08
   1  15   0   21.99    5.41
  -1  15   0   17.50    4.85
  -1  15   0   19.37    4.52
   1  15   1    1.16    2.59
  -1  15  -1    1.66    2.04
   1  15   2    6.86    3.75
  -1  15  -2    5.97    3.16
   1  15   3   10.15    3.29
   1  15   3    5.82    2.93
  -1  15  -3   11.08    3.62
   1  15   4    6.44    3.53
   1  15   4    2.41    2.14
  -1  15  -4    1.26    2.53
   1  15   5   -0.14    2.30
   1  15   5    0.86    1.96
  -1  15  -5    1.21    2.14
   1  15   6   20.31    5.11
  -1  15  -6   17.42    4.85
  -1  15  -6   14.37    4.47
   1  15   6   15.86    4.01
  -1  15  -7   29.56    5.80
   1  15   7   24.63    5.41
  -1  15  -7   24.50    5.54
  -1  15  -8    8.35    3.43
  -1  15  -8   10.26    3.73
   1  15   8    4.64    3.17
  -1  15  -8    6.87    3.75
  -1  15  -9    9.26    3.82
  -1  15  -9   14.06    4.20
   1  15   9    4.84    2.82
  -1  15  -9    5.15    2.37
  -1  15 -10    1.98    2.73
  -1  15 -10    3.79    2.59
   1  15  10    5.45    3.56
  -1  15 -10    3.90    3.29
  -1  15 -11   -3.32    2.52
   1  15  11    0.74    2.43
  -1  15 -11   -0.03    2.14
  -1  15 -11   -1.38    2.59
   1  15  12    2.49    2.39
  -1  15 -12    8.59    3.38
  -1  15 -12    9.48    3.32
   1  15  13    3.90    2.52
  -1  15 -13    1.40    2.14
  -1  15 -13    0.24    1.70
   1  15  14   10.17    2.89
   1  15  14   11.21    3.01
  -1  15 -14   11.87    3.65
  -1  15 -14   17.21    3.64
  -1  15 -15   28.01    4.25
  -1  15 -15   27.32    4.58
   1  15  15   35.86    4.59
   1  15  16    3.13    1.89
   1  15  16    5.85    2.07
  -1  15 -16    2.09    1.44
  -1  15 -16    6.74    2.55
  -1  15 -17    3.99    2.01
  -1  16  15    0.16    1.27
   1 -16 -14   -1.23    1.45
  -1  16  14    0.19    1.45
   1 -16 -13   -0.34    1.66
  -1  16  13    3.42    2.42
   1  16 -13    0.33    1.56
   1  16 -12    0.16    1.88
   1 -16 -12    4.65    2.10
   1  16 -11    1.33    1.81
   1  16 -11  510.41   15.36
   1  16 -10   11.34    3.58
   1  16 -10   19.44    3.99
   1  16  -9    0.49    1.91
   1  16  -9    2.23    2.12
  -1  16   9   -1.09    2.19
   1  16  -9    0.74    1.69
  -1  16   8   11.47    3.35
   1  16  -8    8.99    2.79
   1  16  -8    3.27    2.48
  -1  16   7   14.67    3.89
   1  16  -7    6.59    2.66
   1  16  -7   10.32    3.51
  -1  16   6    9.48    3.17
   1  16  -6    9.37    2.86
   1  16  -6    9.71    3.69
  -1  16   6    8.45    2.88
  -1  16   5   37.02    5.71
   1  16  -5   31.63    4.86
   1  16  -5   31.13    5.40
  -1  16   5   37.51    5.79
  -1  16   4    7.91    3.33
   1  16  -4    4.17    2.95
   1  16  -4    2.32    2.09
  -1  16   4    2.60    2.56
  -1  16   3   34.95    5.28
   1  16  -3   46.95    6.84
   1  16  -3   48.29    6.08
  -1  16   3   44.45    6.44
   1  16  -2   -0.11    3.35
   1  16  -2    0.28    2.41
  -1  16   2    0.17    2.10
   1  16  -1   28.93    5.49
   1  16  -1   41.87    6.46
  -1  16   1   36.88    6.34
  -1  16   0   14.11    3.74
   1  16   0   13.49    4.06
   1  16   0   12.25    3.55
  -1  16   0   14.46    4.54
  -1  16  -1    3.75    2.06
   1  16   1    3.71    3.16
  -1  16  -1    6.50    3.49
   1  16   1   11.33    3.82
  -1  16  -2    8.84    3.22
   1  16   2   10.68    4.73
   1  16   2    5.91    3.02
  -1  16  -2   16.91    4.96
  -1  16  -3   75.18    8.43
   1  16   3   74.72    7.60
   1  16   3   78.13    8.76
  -1  16  -3   82.16    9.15
   1  16   4   10.14    3.55
  -1  16  -4   13.05    3.95
   1  16   4   13.75    3.78
  -1  16  -4   11.99    4.05
   1  16   5   25.76    4.75
  -1  16  -5   25.12    5.17
  -1  16  -5   24.05    4.95
   1  16   6    4.23    2.84
  -1  16  -6    4.89    2.62
  -1  16  -6    5.29    2.92
   1  16   7    3.29    2.42
  -1  16  -7    2.58    2.66
  -1  16  -7   -3.76    2.93
   1  16   8    1.62    1.83
  -1  16  -8    4.33    2.29
  -1  16  -8    4.47    3.39
   1  16   9   -0.13    2.01
  -1  16  -9   -1.50    2.13
  -1  16  -9   -4.79    3.06
   1  16  10    1.97    2.58
  -1  16 -10    0.62    1.98
  -1  16 -10    0.63    1.52
  -1  16 -11    1.62    2.10
   1  16  11   -0.16    1.88
  -1  16 -12    8.33    2.83
   1  16  12    9.11    3.05
  -1  16 -13    2.91    2.24
   1  16  13    0.20    1.55
  -1  16 -14    0.84    1.36
   1  16  14    1.94    1.67
   1  16  15   14.45    2.68
  -1  17  13    6.76    2.01
  -1  17  12    1.15    1.36
  -1  17  11    0.26    1.53
  -1  17  10    0.83    1.67
   1  17 -10 1024.16   19.08
   1  17  -9   22.12    3.77
  -1  17   9    1.94    1.56
   1  17  -8   -2.49    2.21
  -1  17   8    0.72    1.89
   1  17  -7   -2.90    2.17
   1  17  -7    4.08    2.38
   1  17  -6   -2.96    2.21
   1  17  -6    5.23    2.50
   1  17  -5    0.08    2.07
   1  17  -5    5.90    2.75
  -1  17   5    1.13    1.76
   1  17  -4   -4.28    2.39
   1  17  -4    0.78    2.26
  -1  17   4    0.37    2.40
   1  17  -3    3.84    2.93
   1  17  -3   11.94    3.92
  -1  17   3    5.15    2.36
   1  17  -2   18.46    4.31
  -1  17   2   21.84    4.26
   1  17  -1   26.45    4.43
   1  17  -1   26.79    5.32
  -1  17   1   21.27    4.40
   1  17   0    1.10    2.08
   1  17   0    5.54    3.23
  -1  17   0    4.60    2.90
  -1  17   0    3.54    2.08
   1  17   1   -4.03    2.90
   1  17   1    1.31    2.61
  -1  17  -1    0.92    2.47
  -1  17  -1    0.67    1.59
   1  17   2   -2.04    2.15
   1  17   2    6.54    3.51
  -1  17  -2    3.84    3.33
  -1  17  -2    1.60    1.68
   1  17   3    7.36    3.45
  -1  17  -3   12.60    3.22
  -1  17  -3   13.65    3.41
   1  17   4   -0.87    1.95
  -1  17  -4    0.70    2.74
   1  17   4    1.01    2.22
  -1  17  -4   -0.70    1.60
   1  17   5    0.88    1.48
   1  17   5   -4.59    2.41
  -1  17  -5   -0.06    2.16
  -1  17  -5   -1.51    1.91
   1  17   6   -3.21    2.09
   1  17   6    0.94    1.92
  -1  17  -6    0.06    1.72
  -1  17  -6   -0.40    1.92
   1  17   7    1.80    2.00
  -1  17  -7    1.22    1.68
  -1  17  -7    6.03    2.73
   1  17   8    3.17    1.94
  -1  17  -8    3.31    2.19
  -1  17  -8    0.98    1.85
   1  17   9   12.06    2.96
  -1  17  -9   15.61    3.14
  -1  17  -9   17.41    3.48
   1  17  10    4.46    1.84
  -1  17 -10    5.50    2.17
  -1  17 -10    5.65    2.11
  -1  17 -11   -0.49    1.20
   1  17  11    1.28    1.29
  -1  17 -12    2.79    1.53
   1  17  12    5.20    1.75
  -1  18   8   -1.62    1.39
   1  18  -8  521.44   11.94
  -1  18   7   -0.84    1.25
   1  18  -7   10.23    2.32
  -1  18   6    2.43    1.72
   1  18  -6   -1.02    1.47
  -1  18   5   -3.25    1.77
  -1  18   5    1.71    1.76
   1  18  -5   -2.25    1.92
  -1  18   4   -1.30    1.56
   1  18  -4   -1.26    1.76
   1  18  -3   -0.46    1.77
  -1  18   3    1.17    1.46
   1  18  -2    5.41    2.30
  -1  18   2    3.43    2.21
  -1  18   1   24.92    4.17
   1  18  -1   23.39    3.52
   1  18   0   10.87    2.97
  -1  18   0   10.11    2.86
   1  18   1   17.33    3.34
  -1  18  -1   27.82    4.35
   1  18   2    6.37    2.56
  -1  18  -2    3.90    2.20
   1  18   3    7.15    2.37
  -1  18  -3   12.43    3.08
  -1  18  -3   10.04    2.37
  -1  18  -4    1.06    1.56
   1  18   4   -1.74    1.81
  -1  18  -4    0.73    1.48
   1  18   5    1.22    1.32
   1  18   5    0.66    1.69
  -1  18  -5    1.38    1.63
  -1  18  -5    4.20    1.98
   1  18   6    5.97    1.84
  -1  18  -6    4.29    1.90
   1  18   6    0.74    1.63
  -1  18  -6    1.97    1.56
   1  18   7    2.49    1.62
  -1  18  -7    0.50    1.80
   1  18   7    0.51    1.50
  -1  18  -7    1.17    1.44
   1  18   8   -0.65    1.42
  -1  18  -8    2.51    1.27
   2   0 -28    3.83    1.62
  -2   0  27   -1.65    1.78
   2   0 -27   -0.69    1.67
   2   0 -26   -2.34    2.08
   2   0 -25    3.73    2.43
   2   0 -24   19.47    4.68
   2   0 -23    1.17    2.07
   2   0 -22    0.74    1.88
   2   0 -21   -4.79    3.11
   2   0 -20   -1.04    2.69
  -2   0  20    2.14    2.52
   2   0 -19    1.29    1.89
  -2   0  19   -0.30    2.27
   2   0 -18   27.39    5.66
  -2   0  18   38.72    6.23
  -2   0  17    2.25    3.44
  -2   0  16   -0.53    2.10
  -2   0  15    2.16    2.12
  -2   0  14   36.29    5.35
  -2   0  13   12.61    3.24
  -2   0  12   95.27    7.54
  -2   0  11   -1.01    1.99
  -2   0  10   58.00    5.38
  -2   0   9    2.63    1.24
  -2   0   9    2.24    1.90
  -2   0   8  291.23    9.74
  -2   0   8  304.56   11.40
  -2   0   7    9.34    2.20
  -2   0   7   10.93    2.48
  -2   0   6  126.14    6.32
  -2   0   6  132.91    7.10
  -2   0   5   28.33    3.20
  -2   0   5   36.83    3.96
  -2   0   4  130.28    5.78
  -2   0   4  136.53    6.58
  -2   0   4  141.66   13.62
  -2   0   3    1.92    1.16
  -2   0   3    0.11    1.23
  -2   0   2 1708.44   21.61
  -2   0   2 1747.79   22.85
   2   0  -2 1763.44   45.50
  -2   0   2 1721.34   45.47
  -2   0   1   11.08    3.10
  -2   0   1   11.97    3.03
   2   0  -1    0.27    3.17
  -2   0   1    0.90    3.46
  -2   0   0   67.77    4.59
  -2   0   0   67.26    4.57
   2   0   0   71.14    9.29
  -2   0   0   63.03    8.66
  -2   0  -1   65.50    4.79
  -2   0  -1   73.00    9.80
   2   0   1   68.54    9.49
  -2   0  -1   67.87    4.10
  -2   0  -2    5.59    1.38
   2   0   2    2.02    2.61
  -2   0  -2    1.16    2.25
  -2   0  -2    5.01    1.38
  -2   0  -3    4.06    1.55
   2   0   3    7.24    3.92
  -2   0  -3    7.97    3.61
  -2   0  -3    3.14    1.28
  -2   0  -4  897.27   18.12
   2   0   4  886.86   36.26
  -2   0  -4  886.21   17.14
  -2   0  -5    3.01    1.47
  -2   0  -5    4.12    1.87
  -2   0  -6  301.16   11.07
  -2   0  -6  304.49   11.15
  -2   0  -7    9.62    2.25
  -2   0  -7   10.16    2.79
  -2   0  -8   33.02    3.99
  -2   0  -8   36.96    4.41
  -2   0  -9    1.52    1.70
  -2   0  -9    0.69    1.88
  -2   0 -10   40.03    4.57
  -2   0 -10   42.04    5.18
  -2   0 -11    0.63    1.43
  -2   0 -11    1.84    2.46
  -2   0 -12  335.04   13.52
  -2   0 -12  346.93   15.65
  -2   0 -13   -0.95    2.08
  -2   0 -14    8.43    3.25
  -2   0 -15    4.08    3.30
  -2   0 -16    2.65    2.70
  -2   0 -17   -1.04    2.49
  -2   0 -17    6.48    3.29
   2   0  17   -0.37    2.13
  -2   0 -18   -0.83    1.97
   2   0  18    2.71    2.58
  -2   0 -18   -1.62    2.32
  -2   0 -19   -0.57    1.87
   2   0  19   -2.34    2.52
  -2   0 -19   -0.73    2.46
  -2   0 -20   28.57    5.92
  -2   0 -21    4.69    3.18
  -2   0 -22    3.14    2.25
  -2   0 -23    1.71    2.45
  -2   0 -24    1.64    2.11
  -2   0 -24    0.53    1.76
  -2   0 -25    0.80    1.70
  -2   0 -25   -0.91    1.57
  -2   0 -26    8.80    2.76
  -2   0 -26    7.20    2.45
  -2   1  28    5.02    2.19
   2   1 -28    5.02    1.69
   2  -1 -28    5.42    1.78
  -2  -1  27   -4.09    2.20
  -2   1  27   -0.16    1.48
   2   1 -27    0.66    1.47
   2  -1 -27   -0.74    1.42
   2  -1 -26    3.11    2.12
   2   1 -26   -0.30    1.67
   2  -1 -25    0.60    1.68
   2   1 -25    1.08    1.90
   2   1 -24    2.33    2.54
   2  -1 -24    0.21    2.28
   2  -1 -23    5.10    2.75
   2   1 -23    4.41    2.36
   2   1 -22   32.00    5.70
   2  -1 -22   34.96    6.40
   2   1 -21   93.34   10.28
   2  -1 -21   87.97    9.94
   2   1 -20   33.82    6.20
  -2   1  20   34.08    6.03
  -2  -1  20   32.68    5.62
   2  -1 -20   32.57    6.35
   2   1 -20   34.25    6.18
   2   1 -19  131.56   11.53
   2   1 -19  127.35   11.71
   2  -1 -19  112.68   11.22
  -2   1  19  120.98   10.72
  -2  -1  19  127.23   10.74
  -2   1  18   82.13    8.71
  -2  -1  18   80.95    8.47
   2   1 -18   72.95    8.86
   2  -1 -18   85.56    9.56
   2   1 -18   88.21   10.09
  -2   1  17  106.63    9.75
  -2  -1  17  108.07    9.52
  -2   1  16   26.72    4.89
  -2  -1  16   28.36    4.80
  -2   1  15    1.87    2.39
  -2  -1  15    3.64    2.23
  -2   1  14   18.17    4.18
  -2  -1  14   15.50    3.61
  -2   1  13   18.69    3.77
  -2  -1  13   16.15    3.56
  -2   1  12  216.66   11.25
  -2  -1  12  215.54   11.08
  -2   1  11   13.00    3.16
  -2  -1  11    9.97    2.53
  -2   1  10   23.24    3.58
  -2  -1  10   30.56    4.21
  -2   1   9   24.19    3.73
  -2  -1   9   25.47    3.77
  -2   1   9   25.22    3.25
  -2   1   8    2.09    1.91
  -2  -1   8    0.61    1.24
  -2  -1   8    0.71    1.22
  -2   1   8    1.86    1.34
  -2   1   7   15.96    2.78
  -2  -1   7   17.35    2.90
  -2  -1   7   14.06    2.23
  -2   1   7   15.96    2.54
  -2  -1   6 1578.91   24.65
  -2   1   6 1597.84   23.97
  -2  -1   6 1576.53   21.95
  -2   1   6 1554.49   22.70
  -2   1   5  115.90   12.21
  -2   1   5  118.49    6.44
  -2  -1   5  103.38    4.84
  -2   1   5  107.95    6.09
  -2  -1   5  109.94    5.89
   2   1  -5  118.78    5.98
  -2   1   4  430.89   22.77
  -2   1   4  434.64   11.88
  -2   1   4  423.46   11.65
  -2  -1   4  420.86   10.10
   2   1  -4  430.77   10.85
  -2  -1   4  439.16   11.57
   2   1  -3   12.25    2.03
  -2   1   3   16.42    2.23
  -2   1   3   15.34    4.53
  -2  -1   3   18.09    5.33
   2   1  -3   17.69    5.44
  -2  -1   3   12.07    2.27
  -2  -1   3   15.31    2.21
  -2   1   3   14.21    2.30
  -2   1   3   14.51    2.43
  -2   1   2   55.73    3.74
   2   1  -2   67.92    9.54
  -2   1   2   54.30    7.43
  -2  -1   2   57.79    8.33
  -2   1   2   59.62    4.35
   2   1  -2   63.43    3.95
  -2  -1   2   68.77    4.46
  -2   1   2   60.65    4.25
  -2   1   1 1310.41   17.92
   2  -1  -1 1361.06   37.21
   2   1  -1 1380.02   43.23
  -2  -1   1 1339.78   42.14
  -2   1   1 1369.20   37.58
  -2  -1   1 1339.49   19.66
  -2   1   1 1310.72   20.06
  -2   1   1 1294.19   19.87
   2   1  -1 1306.18   16.96
  -2   1   0  944.59   15.62
   2  -1   0  997.31   32.88
   2   1   0  991.14   36.83
  -2   1   0  998.91   32.23
  -2  -1   0  954.10   35.71
  -2   1   0  986.34   17.50
  -2   1   0  979.40   17.53
   2   1   0  928.63   14.39
  -2  -1   0  968.42   17.10
  -2   1  -1   19.62    3.00
   2   1   1   16.59    2.35
   2   1   1   10.79    4.94
  -2  -1  -1   14.26    5.22
   2  -1   1    7.39    3.97
  -2   1  -1   24.31    5.68
  -2  -1  -1   17.11    2.93
  -2   1  -1   18.21    2.98
  -2   1  -1   21.27    3.00
  -2   1  -2  395.54   10.84
  -2  -1  -2  375.29    9.34
  -2  -1  -2  392.73   23.74
  -2   1  -2  433.56   22.11
   2  -1   2  404.47   21.66
   2   1   2  416.30   24.72
  -2   1  -2  406.15   11.62
   2   1   2  389.95    9.15
  -2  -1  -2  402.69   11.69
  -2   1  -2  392.20   10.89
  -2   1  -3  116.83    6.46
  -2  -1  -3  117.94    5.76
   2  -1   3  114.58   12.26
   2   1   3  120.06   13.93
  -2  -1  -3  125.65    6.78
   2   1   3  121.27    5.22
  -2   1  -3  120.30    6.62
  -2   1  -3  118.62    6.12
  -2  -1  -4  425.89   11.52
  -2   1  -4  421.63   12.22
  -2   1  -4  472.53   24.18
   2  -1   4  440.73   24.40
  -2   1  -4  427.21   11.42
  -2   1  -4  431.55   12.65
  -2  -1  -4  435.95   12.82
  -2   1  -5  708.87   16.63
  -2  -1  -5  720.49   15.89
   2  -1   5  718.86   32.53
  -2  -1  -5  719.60   17.03
  -2   1  -5  706.02   16.41
  -2   1  -5  694.25   14.65
  -2   1  -6  176.63    8.68
  -2  -1  -6  162.11    8.18
  -2  -1  -6  171.46    8.69
  -2   1  -6  157.95    8.07
  -2   1  -6  166.25    7.22
  -2   1  -7    3.09    1.95
  -2  -1  -7    4.39    2.09
  -2  -1  -7    5.08    1.97
  -2   1  -7    1.16    1.47
  -2   1  -7    3.39    1.39
  -2   1  -8  184.59    9.82
  -2  -1  -8  180.41    9.64
  -2  -1  -8  182.54    9.36
  -2   1  -8  178.20    8.96
  -2   1  -9  729.96   20.61
  -2  -1  -9  736.98   19.87
  -2  -1  -9  747.24   19.28
  -2   1  -9  747.93   18.60
  -2  -1 -10  251.27   12.27
  -2   1 -10  268.46   12.93
  -2   1 -10  259.56   11.17
  -2  -1 -10  268.09   11.88
  -2  -1 -11   20.24    3.90
  -2   1 -11   20.69    4.11
  -2  -1 -11   18.11    3.30
  -2   1 -11   18.11    3.21
  -2   1 -12  104.28    8.65
  -2  -1 -12  102.20    8.76
  -2  -1 -12  102.59    7.70
  -2   1 -13    5.93    3.07
  -2  -1 -13    9.76    3.07
  -2   1 -14   20.41    4.57
  -2  -1 -14   12.01    3.27
  -2   1 -15    3.79    2.97
  -2  -1 -15    2.90    2.60
  -2   1 -16   20.71    5.20
  -2  -1 -16   21.27    4.79
  -2   1 -17    1.78    3.14
  -2   1 -17    2.37    2.37
  -2  -1 -17    4.06    2.90
  -2  -1 -17    0.73    2.32
   2   1  17    1.28    1.65
   2  -1  17    2.59    2.39
  -2   1 -18   58.65    8.00
  -2   1 -18   47.65    7.66
  -2  -1 -18   49.88    7.65
   2   1  18   53.95    8.13
   2  -1  18   52.14    7.75
  -2  -1 -18   48.05    7.38
   2  -1  19    1.66    1.89
   2   1  19    1.20    2.29
  -2   1 -19    1.24    2.09
  -2  -1 -19    0.67    1.94
   2   1  20    6.16    3.53
  -2   1 -20    8.06    3.35
  -2  -1 -20    5.10    3.12
  -2   1 -21   11.96    3.78
  -2  -1 -21   14.53    4.62
  -2   1 -22   -0.05    1.92
  -2  -1 -22    0.84    2.17
  -2   1 -23    0.14    2.00
  -2   1 -23    0.56    1.83
  -2  -1 -23    0.75    2.30
  -2   1 -24    2.40    2.48
  -2   1 -24    0.24    1.91
  -2  -1 -24    2.06    2.04
  -2  -1 -25    0.97    1.86
  -2   1 -25   -0.80    2.12
  -2   1 -25   -0.33    1.75
  -2  -1 -25    2.69    2.14
  -2   1 -26   -0.40    1.43
  -2  -1 -26    2.27    1.83
  -2   1 -26   -2.18    1.78
  -2  -1 -26   -0.02    1.41
  -2  -1 -27   -3.08    1.57
  -2   2  28    3.61    1.70
   2   2 -28   -0.15    1.38
   2   2 -27    0.61    1.74
   2  -2 -27    0.77    1.39
  -2  -2  27    0.05    1.67
  -2   2  27   -0.86    1.55
   2   2 -26    0.49    1.60
   2  -2 -26   -1.39    1.48
   2  -2 -25   -0.54    1.98
   2   2 -25   -1.00    1.96
   2   2 -24    8.91    2.95
   2  -2 -24    8.09    3.20
   2   2 -23    1.42    2.03
   2  -2 -23    0.31    2.23
   2   2 -22   14.03    4.17
   2  -2 -22    7.86    3.20
   2   2 -21   19.84    4.91
   2  -2 -21   16.21    4.81
   2   2 -20    3.89    2.82
   2   2 -20    6.56    3.68
   2  -2 -20    8.59    3.45
  -2   2  19   -1.55    2.88
  -2  -2  19    0.03    1.98
   2   2 -19   -1.90    2.62
   2  -2 -19    0.76    1.77
   2   2 -19   -0.45    2.79
   2   2 -19   -0.47    2.19
  -2   2  19   -0.32    2.41
  -2   2  18    0.24    2.04
  -2  -2  18    4.16    2.69
  -2   2  18    1.08    2.58
   2   2 -18    2.49    2.74
   2   2 -18    1.36    1.99
   2   2 -18    0.93    2.13
  -2   2  17  141.99   11.37
  -2  -2  17  143.98   10.87
   2   2 -17  128.23   10.77
  -2  -2  16   50.03    6.22
  -2   2  16   49.59    6.77
   2   2 -16   54.66    6.76
   2   2 -15    8.11    3.59
  -2   2  15    3.22    2.23
  -2  -2  15    4.45    2.24
  -2  -2  14  165.76   10.53
  -2   2  14  175.62   11.32
  -2   2  13  338.38   14.97
  -2  -2  13  328.00   14.26
  -2   2  12   52.07    5.88
  -2  -2  12   49.48    5.40
  -2   2  11   63.46    6.19
  -2  -2  11   56.89    5.60
  -2  -2  10   35.25    4.37
  -2   2  10   34.11    4.47
  -2   2   9 1137.47   21.65
   2   2  -9 1126.13   21.21
  -2   2   9 1189.04   23.42
  -2  -2   9 1158.95   23.43
  -2   2   8  340.71   11.56
   2   2  -8  318.74   10.62
  -2   2   8  338.80   12.14
  -2  -2   8  332.62   12.14
  -2   2   8  337.82   11.57
  -2   2   7 2057.76   28.09
  -2  -2   7 2018.45   28.84
  -2   2   7 1970.43   27.07
  -2  -2   7 1945.09   24.68
  -2   2   6  158.36   14.67
  -2   2   6  145.83   13.92
  -2   2   6  154.10    7.68
   2   2  -6  141.18    7.06
  -2  -2   6  145.54    6.81
  -2   2   6  146.31    7.46
  -2   2   5    0.44    1.41
  -2  -2   5    0.97    1.21
  -2   2   5    2.55    1.84
  -2   2   5    1.09    1.25
   2   2  -5    3.05    1.52
  -2   2   4   52.13    7.61
  -2   2   4   50.02    4.25
   2   2  -4   54.15    4.24
  -2  -2   4   49.97    3.59
  -2   2   4   47.17    4.23
  -2  -2   3  574.42   12.19
  -2   2   3  568.07   13.91
   2   2  -3  560.07   12.96
  -2   2   3  574.29   24.08
  -2   2   3  574.86   12.90
  -2   2   3  549.37   12.78
  -2   2   2  595.98   13.23
  -2   2   2  617.82   14.20
   2   2  -2  620.32   13.27
  -2  -2   2  611.39   13.15
  -2   2   2  627.14   24.18
  -2   2   1  356.74   10.44
  -2   2   1  386.41   11.17
   2   2  -1  370.18   10.10
  -2  -2   1  383.10   10.79
  -2   2   1  366.61   11.16
   2  -2  -1  353.03   17.35
   2   2  -1  355.06   23.05
  -2   2   1  361.92   18.23
  -2   2   0  296.99    9.65
  -2   2   0  306.98    9.95
  -2   2   0  301.26   10.21
   2   2   0  309.16    9.25
  -2  -2   0  310.82   10.15
  -2   2   0  280.14   15.97
   2  -2   0  266.91   15.76
   2   2   0  272.08   20.27
  -2   2  -1 3296.78   31.99
   2   2   1 3240.69   29.28
  -2  -2  -1 3278.84   33.01
  -2   2  -1 3320.70   31.94
  -2   2  -1 3320.11   33.47
  -2   2  -1 3282.47   55.48
   2  -2   1 3292.01   54.82
  -2   2  -2   21.82    3.36
  -2   2  -2   20.46    3.03
   2   2   2   27.44    3.35
  -2  -2  -2   22.32    3.34
  -2   2  -2   20.37    2.93
   2  -2   2   14.63    4.40
  -2   2  -3  629.93   15.02
  -2  -2  -3  600.47   12.47
  -2   2  -3  637.20   13.99
  -2   2  -3  643.23   15.35
  -2  -2  -3  643.22   15.52
   2   2   3  627.75   13.17
  -2   2  -3  653.72   26.00
   2  -2   3  648.29   26.44
  -2   2  -4   72.44    5.42
  -2  -2  -4   58.70    4.26
  -2  -2  -4   72.57    5.59
   2   2   4   59.19    4.39
  -2   2  -4   59.35    4.40
  -2   2  -4   63.87    5.07
  -2   2  -4   58.46    8.42
   2  -2   4   57.76    8.85
  -2   2  -5 1282.68   23.04
  -2  -2  -5 1214.17   20.49
  -2   2  -5 1254.03   19.54
  -2  -2  -5 1285.21   23.14
   2   2   5 1266.31   19.74
  -2   2  -5 1256.95   22.08
   2  -2   5 1222.14   40.89
  -2   2  -6   96.39    7.00
  -2  -2  -6   88.12    6.19
   2   2   6   89.98    5.75
  -2  -2  -6   87.09    6.60
  -2   2  -6   80.07    5.11
  -2   2  -6   77.61    5.97
   2  -2   6   99.32   12.76
  -2   2  -7  463.16   15.09
  -2  -2  -7  456.36   14.14
   2   2   7  472.99   12.75
  -2  -2  -7  460.14   14.92
  -2   2  -7  452.34   13.83
  -2   2  -8  204.56   10.49
  -2  -2  -8  189.27    9.77
  -2  -2  -8  197.16   10.16
  -2   2  -8  184.78    9.12
  -2   2  -9  490.24   16.93
  -2  -2  -9  481.34   16.07
  -2  -2  -9  504.60   16.26
  -2   2  -9  479.68   14.89
  -2   2 -10   73.91    7.28
  -2  -2 -10   82.98    7.17
  -2  -2 -10   79.52    6.72
  -2   2 -10   80.97    6.26
  -2   2 -11   38.35    5.34
  -2  -2 -11   37.69    5.14
  -2  -2 -11   33.64    4.97
  -2   2 -12   18.21    4.07
  -2  -2 -12   19.46    3.79
  -2  -2 -12   19.68    4.42
  -2   2 -13    5.50    2.95
  -2  -2 -13    5.88    2.54
  -2  -2 -13    7.47    2.90
  -2  -2 -14   13.24    3.69
  -2   2 -14    7.81    3.75
  -2  -2 -15   11.78    3.62
  -2   2 -15    8.44    3.65
  -2  -2 -16   33.20    5.81
  -2   2 -16   27.39    5.41
  -2  -2 -17   13.72    4.30
   2   2  17    8.83    3.95
   2  -2  17    7.82    3.22
  -2   2 -17   17.08    4.63
  -2  -2 -17   14.89    4.18
  -2   2 -17   12.87    4.11
  -2  -2 -18    1.82    2.29
   2   2  18    2.67    1.81
  -2   2 -18    2.97    3.30
  -2   2 -18    5.06    2.77
  -2  -2 -18    2.71    2.86
  -2   2 -19    0.27    1.74
  -2  -2 -19   -0.99    2.58
   2   2  19   -2.87    2.19
  -2   2 -20    2.37    2.60
  -2  -2 -20    8.26    3.83
   2   2  20    0.91    2.23
  -2   2 -21   -1.96    2.77
  -2  -2 -21    4.03    2.93
  -2   2 -21    1.76    2.17
  -2   2 -22   -1.95    2.07
  -2  -2 -22    0.50    2.00
  -2   2 -22   -1.19    2.95
  -2   2 -23    2.15    2.34
  -2  -2 -23    2.86    2.06
  -2   2 -23   -0.32    2.15
  -2   2 -24    2.06    2.30
  -2  -2 -24    1.49    2.19
  -2   2 -24    5.29    2.53
  -2   2 -25    0.94    1.46
  -2  -2 -25   -2.19    1.75
  -2  -2 -26    0.72    1.42
  -2   2 -26   -4.23    2.01
  -2  -2 -26    0.02    1.39
  -2   2 -26    0.56    1.46
  -2  -2 -27   -1.90    1.59
   2  -3 -27    1.31    1.69
  -2   3  27   -0.51    1.45
   2   3 -27   -2.43    1.63
   2  -3 -26    0.89    1.43
   2   3 -26    1.15    1.76
   2  -3 -25    4.68    2.29
   2   3 -25    2.83    1.91
   2  -3 -24    7.74    3.29
   2   3 -24    9.92    3.44
   2   3 -23    1.51    1.76
   2  -3 -23    4.43    2.96
   2  -3 -22   -0.81    2.03
   2   3 -22    3.63    2.29
   2   3 -22   -2.52    2.67
   2   3 -21  143.72   12.52
   2  -3 -21  144.24   12.70
   2   3 -21  156.17   13.77
   2  -3 -20    7.84    3.94
   2   3 -20    7.70    3.41
   2   3 -20    8.16    3.29
  -2   3  20    5.82    3.26
  -2   3  19   28.77    5.78
   2   3 -19   30.74    6.35
   2   3 -19   27.07    5.49
   2   3 -19   28.30    5.63
  -2   3  19   27.51    5.50
  -2   3  18    2.12    2.48
  -2  -3  18    6.27    3.15
  -2   3  18    3.88    2.87
   2   3 -18    3.20    2.68
   2   3 -18    5.92    3.15
   2   3 -18    3.48    2.59
  -2  -3  17  269.75   14.53
  -2   3  17  254.92   15.22
   2   3 -17  253.66   14.93
  -2   3  16  110.08    9.89
  -2  -3  16  116.65    9.35
   2   3 -16  102.72    9.22
   2   3 -15    2.36    2.16
  -2  -3  15    5.80    2.50
   2   3 -14    2.94    2.22
  -2   3  14    3.91    2.36
  -2  -3  14   -3.33    2.39
   2   3 -13    3.12    1.98
  -2   3  13    3.42    2.95
  -2  -3  13    2.31    1.81
  -2   3  12  178.80   10.65
   2   3 -12  174.02    9.99
  -2  -3  12  171.04   10.01
  -2   3  11  270.38   12.52
   2   3 -11  249.05   11.48
  -2  -3  11  243.61   11.44
  -2   3  10  233.84   11.14
  -2   3  10  222.23   10.04
   2   3 -10  213.71   10.05
  -2  -3  10  233.09   10.90
  -2   3   9  136.44    8.19
  -2   3   9  124.30    7.52
  -2  -3   9  124.25    7.80
   2   3  -9  121.07    7.21
  -2   3   8  352.59   12.57
   2   3  -8  321.34   11.02
  -2   3   8  352.40   12.54
  -2  -3   8  347.17   12.58
  -2   3   7 1487.65   25.21
  -2  -3   7 1409.76   21.34
   2   3  -7 1505.73   24.83
  -2   3   7 1433.98   24.41
   2   3  -6  346.64   11.42
  -2   3   6  352.77   11.94
  -2   3   6  345.67   11.14
   2   3  -5  508.10   13.70
  -2   3   5  518.63   14.18
  -2   3   5  527.30   13.17
   2   3  -4  370.88   11.48
  -2   3   4  371.05   11.71
  -2  -3   4  355.83    9.58
  -2   3   4  380.31   10.80
  -2   3   3  171.89    7.86
   2   3  -3  178.97    7.78
  -2  -3   3  182.47    7.18
  -2   3   3  184.53    8.21
  -2   3   3  182.71    7.17
  -2   3   2   75.75    5.39
  -2  -3   2   84.47    5.20
   2   3  -2   84.29    5.48
  -2   3   2   81.32    5.52
  -2   3   2   82.76    4.69
  -2   3   1  611.55   14.55
  -2   3   1  618.34   14.67
   2   3  -1  626.09   14.25
  -2  -3   1  618.14   14.09
  -2   3   1  601.85   11.97
  -2   3   0   49.27    4.55
   2   3   0   53.77    4.78
  -2   3   0   49.14    4.60
  -2   3  -1  348.35   10.90
   2   3   1  352.97   10.86
  -2   3  -1  344.20   11.34
  -2   3  -2   24.69    3.19
  -2   3  -2   26.00    3.40
   2   3   2   25.07    3.28
  -2   3  -2   25.99    3.36
  -2   3  -3   22.00    2.86
  -2   3  -3   22.65    3.36
   2   3   3   23.77    3.33
  -2   3  -3   18.54    3.07
  -2   3  -4  187.58    7.85
  -2   3  -4  187.77    8.70
   2   3   4  189.89    8.32
  -2   3  -4  195.94    9.01
   2   3   5   42.83    4.25
  -2   3  -5   36.36    4.07
  -2   3  -5   36.71    3.51
  -2   3  -5   34.43    4.25
  -2  -3  -5   34.98    3.69
  -2   3  -6  454.76   11.92
  -2   3  -6  455.72   13.86
  -2   3  -6  467.75   15.40
  -2  -3  -6  427.38   13.14
   2   3   6  492.25   13.85
  -2   3  -7   20.40    3.32
   2   3   7   30.40    3.81
  -2   3  -7   26.80    3.98
  -2   3  -8   25.10    4.05
   2   3   8   21.83    3.58
  -2   3  -8   27.12    4.76
  -2   3  -9 1435.35   25.99
  -2   3  -9 1423.01   29.36
   2   3   9 1466.78   25.88
  -2  -3 -10    8.95    3.21
  -2   3 -10    9.58    2.58
  -2   3 -10   10.66    3.61
  -2  -3 -11  132.50    9.13
  -2   3 -11  125.51    9.71
  -2  -3 -11  123.38    9.04
  -2  -3 -12   32.47    4.80
  -2  -3 -12   33.72    5.27
  -2   3 -12   36.11    5.48
  -2  -3 -13    2.06    1.88
  -2   3 -13    0.71    2.06
  -2  -3 -13    1.42    2.13
  -2   3 -14    2.02    2.29
  -2  -3 -14   -1.20    1.98
  -2   3 -15    8.44    3.33
  -2  -3 -15    7.04    3.41
  -2   3 -16    5.39    3.44
  -2  -3 -16    9.64    3.99
  -2  -3 -17   10.03    3.62
  -2   3 -17    5.71    2.66
  -2   3 -17    9.15    3.37
  -2  -3 -17   14.04    4.42
   2   3  17    7.38    4.01
  -2  -3 -18    1.48    2.85
  -2   3 -18    3.95    2.68
  -2   3 -18    0.76    2.26
  -2  -3 -18   -1.35    2.33
   2   3  18    1.75    2.04
  -2   3 -19   21.10    4.96
  -2  -3 -19   31.35    6.08
  -2   3 -19   19.33    4.97
   2   3  19   27.61    5.84
  -2   3 -20    3.58    2.61
  -2  -3 -20    2.95    2.12
  -2   3 -20    3.90    2.86
  -2   3 -21   18.03    4.65
  -2  -3 -21   18.39    4.89
  -2   3 -21   14.39    4.10
  -2   3 -22    5.53    3.04
  -2  -3 -22    2.04    2.31
  -2   3 -22    3.31    2.46
  -2   3 -23    5.06    2.82
  -2  -3 -23    6.47    3.00
  -2   3 -23    7.44    2.84
  -2   3 -24    3.22    2.46
  -2  -3 -24    6.18    2.64
  -2   3 -24    8.49    3.19
  -2  -3 -25    3.62    2.31
  -2   3 -25    0.84    1.63
  -2  -3 -26    0.42    1.28
  -2  -3 -26    0.24    1.49
  -2   3 -26   -0.68    1.36
   2   4 -27   -0.85    1.37
  -2   4  27    3.99    2.17
   2  -4 -27    1.09    1.51
   2   4 -26    2.35    1.48
  -2   4  26    3.02    1.95
   2  -4 -26    5.22    2.17
   2   4 -25   -0.64    1.59
   2  -4 -25    3.30    2.36
   2  -4 -24    2.74    2.17
   2   4 -24   -0.19    1.75
   2   4 -23    3.84    2.96
   2   4 -23    3.47    2.11
   2  -4 -23    4.20    2.95
   2   4 -22    3.50    2.79
   2  -4 -22    7.70    3.59
   2   4 -22    5.58    2.75
   2   4 -21    4.81    3.03
   2   4 -21   -0.76    2.07
   2  -4 -21    5.81    3.42
  -2   4  20   27.60    5.80
   2   4 -20   28.73    5.77
   2   4 -20   24.38    5.62
   2  -4 -20   22.15    5.41
  -2   4  19  377.42   20.11
   2   4 -19  378.29   19.25
   2   4 -19  355.26   19.66
  -2   4  19  389.73   19.93
   2   4 -19  402.87   22.42
  -2   4  18   12.13    3.71
   2   4 -18   11.30    3.41
  -2   4  18    9.30    4.32
   2   4 -18   12.39    4.39
   2   4 -18    8.91    3.78
   2   4 -17   94.62    9.25
   2   4 -17   97.44   10.95
  -2   4  17   88.92    9.26
  -2   4  17   91.75    9.94
   2   4 -17   82.01    9.23
  -2  -4  16   68.92    7.04
  -2   4  16   74.86    8.39
   2   4 -16   74.43    7.90
   2   4 -15    7.93    2.80
  -2   4  15   13.02    4.09
  -2  -4  15   13.74    3.34
   2   4 -14   15.40    3.62
  -2   4  14   14.75    3.69
  -2  -4  14   16.30    3.38
   2   4 -13   40.62    5.48
  -2  -4  13   49.57    5.61
  -2   4  13   40.93    5.66
   2   4 -12  141.96    9.47
  -2  -4  12  146.16    9.25
  -2   4  12  160.85   10.21
   2   4 -11    2.63    1.75
  -2   4  11    8.53    2.89
  -2  -4  11    8.39    2.51
  -2   4  10   44.83    5.21
   2   4 -10   36.23    4.43
  -2  -4  10   45.70    5.22
  -2   4  10   43.09    5.04
  -2   4   9   32.25    4.29
  -2   4   9   29.12    4.07
   2   4  -9   30.27    3.81
  -2  -4   9   28.72    3.95
  -2   4   8   88.81    6.71
   2   4  -8   86.22    6.49
  -2   4   8   71.73    6.54
  -2  -4   8   91.66    6.79
   2   4  -8   68.11    5.59
  -2   4   7  451.54   13.45
   2   4  -7  401.29   12.42
   2   4  -7  435.99   13.92
  -2   4   7  448.57   14.73
  -2   4   6    1.25    1.28
   2   4  -6    1.59    1.93
  -2   4   6    2.82    1.57
  -2   4   5 1097.59   19.36
   2   4  -5 1107.18   21.09
  -2   4   5 1125.46   22.91
  -2   4   4  222.81    8.28
   2   4  -4  223.14    9.56
  -2   4   4  228.57    9.80
  -2   4   3  190.60    7.23
  -2   4   3  195.75    9.01
   2   4  -3  187.44    8.83
  -2   4   3  187.34    8.86
  -2   4   2  418.24   12.96
   2   4  -2  422.23   12.70
  -2   4   2  408.77   12.63
  -2   4   1  575.30   15.09
   2   4  -1  571.93   14.88
  -2   4   1  565.42   14.78
  -2   4   0  259.54   10.28
   2   4   0  253.77   10.21
  -2   4   0  243.28    9.76
  -2   4  -1  142.22    7.96
   2   4   1  142.80    7.63
  -2   4  -1  150.81    7.58
  -2   4  -2  153.07    8.14
   2   4   2  152.10    7.71
  -2   4  -2  148.97    7.45
  -2   4  -3  407.12   13.36
  -2   4  -3  401.90   12.03
   2   4   3  386.84   12.39
  -2   4  -4   80.99    6.52
  -2   4  -4   87.46    5.62
   2   4   4   99.06    6.59
  -2   4  -5   31.74    4.22
  -2   4  -5   34.55    3.53
   2   4   5   35.91    4.11
  -2   4  -6  413.39   14.71
   2   4   6  447.11   14.09
  -2   4  -7 2204.27   34.98
   2   4   7 2227.30   31.95
  -2   4  -8    6.58    2.93
   2   4   8    7.09    3.33
  -2   4  -9 1057.28   26.02
   2   4   9 1072.26   23.79
  -2   4 -10   13.87    4.02
   2   4  10   20.75    4.09
  -2   4 -11   46.68    6.08
   2   4  11   39.41    5.21
   2   4  12   27.15    4.54
  -2   4 -12   26.15    5.04
  -2  -4 -12   34.78    5.24
  -2   4 -13    4.06    2.69
  -2  -4 -13    2.84    2.75
  -2  -4 -14   40.99    6.42
  -2   4 -14   43.07    6.45
  -2  -4 -14   39.96    5.54
  -2   4 -15    5.77    3.10
  -2  -4 -15    7.14    3.91
  -2   4 -16    3.16    2.17
  -2   4 -16    6.56    3.52
  -2   4 -16    5.01    3.16
  -2  -4 -16    1.32    2.09
  -2  -4 -16    5.96    3.35
   2   4  16    2.04    2.31
  -2   4 -17    1.47    2.18
  -2   4 -17    3.44    2.09
  -2   4 -17    1.24    2.10
  -2  -4 -17    1.48    2.17
  -2  -4 -17    2.99    2.75
   2   4  17   -1.75    2.86
  -2   4 -18    9.88    3.44
  -2   4 -18   11.71    3.91
  -2  -4 -18   12.40    3.98
  -2   4 -18    8.65    3.61
  -2  -4 -18    7.37    3.03
   2   4  18   14.13    4.58
  -2   4 -19    0.14    1.88
  -2  -4 -19   -0.23    2.39
  -2   4 -19   -0.81    2.23
  -2   4 -20   -0.08    2.22
  -2  -4 -20    3.10    2.02
  -2   4 -20    1.56    2.30
  -2   4 -21    0.41    2.03
  -2  -4 -21    1.87    2.26
  -2   4 -21    0.64    2.20
  -2   4 -22    0.94    1.90
  -2  -4 -22    1.30    1.77
  -2  -4 -23    4.04    2.49
  -2   4 -23   -0.92    2.62
  -2  -4 -24    2.67    1.96
  -2   4 -24    2.77    1.94
  -2  -4 -25    0.42    1.60
  -2   4 -25   -0.46    1.57
  -2  -4 -26    0.87    1.51
  -2   4 -26   -0.14    1.51
  -2   4 -26   -2.15    1.62
   2   5 -27    2.03    1.52
  -2   5  27    2.23    1.87
   2   5 -26    2.21    1.72
   2  -5 -26   -0.28    1.57
  -2   5  26   -0.50    1.69
   2  -5 -25    1.03    1.61
   2   5 -25    1.42    2.04
   2  -5 -24    1.16    1.91
   2   5 -24    0.44    1.90
   2   5 -23    3.59    2.95
   2  -5 -23    5.88    2.79
   2   5 -23    5.29    2.86
   2   5 -22    2.10    2.07
   2  -5 -22    7.67    3.48
   2   5 -22    2.54    2.14
   2  -5 -21    1.22    1.77
   2   5 -21   -0.13    1.95
   2   5 -21    4.83    3.12
  -2   5  20   15.89    4.88
   2   5 -20   21.38    5.75
   2   5 -20   31.91    6.07
  -2   5  19    1.24    2.58
   2   5 -19    1.32    2.51
   2   5 -19    0.50    3.21
   2  -5 -19    4.55    2.89
   2  -5 -18   35.41    6.08
   2   5 -18   35.66    6.87
   2   5 -18   27.08    5.38
  -2   5  18   26.20    5.81
  -2   5  18   30.64    5.60
   2   5 -18   29.31    5.44
  -2   5  17   61.39    8.43
   2   5 -17   53.84    7.04
   2   5 -17   49.57    8.07
  -2   5  17   54.93    7.27
   2   5 -17   51.95    7.34
   2   5 -16   95.02    9.28
  -2   5  16  103.32    9.77
  -2   5  16   89.98    9.41
   2   5 -16  109.57   11.77
  -2   5  15   -2.30    2.30
   2   5 -15    0.01    2.21
   2   5 -14   10.17    3.50
  -2   5  14   11.18    3.42
   2   5 -13    6.76    2.66
  -2   5  13   11.25    3.43
  -2  -5  13    7.52    2.08
   2   5 -12   11.63    3.05
  -2   5  12   11.05    3.01
  -2  -5  12    8.76    2.72
  -2   5  11   15.82    3.50
  -2  -5  11   16.77    3.24
   2   5 -11   12.17    3.05
  -2   5  11   12.91    3.18
   2   5 -10  461.22   16.16
  -2  -5  10  481.34   16.05
  -2   5  10  469.90   16.82
  -2   5  10  516.65   16.79
   2   5  -9   17.38    3.44
  -2   5   9   19.66    3.58
   2   5  -9   22.57    3.21
  -2   5   9   26.34    3.94
  -2  -5   9   17.93    3.10
  -2  -5   8   62.43    5.73
   2   5  -8   59.26    5.29
  -2   5   8   64.40    6.13
  -2   5   8   57.21    5.30
   2   5  -8   66.86    6.04
  -2   5   7  779.84   20.51
  -2   5   7  774.19   18.15
   2   5  -7  808.79   20.04
  -2   5   6  457.69   15.64
   2   5  -6  478.40   15.16
  -2   5   6  456.61   13.25
   2   5  -5 2955.70   37.00
  -2   5   5 2918.40   31.56
  -2   5   4  325.88   12.82
   2   5  -4  310.86   11.87
  -2   5   3  168.95    9.04
  -2   5   3  161.47    9.08
   2   5  -3  172.95    8.76
  -2   5   2    6.17    2.44
   2   5  -2    4.83    2.58
  -2   5   2    6.63    2.75
  -2   5   1  181.09    9.30
  -2   5   1  181.12    9.35
   2   5  -1  157.99    8.76
  -2   5   0   96.33    6.85
   2   5   0   87.34    6.70
   2   5   1    5.99    3.00
  -2   5  -1    4.71    1.93
  -2   5  -2  139.40    8.30
   2   5   2  128.89    7.81
   2   5   3   15.66    3.19
  -2   5  -3   14.03    3.08
  -2   5  -4  118.35    7.93
   2   5   4  133.88    8.11
  -2   5  -5  511.30   16.46
   2   5   5  487.33   15.51
  -2   5  -6   31.21    4.27
   2   5   6   34.82    4.75
   2   5   7    4.18    2.20
  -2   5  -7    1.90    1.95
   2   5   8    4.50    2.69
  -2   5  -8    0.08    2.34
  -2   5  -9   72.11    7.17
   2   5   9   86.25    7.52
  -2   5 -10   56.51    6.75
   2   5  10   64.02    6.67
  -2   5 -11   -1.16    2.05
   2   5  11    2.99    2.12
  -2   5 -12    4.46    2.78
   2   5  12    4.98    2.79
  -2   5 -13    0.07    2.25
   2   5  13    0.53    2.25
  -2  -5 -13    5.16    2.58
  -2   5 -14   -1.90    2.87
  -2  -5 -14    1.00    1.99
  -2   5 -15   12.39    3.68
  -2  -5 -15    5.61    3.39
  -2   5 -15    7.91    3.47
  -2  -5 -15    9.95    3.26
  -2  -5 -16    3.57    3.06
  -2   5 -16   -3.52    2.59
  -2   5 -16    1.15    2.36
  -2   5 -16    1.24    2.70
  -2  -5 -16    1.28    2.15
   2   5  16   -1.06    2.49
  -2  -5 -17   15.97    4.70
   2   5  17   11.09    4.32
  -2   5 -17   18.89    4.74
  -2   5 -17   13.30    4.31
  -2  -5 -17   20.37    4.97
  -2   5 -17   13.32    4.52
  -2   5 -18    0.66    1.95
  -2  -5 -18    4.26    2.37
  -2   5 -18   -5.20    2.99
   2   5  18    2.00    2.80
  -2   5 -19   22.56    5.16
  -2  -5 -19   30.24    5.88
  -2   5 -19   29.41    5.98
   2   5  19   37.58    6.14
  -2   5 -20    4.76    3.05
  -2  -5 -20    4.76    2.48
  -2   5 -20    5.85    2.71
  -2  -5 -21   16.77    4.65
  -2   5 -21   23.17    4.97
  -2  -5 -22    0.63    2.11
  -2   5 -22    4.62    2.80
  -2  -5 -23    5.37    2.59
  -2   5 -23   -4.51    2.56
  -2  -5 -24    1.62    2.16
  -2   5 -24    2.32    1.80
  -2   5 -25    3.55    2.12
  -2  -5 -25    2.82    1.75
  -2   5 -25    1.74    1.80
  -2   5 -26    1.52    1.35
  -2  -5 -26    1.62    1.31
   2   6 -26    1.21    1.47
  -2   6  26    0.29    1.32
   2  -6 -26    2.15    1.34
   2   6 -25    4.93    2.24
  -2   6  25    3.78    2.19
   2  -6 -25    0.89    1.86
   2   6 -24    3.56    2.07
   2  -6 -24    3.50    2.20
   2   6 -23    2.04    2.08
   2   6 -23    3.87    2.51
   2  -6 -23   -0.98    1.73
   2  -6 -22    0.59    1.73
   2   6 -22    3.05    2.39
   2  -6 -22   -1.75    2.66
   2   6 -22    1.20    2.62
   2  -6 -21    1.73    2.00
   2   6 -21    2.64    2.32
   2   6 -21    7.88    3.75
   2  -6 -20   99.41    9.99
   2   6 -20   83.32    9.50
  -2   6  20   98.75   10.61
   2   6 -20  100.14   11.26
   2  -6 -19  144.07   12.21
   2   6 -19  139.88   12.24
   2   6 -19  159.11   14.47
  -2   6  19  169.23   13.64
   2   6 -18    0.67    1.68
   2   6 -18   -3.23    3.12
  -2   6  18   -0.35    2.81
   2  -6 -18    2.02    1.94
   2   6 -18    5.01    2.76
   2   6 -17   29.07    5.46
   2   6 -17   31.97    6.68
  -2   6  17   28.37    5.87
   2   6 -17   27.27    5.42
  -2   6  17   31.08    5.82
   2   6 -16   11.73    3.72
   2   6 -16    2.87    2.03
  -2   6  16    5.75    2.80
  -2   6  16    6.28    2.84
   2   6 -16    8.36    3.26
   2   6 -16    4.69    3.23
   2   6 -15    3.77    2.00
  -2   6  15    7.69    3.25
  -2   6  14   84.30    8.38
   2   6 -14   85.29    8.41
   2   6 -13   -0.69    2.52
  -2   6  13   -0.96    1.71
  -2   6  12    5.47    2.33
  -2   6  12    6.58    2.58
   2   6 -12   -0.34    2.49
  -2   6  11   79.99    7.43
   2   6 -11   75.21    7.08
  -2   6  11   73.67    7.24
  -2   6  10   13.61    3.28
  -2  -6  10   12.07    2.64
   2   6 -10   13.98    3.22
  -2   6  10   16.31    3.63
  -2   6   9   45.88    5.12
   2   6  -9   50.86    5.82
   2   6  -9   39.95    4.89
  -2  -6   9   39.15    4.62
  -2   6   9   48.91    5.85
  -2   6   8   52.15    5.09
  -2   6   8   44.58    5.26
   2   6  -8   58.84    5.89
  -2  -6   8   46.60    5.03
   2   6  -8   40.86    4.87
   2   6  -7   16.57    3.46
  -2   6   7   10.24    3.07
   2   6  -7   10.05    2.54
  -2   6   7   11.34    2.59
  -2   6   6  171.00   10.19
   2   6  -6  175.95    9.71
   2   6  -6  167.77    9.03
   2   6  -5    5.71    2.47
  -2   6   5   10.70    3.12
   2   6  -5    7.95    2.02
  -2   6   4   84.97    7.10
   2   6  -4   83.58    6.75
   2   6  -4   75.40    5.88
  -2   6   3  133.93    8.75
   2   6  -3  133.50    8.43
  -2   6   2  112.50    8.02
  -2   6   2  115.44    7.92
   2   6  -2  104.06    7.41
  -2   6   1   25.82    4.11
   2   6  -1   20.98    3.90
  -2   6   1   23.56    3.81
  -2   6   0   67.16    6.11
  -2   6   0   74.04    6.41
   2   6   0   56.19    5.74
  -2   6  -1  121.30    8.01
  -2   6  -1  126.28    8.20
   2   6   1  115.40    8.03
  -2   6  -2   14.17    3.08
  -2   6  -2   12.70    3.10
   2   6   2   14.15    3.55
  -2   6  -3  127.62    8.10
  -2   6  -3  119.69    8.25
   2   6   3  107.01    7.94
  -2   6  -4   18.38    3.16
  -2   6  -4   19.76    3.92
   2   6   4   18.51    3.55
  -2   6  -5   72.61    6.19
   2   6   5   83.08    7.04
  -2   6  -5   78.25    7.02
   2   6   6   -2.05    1.98
  -2   6  -6   -2.45    2.34
  -2   6  -7  283.50   13.70
   2   6   7  255.63   12.92
  -2   6  -8  179.55   11.31
   2   6   8  172.26   10.81
   2   6   9    2.11    2.71
  -2   6  -9    2.29    2.74
   2   6  10   31.04    5.08
  -2   6 -10   30.15    5.19
   2   6  11    0.85    2.27
  -2   6 -11    3.41    2.98
   2   6  12   -0.76    2.30
  -2   6 -12    1.78    2.11
  -2   6 -13   63.29    7.73
   2   6  13   65.40    7.56
  -2  -6 -14   17.24    4.18
   2   6  14    9.16    3.14
  -2   6 -14   11.81    4.08
  -2   6 -15   10.73    3.88
  -2  -6 -15   12.84    4.18
  -2   6 -15   12.86    4.01
  -2   6 -15   10.46    4.66
  -2  -6 -15    9.65    3.03
  -2   6 -16    3.23    2.73
  -2  -6 -16    4.57    2.87
  -2   6 -16   13.13    3.75
  -2   6 -16    4.65    2.80
  -2  -6 -16    7.18    3.26
  -2   6 -17    5.24    3.32
  -2  -6 -17    8.82    3.87
  -2   6 -18   32.36    6.09
  -2  -6 -18   28.63    5.99
  -2   6 -19   10.58    3.90
  -2  -6 -19    7.73    3.10
   2   6  19    9.08    3.52
  -2   6 -20    6.63    3.09
  -2  -6 -20   10.24    3.30
   2   6  20   11.10    3.81
  -2   6 -21   27.15    5.30
  -2  -6 -21   22.72    4.92
   2   6  21   21.51    4.65
  -2   6 -22   -1.58    1.84
  -2  -6 -22   -2.21    1.96
  -2   6 -23   -2.43    2.06
  -2  -6 -23    0.41    1.75
  -2   6 -24   -0.45    1.70
  -2   6 -24    1.16    1.82
  -2  -6 -24    1.36    1.95
  -2   6 -25    6.27    2.49
  -2  -6 -25    2.70    1.95
  -2   6 -25    4.96    2.03
   2   7 -26    1.20    1.12
   2  -7 -25   -1.47    1.68
  -2   7  25    0.98    1.52
   2   7 -25   -0.20    1.32
   2  -7 -24    2.45    1.81
  -2   7  24    2.16    1.67
   2   7 -24   -0.46    1.80
   2  -7 -24   -0.12    1.34
   2  -7 -23   -0.02    1.72
   2  -7 -23    2.03    1.90
   2   7 -23    3.71    2.25
   2  -7 -22    3.74    2.63
   2  -7 -22    1.72    2.09
   2   7 -22    2.06    1.92
   2   7 -21    2.75    2.04
   2  -7 -21    2.35    2.36
   2   7 -21    2.60    2.17
   2   7 -20    0.62    2.07
   2  -7 -20    1.97    2.24
   2   7 -20    0.43    2.33
   2   7 -20   -0.63    1.91
  -2   7  20    3.86    2.93
   2  -7 -19   -0.38    2.52
   2   7 -19    1.88    2.10
   2   7 -19   -0.55    1.90
   2   7 -19   -2.77    2.09
  -2   7  19   -4.68    3.52
   2  -7 -18    6.17    3.61
   2   7 -18    1.09    1.92
   2   7 -18    8.50    4.54
  -2   7  18    6.80    3.81
   2   7 -18    2.02    1.88
   2   7 -17   23.95    6.02
   2   7 -17   26.22    5.31
  -2   7  17   25.03    6.00
   2   7 -17   28.79    5.99
   2   7 -16    9.42    3.35
   2   7 -16   13.74    3.98
  -2   7  16   10.00    4.09
  -2   7  16   11.92    3.77
   2   7 -16   18.29    4.62
   2   7 -15   -2.06    2.90
   2   7 -15    0.97    2.09
  -2   7  15   -3.23    2.93
   2   7 -15   -2.21    2.61
  -2   7  15    0.95    2.81
  -2   7  14    3.00    2.16
   2   7 -14    6.36    3.47
  -2   7  13   -2.41    2.60
   2   7 -13   -1.61    2.43
  -2   7  12   32.29    4.81
   2   7 -12   25.02    4.65
  -2   7  12   28.67    5.25
  -2   7  11    3.74    1.77
   2   7 -11    3.23    2.30
  -2   7  11    4.02    2.74
  -2   7  10  120.38    8.58
  -2   7  10  115.40    9.31
   2   7 -10  121.96    9.34
   2   7 -10  110.11    8.75
   2   7  -9    0.24    2.06
  -2   7   9   -0.18    2.04
   2   7  -9   -0.20    2.08
   2   7  -8   11.37    3.07
  -2   7   8   11.94    3.62
   2   7  -8    9.71    2.82
  -2   7   7   78.06    7.53
   2   7  -7   71.09    6.57
   2   7  -7   70.91    6.44
  -2   7   6  405.66   16.47
   2   7  -6  396.57   15.75
   2   7  -6  364.74   14.25
  -2   7   5   95.64    8.05
   2   7  -5   95.54    7.63
   2   7  -5   94.94    7.43
   2   7  -4   26.93    4.74
  -2   7   4   12.05    3.50
   2   7  -4   23.78    4.06
  -2   7   3   35.40    5.04
   2   7  -3   46.89    5.48
   2   7  -3   36.67    4.49
  -2   7   2    4.64    2.62
   2   7  -2    2.60    2.54
  -2   7   2    6.05    2.21
  -2   7   1   18.87    3.88
   2   7  -1   21.12    4.67
  -2   7   1   17.78    3.58
  -2   7   0  135.69    9.02
  -2   7   0  143.80    9.61
   2   7   0  136.44    9.31
  -2   7  -1   25.44    4.18
   2   7   1   25.43    4.80
  -2   7  -1   21.72    4.25
  -2   7  -2   51.94    5.52
  -2   7  -2   50.82    5.87
   2   7   2   48.00    5.96
  -2   7  -3  474.59   16.20
  -2   7  -3  461.94   16.91
   2   7   3  420.72   16.44
   2   7   4   36.00    5.03
  -2   7  -4   46.62    5.77
  -2   7  -4   49.01    5.41
  -2   7  -5   12.69    3.60
  -2   7  -5   10.92    2.73
  -2   7  -6   13.73    3.68
   2   7   6   15.36    4.19
   2   7   7   21.79    4.81
  -2   7  -7   18.48    4.00
   2   7   8    4.41    2.54
  -2   7  -8   -0.50    2.94
  -2   7  -9   99.96    9.13
   2   7   9   94.14    8.67
   2   7  10  128.32   10.34
  -2   7 -10  126.14   10.48
  -2   7 -11  192.18   12.72
   2   7  11  184.72   12.30
  -2   7 -12   51.41    6.98
   2   7  12   44.84    6.48
   2   7  13   20.28    4.41
  -2   7 -13   16.67    4.48
   2   7  14    3.99    3.06
  -2   7 -14    5.28    3.22
  -2   7 -14    6.96    3.10
  -2  -7 -14    1.78    2.48
   2   7  15   -0.14    2.78
  -2   7 -15    5.61    3.21
  -2   7 -15   -0.24    2.05
  -2  -7 -15    2.64    2.28
  -2  -7 -15    2.14    1.98
  -2   7 -16   -2.15    2.93
  -2  -7 -16    0.88    2.05
  -2   7 -17   13.70    3.85
  -2  -7 -17   15.20    4.32
  -2   7 -18    1.56    2.37
  -2  -7 -18   -0.95    2.25
   2   7  18   -1.51    2.50
  -2   7 -19    5.24    2.84
  -2  -7 -19    5.55    2.50
   2   7  19    2.40    2.83
  -2   7 -20    0.86    2.07
   2   7  20   -2.06    2.67
  -2  -7 -20    1.32    2.00
  -2   7 -21    1.12    2.46
  -2   7 -21   -1.09    2.71
   2   7  21    4.41    2.70
  -2  -7 -21    3.39    2.60
  -2   7 -22   -1.25    1.84
  -2   7 -22    1.02    2.19
   2   7  22    3.18    2.32
  -2  -7 -22    0.78    1.82
  -2   7 -23   17.73    3.77
  -2   7 -23   23.19    4.34
  -2  -7 -23   22.05    4.22
  -2   7 -24    3.16    2.11
  -2  -7 -24    5.84    2.29
  -2   7 -24    5.63    2.40
  -2  -7 -25    1.31    1.26
   2  -8 -25    0.01    1.24
   2   8 -25   -0.68    1.20
   2  -8 -24    1.93    1.66
   2   8 -24    1.03    1.71
   2  -8 -24    3.86    1.91
   2  -8 -23    4.75    2.54
   2  -8 -23    4.27    1.98
   2   8 -23    5.55    2.77
   2  -8 -22    4.56    2.84
   2  -8 -22    5.26    2.64
   2   8 -22    0.77    2.22
   2  -8 -21   13.33    3.81
   2   8 -21   13.07    4.00
   2  -8 -20   12.92    4.01
   2   8 -20   11.50    3.59
   2   8 -20    8.83    3.23
   2   8 -20   12.53    4.03
   2   8 -19   -1.54    2.16
   2  -8 -19    1.74    2.32
   2   8 -19   -0.82    2.17
   2   8 -19    1.58    1.81
  -2   8  19   -2.41    2.78
   2   8 -18    2.95    2.74
   2  -8 -18    1.71    2.19
   2   8 -18    1.40    2.07
   2   8 -18    2.91    2.60
  -2   8  18    5.31    3.01
   2   8 -17    2.99    2.23
   2   8 -17    4.84    3.11
   2   8 -17    2.82    2.35
  -2   8  17    4.93    3.29
   2   8 -16    1.50    2.54
   2   8 -16   -0.96    2.39
   2   8 -16    5.59    3.81
  -2   8  16    5.56    3.67
  -2   8  15    3.69    2.38
   2   8 -15    9.30    4.18
   2   8 -15    3.45    2.68
   2   8 -15    2.93    2.00
  -2   8  15    4.04    2.57
  -2   8  14   31.31    6.26
   2   8 -14   34.21    6.99
   2   8 -14   33.80    5.23
   2   8 -14   25.30    5.14
   2   8 -14   28.87    5.32
  -2   8  14   27.65    4.74
   2   8 -13   40.98    7.66
   2   8 -13   44.53    6.24
   2   8 -13   35.27    5.64
   2   8 -13   20.32    4.40
  -2   8  13   31.83    6.31
  -2   8  13   35.38    6.03
   2   8 -12    4.67    2.62
  -2   8  12    3.60    1.99
   2   8 -11    0.34    2.16
  -2   8  11    0.06    2.01
  -2   8  10   29.34    5.34
   2   8 -10   29.75    5.13
   2   8 -10   28.65    4.97
   2   8  -9  204.99   12.01
   2   8  -9  175.97   11.32
  -2   8   9  184.74   12.57
  -2   8   8   15.47    4.04
   2   8  -8   10.23    2.97
   2   8  -8   11.51    2.50
  -2   8   7    3.57    2.64
   2   8  -7    9.21    3.30
   2   8  -7    7.95    2.91
  -2   8   6   21.91    4.55
   2   8  -6   21.13    3.91
   2   8  -6   22.72    4.12
  -2   8   5    6.21    2.68
   2   8  -5    5.92    2.11
   2   8  -5    4.28    3.04
  -2   8   4    9.34    3.22
   2   8  -4    7.65    2.40
   2   8  -4    9.18    3.01
   2   8  -3  224.18   12.07
   2   8  -3  184.99   10.50
  -2   8   3  217.88   12.50
  -2   8   2   10.13    3.63
   2   8  -2    2.78    1.73
   2   8  -2    9.42    4.02
  -2   8   1    2.64    2.54
   2   8  -1    7.69    3.11
  -2   8   1    5.18    2.84
  -2   8   0   52.06    6.13
   2   8   0   58.76    6.72
  -2   8   0   60.16    6.91
  -2   8  -1   10.30    3.33
   2   8   1    5.77    3.16
  -2   8  -1    5.34    3.02
  -2   8  -2    8.67    2.58
   2   8   2    9.22    3.13
  -2   8  -2    7.26    2.60
  -2   8  -3    2.49    2.05
   2   8   3    3.23    2.88
  -2   8  -3    4.17    2.47
  -2   8  -4   90.58    7.43
   2   8   4   77.87    7.71
  -2   8  -4   94.12    8.33
  -2   8  -5   28.60    4.99
   2   8   5   30.62    5.11
   2   8   6   75.25    8.03
  -2   8  -6   80.57    8.12
   2   8   7  378.36   17.14
  -2   8  -7  416.71   18.01
  -2   8  -8    6.31    2.88
   2   8   8   12.99    3.90
  -2   8  -9    0.85    2.52
   2   8   9    8.69    3.23
  -2   8 -10   22.25    4.58
   2   8  10   21.88    4.84
  -2   8 -11   39.25    6.40
   2   8  11   41.83    6.18
  -2   8 -12   -2.87    2.59
  -2   8 -12    0.07    2.37
   2   8  12    3.00    2.51
  -2   8 -12   -2.36    2.87
   2   8  12    4.68    2.86
  -2   8 -13   67.99    8.59
  -2   8 -13   77.79    9.53
  -2   8 -13   77.43    8.61
   2   8  13   63.25    7.85
   2   8  13   59.13    7.77
  -2   8 -14   -2.40    2.16
  -2   8 -14    1.31    2.58
   2   8  14    2.61    2.82
  -2   8 -14    2.78    2.79
   2   8  14   -0.20    1.69
  -2   8 -15   56.62    7.88
  -2  -8 -15   55.34    7.50
  -2   8 -15   54.60    8.30
  -2  -8 -16    2.64    2.78
  -2   8 -16   -1.27    2.49
  -2   8 -16    1.36    2.33
  -2  -8 -17    9.81    3.81
  -2   8 -17    5.56    2.68
  -2   8 -17    5.55    2.90
  -2   8 -18    7.59    2.98
  -2   8 -18   11.11    3.50
   2   8  18    2.87    2.86
  -2  -8 -18    7.09    2.80
  -2   8 -19    2.70    2.16
  -2   8 -19    4.10    2.56
   2   8  19    3.43    2.89
  -2  -8 -19    3.24    2.10
  -2   8 -20   -0.21    1.99
  -2   8 -20   -1.78    2.53
   2   8  20   -2.76    2.32
  -2  -8 -20    3.94    2.43
  -2   8 -21   16.61    4.32
  -2   8 -21   12.56    3.59
   2   8  21   10.86    3.33
  -2  -8 -21   14.03    3.61
  -2   8 -22    2.69    2.43
  -2   8 -22    0.07    1.60
   2   8  22    3.46    2.46
  -2  -8 -22    1.77    2.04
  -2   8 -23   18.34    3.78
  -2   8 -23   13.59    3.19
   2   8  23    5.86    2.20
  -2  -8 -23   19.46    3.89
  -2   8 -24   13.80    2.79
  -2  -8 -24   12.25    2.77
   2  -9 -24    1.01    1.35
   2   9 -24    0.06    1.14
   2  -9 -24    0.64    1.50
   2  -9 -23   -0.27    1.42
   2  -9 -23   -1.61    1.73
   2   9 -23   -0.32    1.76
   2   9 -22    5.15    2.05
   2  -9 -22    3.98    2.47
   2  -9 -22   -0.70    2.22
   2   9 -22    2.24    2.09
   2   9 -21    4.04    2.58
   2  -9 -21   11.38    3.61
   2   9 -21    7.72    3.30
   2   9 -20    2.59    2.42
   2  -9 -20    4.46    2.05
   2   9 -19    1.58    2.39
   2   9 -19    0.48    2.14
   2  -9 -19    1.70    2.43
  -2   9  19    2.49    2.90
   2   9 -18    7.18    3.30
   2   9 -18    6.77    3.45
   2   9 -18    2.61    2.47
   2  -9 -18    3.18    2.02
  -2   9  18   10.20    3.99
   2   9 -17    7.40    3.23
   2   9 -17   10.24    4.32
   2   9 -17   10.70    3.76
  -2   9  17    7.06    3.41
   2   9 -16    1.29    2.26
   2   9 -16    2.23    2.36
   2   9 -16   -1.17    2.17
  -2   9  16   -2.57    2.55
   2   9 -15    8.45    3.38
   2   9 -15    8.01    3.73
   2   9 -15    6.02    2.90
  -2   9  15   13.45    4.61
  -2   9  14   12.99    4.41
   2   9 -14   13.62    4.53
   2   9 -14   10.31    4.04
   2   9 -14    9.09    3.94
   2   9 -14    9.47    4.04
   2   9 -14    6.24    2.95
  -2   9  13    2.97    2.54
   2   9 -13    4.00    3.35
  -2   9  13    4.00    3.84
  -2   9  13    5.97    3.46
   2   9 -13    5.48    3.46
   2   9 -13   -0.48    2.33
   2   9 -13    5.82    2.57
   2   9 -13    0.10    1.76
  -2   9  12    9.81    3.72
   2   9 -12   13.59    3.97
  -2   9  12   13.77    4.18
   2   9 -12   15.95    4.73
   2   9 -12   13.41    3.97
   2   9 -12    8.93    3.38
   2   9 -12    3.97    3.09
  -2   9  12   19.35    5.45
  -2   9  11   64.40    8.08
   2   9 -11   59.03    7.74
  -2   9  11   56.82    8.24
  -2   9  10    2.88    2.67
   2   9 -10    3.92    2.76
   2   9 -10    0.00    2.64
   2   9  -9  311.07   15.41
  -2   9   9  281.40   16.25
   2   9  -9  266.03   14.68
  -2   9   8    2.28    2.67
   2   9  -8    1.25    2.50
   2   9  -8   -1.53    2.12
  -2   9   7   12.98    3.86
   2   9  -7   13.74    3.83
   2   9  -7   13.21    3.33
  -2   9   6   27.73    5.24
   2   9  -6   33.48    5.23
   2   9  -6   27.00    4.66
   2   9  -5  131.83    9.68
  -2   9   5  128.35   10.39
  -2   9   4    9.47    3.20
   2   9  -4   12.66    3.46
   2   9  -4    9.60    3.08
  -2   9   3   14.12    3.87
   2   9  -3   13.31    3.86
   2   9  -3    7.78    3.25
  -2   9   2   21.60    4.65
   2   9  -2   32.47    5.92
   2   9  -2   22.80    4.42
   2   9  -1  227.42   12.88
  -2   9   1  238.08   13.43
  -2   9   0   31.71    5.23
   2   9   0   39.30    6.36
  -2   9   0   32.55    6.08
  -2   9  -1  113.54    9.15
   2   9   1  108.64    9.53
  -2   9  -1  112.60    9.49
  -2   9  -2   23.99    4.26
   2   9   2   19.90    4.75
  -2   9  -2   20.24    4.36
  -2   9  -3  172.81   10.98
   2   9   3  161.57   11.28
  -2   9  -3  167.04   11.40
   2   9   4   18.80    4.06
  -2   9  -4   20.97    4.37
  -2   9  -4   27.09    4.75
   2   9   5   43.62    6.33
  -2   9  -5   48.27    6.44
   2   9   6   42.95    6.46
  -2   9  -6   47.99    6.39
  -2   9  -7   30.69    5.38
   2   9   7   24.82    5.01
  -2   9  -8   18.48    4.57
   2   9   8   28.67    5.37
   2   9   9   51.07    7.00
  -2   9  -9   53.18    6.99
   2   9  10   35.02    6.02
   2   9  10   47.45    7.02
  -2   9 -10   46.27    6.81
  -2   9 -11   95.97    9.95
  -2   9 -11   93.11   10.32
   2   9  11   93.06    9.38
   2   9  11   85.92    9.17
  -2   9 -11   98.73   10.07
  -2   9 -12    7.69    3.48
   2   9  12   12.59    3.98
  -2   9 -12   14.54    4.36
   2   9  12   11.03    3.79
  -2   9 -12    5.37    2.88
  -2   9 -13   82.54    9.08
  -2   9 -13   77.42    9.45
   2   9  13   68.85    8.24
   2   9  13   81.91    9.07
  -2   9 -13   78.21    9.25
  -2   9 -14   32.33    6.18
  -2   9 -14   18.74    4.87
   2   9  14   25.25    5.09
  -2   9 -15    2.55    2.50
  -2   9 -15    1.78    2.76
   2   9  15    4.14    2.42
  -2   9 -16    2.32    2.44
   2   9  16   -0.46    2.19
  -2   9 -16    0.72    2.11
  -2   9 -17    1.59    2.34
  -2   9 -17    0.58    2.13
   2   9  17    4.09    2.78
  -2  -9 -17   -0.86    1.98
  -2   9 -18    9.52    3.71
  -2   9 -18    9.20    3.37
   2   9  18    8.53    3.16
  -2  -9 -18    4.82    2.25
  -2   9 -19   18.04    4.46
  -2   9 -19   12.96    3.85
   2   9  19   11.83    3.49
  -2  -9 -19   14.50    3.80
  -2   9 -20   31.21    5.36
  -2   9 -20   20.01    4.16
   2   9  20   15.80    3.91
  -2  -9 -20   17.88    4.08
  -2   9 -21    3.79    2.63
  -2   9 -21    6.42    2.83
   2   9  21    4.06    2.39
  -2  -9 -21    5.19    2.27
  -2   9 -22    1.99    2.05
  -2   9 -22    0.84    1.49
   2   9  22    1.82    1.55
  -2  -9 -22   -0.83    1.55
  -2   9 -23    7.92    2.31
   2   9  23    1.76    1.38
  -2   9 -23    3.68    2.01
  -2  -9 -23    5.88    2.23
   2 -10 -23    4.31    2.05
   2 -10 -23    5.95    2.16
   2 -10 -22    2.43    2.25
   2 -10 -22   -4.45    2.12
   2  10 -22    0.26    1.32
   2  10 -22   -1.05    1.50
   2 -10 -21    5.00    2.26
   2  10 -21    3.70    2.26
   2  10 -21    3.53    2.28
   2 -10 -20    1.70    2.08
   2  10 -20    0.84    1.70
   2  10 -20    1.34    2.14
   2 -10 -19   15.49    4.13
   2  10 -19   17.15    4.16
   2  10 -18    0.23    2.03
   2 -10 -18    6.69    3.13
   2  10 -18    8.23    3.66
  -2  10  18    3.52    2.87
   2  10 -17   10.58    3.34
   2  10 -17   11.66    3.95
  -2  10  17   15.50    4.57
   2  10 -16    6.30    3.50
  -2  10  16    0.97    2.67
  -2  10  16    0.94    1.59
   2  10 -16    4.44    2.75
   2  10 -15    0.36    2.73
   2  10 -15   -4.91    3.62
  -2  10  15   -3.00    3.26
  -2  10  15    1.66    2.34
   2  10 -15    0.01    2.21
   2  10 -14   34.88    6.06
   2  10 -14   25.50    5.35
  -2  10  14   37.51    6.62
   2  10 -14   27.82    6.42
  -2  10  13   35.25    6.10
  -2  10  13   30.98    6.53
  -2  10  13   35.38    6.44
   2  10 -13   37.99    7.46
   2  10 -13   37.58    5.87
   2  10 -13   42.59    7.17
   2  10 -13   25.60    4.24
   2  10 -13   23.56    5.19
   2  10 -12    2.48    2.71
   2  10 -12    7.36    3.58
  -2  10  12   -0.83    2.54
  -2  10  12    5.23    2.98
   2  10 -12    0.17    2.14
  -2  10  12   -0.45    3.13
   2  10 -12    6.13    3.26
   2  10 -12   -0.63    2.67
   2  10 -12    4.24    2.08
   2  10 -11    4.13    2.65
  -2  10  11    6.38    3.03
  -2  10  11   14.18    4.22
   2  10 -11   -0.69    2.37
  -2  10  11   11.55    4.14
   2  10 -11    5.71    2.89
   2  10 -11   16.89    5.08
   2  10 -10  196.43   13.79
  -2  10  10  205.80   14.14
  -2  10  10  206.74   15.50
  -2  10  10  228.09   15.27
   2  10 -10  193.42   11.96
   2  10 -10  220.23   13.15
   2  10 -10  245.82   17.38
   2  10 -10  243.00   14.12
   2  10  -9   80.21    8.92
  -2  10   9   90.61   10.46
   2  10  -9   86.48    8.42
  -2  10   9   86.97    9.52
   2  10  -9  102.23    9.19
   2  10  -9   81.09    7.71
   2  10  -9   71.89    7.04
  -2  10   8   29.39    5.88
   2  10  -8   27.53    4.98
   2  10  -8   19.94    4.52
  -2  10   7    2.26    2.78
   2  10  -7    4.29    3.15
   2  10  -7    5.37    2.55
  -2  10   6    6.27    3.02
   2  10  -6   -3.38    3.15
   2  10  -6    5.80    3.01
   2  10  -5  137.65   10.68
  -2  10   5  136.58   11.59
   2  10  -5  121.35   10.30
  -2  10   4   18.66    4.59
   2  10  -4   20.10    4.77
   2  10  -4   11.14    3.79
   2  10  -3  271.43   14.63
  -2  10   3  262.67   15.33
  -2  10   2   46.74    6.87
   2  10  -2   44.30    6.83
   2  10  -2   27.52    5.09
   2  10  -1    9.46    3.59
  -2  10   1   12.23    4.10
   2  10   0    1.60    2.57
  -2  10   0    3.75    2.48
   2  10   1   13.98    3.80
  -2  10  -1   13.11    3.24
   2  10   2   14.31    4.03
  -2  10  -2   15.66    4.29
  -2  10  -2   11.55    3.41
   2  10   3   50.26    7.15
  -2  10  -3   49.17    6.84
  -2  10  -3   48.65    6.30
   2  10   4   63.03    7.64
  -2  10  -4   71.31    8.08
   2  10   5   41.68    6.44
  -2  10  -5   52.64    7.06
   2  10   6   14.59    4.56
  -2  10  -6    3.73    2.63
   2  10   7   66.50    7.80
  -2  10  -7   70.71    8.31
   2  10   8   27.47    5.31
  -2  10  -8   32.95    5.92
   2  10   8   37.85    6.25
  -2  10  -8   36.28    6.10
  -2  10  -9   15.88    4.66
   2  10   9   16.12    4.68
  -2  10  -9    5.10    2.65
   2  10   9   22.32    5.07
  -2  10  -9    9.92    3.77
  -2  10 -10    4.01    2.85
   2  10  10    5.05    2.73
  -2  10 -10    5.66    3.98
  -2  10 -10    1.95    2.53
   2  10  10    4.91    3.12
  -2  10 -11    4.70    3.33
   2  10  11    8.57    3.88
  -2  10 -11    3.87    2.77
  -2  10 -11   12.72    4.14
   2  10  11   11.60    4.40
  -2  10 -12    2.61    2.70
   2  10  12    1.73    2.62
  -2  10 -12   -3.85    2.35
   2  10  12    1.98    3.15
   2  10  13   14.15    3.98
  -2  10 -13   17.20    4.46
  -2  10 -13   18.02    4.80
   2  10  14    1.45    2.02
  -2  10 -14    8.39    3.52
  -2  10 -14    9.77    4.11
   2  10  15    8.43    3.43
   2  10  15   13.13    3.78
  -2  10 -15    9.32    3.92
  -2  10 -15    8.79    2.88
   2  10  16    0.56    1.99
   2  10  16    2.13    2.36
  -2  10 -16   -0.53    2.10
  -2  10 -16    3.10    3.01
  -2  10 -17    6.54    3.00
  -2  10 -17    0.46    2.09
   2  10  17    5.98    2.77
  -2  10 -18   -1.11    2.80
   2  10  18   -0.49    2.34
  -2  10 -18    0.30    2.21
  -2  10 -19    3.92    2.68
  -2 -10 -19    3.00    2.07
   2  10  19    3.02    2.54
  -2  10 -19   -0.35    2.40
  -2  10 -20    1.23    1.80
  -2 -10 -20    0.75    1.46
   2  10  20    1.84    2.47
  -2  10 -20    1.15    1.83
  -2  10 -21    0.76    1.73
  -2 -10 -21    3.47    1.63
  -2  10 -21    5.02    2.32
   2  10  21    4.78    2.01
  -2  10 -22    3.81    2.01
   2  10  22   -2.39    1.87
  -2  10 -22    1.87    1.56
   2 -11 -22    2.72    1.62
   2 -11 -22    7.36    2.23
   2 -11 -21   -1.98    1.93
   2  11 -21   -2.30    1.98
   2 -11 -21    2.22    2.05
   2  11 -20    4.52    2.65
   2 -11 -20   17.26    3.95
   2  11 -19   13.38    4.10
   2 -11 -19   21.66    4.78
   2  11 -18   19.31    4.30
   2 -11 -18   17.85    4.73
  -2  11  17   33.33    5.90
   2  11 -17   28.59    5.28
   2  11 -17   26.68    5.18
  -2  11  16    4.62    2.10
  -2  11  16    4.96    2.79
   2  11 -16    8.18    3.54
   2  11 -16    5.21    2.66
  -2  11  15   18.28    4.25
  -2  11  15   20.62    4.86
   2  11 -15   19.20    4.83
   2  11 -15   13.82    4.08
  -2  11  14    1.85    1.86
   2  11 -14    6.67    3.73
   2  11 -14    4.34    2.80
  -2  11  14    1.40    2.54
   2  11 -13   18.13    4.61
   2  11 -13   29.83    6.10
   2  11 -13   30.38    5.35
   2  11 -13    7.76    4.50
  -2  11  13   28.39    6.42
  -2  11  13   28.69    5.37
   2  11 -12   -1.91    1.98
   2  11 -12    5.07    3.64
  -2  11  12   -3.22    3.35
   2  11 -12   -6.94    3.50
   2  11 -12    2.76    2.19
  -2  11  12    1.90    2.27
   2  11 -11   59.79    8.41
  -2  11  11   49.72    8.00
   2  11 -11   59.22    7.21
   2  11 -10   67.15    7.61
  -2  11  10   71.62    9.10
   2  11 -10   57.91    7.93
  -2  11  10   66.03    8.94
   2  11 -10   74.10    8.29
   2  11 -10   68.62    8.64
   2  11 -10   58.28    7.48
   2  11 -10   67.51    7.06
   2  11  -9    9.25    3.21
   2  11  -9    6.23    3.08
  -2  11   9   14.27    4.86
   2  11  -9    8.18    2.84
   2  11  -9   13.72    4.33
  -2  11   9    8.50    3.83
   2  11  -9    5.12    2.41
   2  11  -9    3.59    2.51
   2  11  -8   12.12    3.89
   2  11  -8    2.51    2.30
  -2  11   8   13.73    4.25
   2  11  -8    9.09    3.26
  -2  11   8   12.81    4.05
   2  11  -8   18.28    4.84
   2  11  -8   15.73    4.38
   2  11  -8    2.22    2.38
   2  11  -8    8.91    2.48
   2  11  -7   19.10    4.45
   2  11  -7   21.47    4.79
  -2  11   7   26.24    5.89
   2  11  -7   28.08    5.41
  -2  11   7   26.00    5.80
   2  11  -7   30.80    5.15
   2  11  -7   23.33    4.35
   2  11  -7   14.40    3.68
   2  11  -6   28.24    5.55
   2  11  -6   33.44    5.43
   2  11  -6   25.08    5.02
   2  11  -6   28.24    5.33
  -2  11   6   27.21    5.80
  -2  11   6   33.48    6.11
   2  11  -6   17.02    4.57
   2  11  -6   31.91    5.01
  -2  11   5   56.10    7.72
   2  11  -5   43.10    6.95
   2  11  -5   63.17    7.56
   2  11  -4    6.80    3.66
  -2  11   4    3.79    3.31
   2  11  -3  643.65   23.00
  -2  11   3  598.51   24.25
   2  11  -2  444.24   19.33
  -2  11   2  402.32   19.57
   2  11  -1  244.58   14.88
  -2  11   1  234.65   15.02
   2  11   0  156.62   12.09
  -2  11   0  138.97   11.58
   2  11   1  107.58    9.91
  -2  11  -1  105.93    9.90
   2  11   2   46.15    6.68
  -2  11  -2   42.38    6.44
   2  11   3    5.62    3.03
  -2  11  -3    4.20    3.08
   2  11   4   48.92    7.24
   2  11   4   52.99    7.42
  -2  11  -4   49.24    7.07
  -2  11  -5    9.37    3.52
   2  11   5   15.54    3.74
  -2  11  -5   10.56    3.88
  -2  11  -5   12.68    4.28
   2  11   5    8.63    3.30
  -2  11  -6   13.65    4.05
   2  11   6    9.59    4.06
  -2  11  -6   14.21    3.94
  -2  11  -6    9.76    3.82
   2  11   6   13.50    3.91
   2  11   7    0.50    2.09
  -2  11  -7   -0.36    3.08
   2  11   7    1.08    2.68
  -2  11  -7   -1.10    2.68
   2  11   7    3.14    3.15
  -2  11  -7    2.98    2.73
   2  11   8   35.51    6.30
  -2  11  -8   33.37    6.37
   2  11   8   23.96    5.30
  -2  11  -8   34.08    6.47
   2  11   8   24.57    4.88
  -2  11  -8   26.33    5.28
   2  11   9    8.46    3.23
  -2  11  -9   15.30    4.54
   2  11   9    6.56    3.63
  -2  11  -9    8.27    3.74
   2  11   9   12.48    4.05
  -2  11  -9    9.65    3.39
   2  11  10   15.82    4.91
   2  11  10   20.10    5.41
  -2  11 -10   21.01    5.03
  -2  11 -10   25.31    5.79
   2  11  11    0.73    2.14
   2  11  11    3.03    1.98
  -2  11 -11    2.91    3.10
  -2  11 -11    0.27    2.80
   2  11  12   -1.74    2.54
   2  11  12    0.95    1.95
  -2  11 -12   -1.24    2.42
  -2  11 -12    2.31    1.97
   2  11  13    2.45    2.81
   2  11  13    3.87    2.15
  -2  11 -13   -0.74    2.18
  -2  11 -13   -1.47    2.70
   2  11  14    4.74    2.74
   2  11  14    4.42    2.75
  -2  11 -14    5.46    2.91
  -2  11 -14    0.27    2.20
   2  11  15    5.67    2.83
   2  11  15    9.95    3.61
  -2  11 -15    5.49    2.86
  -2  11 -15    5.67    3.15
   2  11  16    0.52    2.04
   2  11  16    0.28    1.83
  -2  11 -16   -0.78    2.60
  -2  11 -16   -0.19    2.16
   2  11  17   16.98    4.18
   2  11  17   15.46    3.82
  -2  11 -17   16.65    4.22
  -2  11 -17   18.09    4.54
  -2  11 -18    0.15    1.78
   2  11  18    1.27    2.28
  -2  11 -18   -1.64    1.81
  -2  11 -19    3.71    2.23
   2  11  19    7.30    2.82
  -2  11 -19    6.90    2.58
  -2  11 -20   -4.38    2.08
   2  11  20   -0.22    1.70
  -2  11 -20   -2.34    2.04
   2  11  21    3.86    1.78
  -2  11 -21    2.64    1.85
   2 -12 -21    1.53    1.56
   2 -12 -20    2.49    2.20
   2  12 -20   -0.96    1.67
   2 -12 -19    0.33    1.78
   2  12 -19    1.05    2.41
   2 -12 -18    5.82    2.91
   2  12 -18    5.27    3.12
  -2  12  17    1.10    1.84
   2  12 -17    3.36    2.54
   2 -12 -17    5.87    3.27
  -2  12  15   26.30    4.81
   2  12 -15   27.91    5.31
  -2  12  15   21.55    4.73
   2  12 -14    5.19    3.22
  -2  12  14   -0.44    2.83
   2  12 -13    3.97    3.41
  -2  12  13   -2.11    2.96
  -2  12  12    5.04    2.87
   2  12 -12   -4.02    3.63
   2  12 -12    2.10    2.69
   2  12 -12    4.60    2.71
  -2  12  12    7.80    3.93
   2  12 -11    0.89    2.97
  -2  12  11    1.49    2.62
   2  12 -11    5.99    3.21
   2  12 -11   10.79    3.72
   2  12 -10   91.07    8.04
   2  12 -10   93.60    9.95
   2  12 -10   97.33    8.84
  -2  12  10   88.19   10.49
   2  12  -9   10.21    4.28
   2  12  -9   16.13    4.23
  -2  12   9   16.53    5.28
   2  12  -9   17.43    3.87
   2  12  -8  185.71   12.00
   2  12  -8  146.71   11.23
  -2  12   8  162.05   13.83
   2  12  -8  172.18   13.43
   2  12  -8  174.07   11.71
   2  12  -8  157.91   12.94
   2  12  -7  380.33   20.24
   2  12  -7  455.95   18.82
   2  12  -7  398.08   19.97
   2  12  -7  432.68   17.68
  -2  12   7  428.68   22.50
   2  12  -7  504.49   20.64
   2  12  -7  451.44   18.74
  -2  12   7  472.69   22.89
   2  12  -7  425.68   20.47
   2  12  -6   25.96    5.34
  -2  12   6   23.08    5.54
   2  12  -6   26.25    4.96
  -2  12   6   37.25    7.30
   2  12  -6   32.54    5.41
   2  12  -6   29.21    5.25
   2  12  -6   26.49    5.31
   2  12  -6   26.81    5.09
  -2  12   5   18.65    4.78
   2  12  -5   23.82    4.75
  -2  12   5   22.51    5.86
   2  12  -5   19.76    4.51
   2  12  -5   15.95    4.44
   2  12  -5   20.71    4.53
   2  12  -5   14.96    4.25
  -2  12   4    6.44    3.43
   2  12  -4   17.31    4.59
   2  12  -4    5.97    3.35
  -2  12   4   10.80    4.50
   2  12  -4    7.91    4.01
   2  12  -4    8.87    3.46
   2  12  -4    7.10    3.04
   2  12  -3  124.15   10.09
   2  12  -3  132.32   12.04
   2  12  -3  130.12   10.55
   2  12  -3  128.46   10.12
  -2  12   3  149.81   12.74
  -2  12   3  114.51   11.58
   2  12  -3  149.19   11.89
   2  12  -2  291.23   14.83
   2  12  -2  252.27   16.50
   2  12  -2  257.04   13.79
  -2  12   2  277.21   17.87
   2  12  -2  315.39   17.11
  -2  12   2  307.49   17.80
  -2  12   1   50.52    8.79
  -2  12   1   45.40    7.12
   2  12  -1   51.26    8.45
   2  12  -1   46.53    6.80
   2  12  -1   40.89    7.19
   2  12   0   14.78    5.12
  -2  12   0    6.20    3.32
  -2  12   0   13.25    5.48
   2  12   0   16.01    5.39
   2  12   1  186.85   13.08
  -2  12  -1  197.09   14.85
  -2  12  -1  244.15   15.31
   2  12   1  235.82   14.65
   2  12   1  199.21   14.77
   2  12   2   87.84   10.03
  -2  12  -2   93.98   10.35
   2  12   2   79.47    9.01
   2  12   2  100.61    9.75
  -2  12  -2   85.51    9.70
  -2  12  -3   14.15    4.16
  -2  12  -3   11.27    3.60
   2  12   3   17.52    4.94
   2  12   3   21.59    5.21
   2  12   3   14.42    4.23
  -2  12  -4   18.75    5.10
  -2  12  -4   23.86    5.01
   2  12   4   24.70    5.36
   2  12   4   25.81    5.20
  -2  12  -5   -0.49    2.77
  -2  12  -5    5.40    2.56
   2  12   5   -1.13    2.03
   2  12   5   -3.74    3.47
  -2  12  -6   14.40    4.43
  -2  12  -6   10.16    3.95
   2  12   6   13.22    4.01
   2  12   6   13.72    4.23
  -2  12  -6   19.34    4.54
  -2  12  -7   41.28    7.04
  -2  12  -7   43.61    7.03
   2  12   7   44.83    6.98
   2  12   7   47.36    7.14
   2  12   8    7.77    3.54
  -2  12  -8   17.60    4.63
   2  12   8   17.63    5.09
  -2  12  -8   24.62    5.16
   2  12   9  103.94    9.94
  -2  12  -9  144.98   12.61
  -2  12  -9  141.88   12.32
   2  12   9  129.09   11.73
   2  12  10   21.03    5.01
   2  12  10   20.70    4.97
  -2  12 -10   14.93    4.32
  -2  12 -10   25.28    5.58
   2  12  11   42.37    7.11
   2  12  11   26.54    5.32
  -2  12 -11   41.46    7.18
  -2  12 -11   30.53    5.57
   2  12  12    4.70    2.74
   2  12  12    4.77    2.88
  -2  12 -12    3.62    2.65
  -2  12 -12    1.80    1.99
   2  12  13    0.79    1.99
   2  12  13   -0.89    2.31
  -2  12 -13    5.06    3.05
  -2  12 -13   -2.87    2.13
   2  12  14   17.08    4.25
   2  12  14    6.11    3.01
  -2  12 -14   20.07    4.66
  -2  12 -14   19.15    4.61
   2  12  15    9.96    3.71
   2  12  15   11.03    3.73
  -2  12 -15    6.23    2.71
  -2  12 -15   13.22    3.70
   2  12  16   23.01    4.31
   2  12  16   14.22    3.98
  -2  12 -16   18.73    4.39
  -2  12 -16   18.07    4.24
   2  12  17    1.60    1.87
  -2  12 -17    8.26    3.15
  -2  12 -17    4.06    2.36
   2  12  17    5.06    2.78
  -2  12 -18   14.45    3.41
  -2  12 -18    9.06    2.95
   2  12  18    7.23    2.94
  -2  12 -19    1.41    1.77
   2  12  19    0.24    1.50
   2  12  20   -0.97    1.46
   2 -13 -20   10.23    2.38
   2  13 -20    4.67    2.03
   2 -13 -19    4.45    2.39
   2  13 -19    6.13    2.36
   2 -13 -18    3.09    2.30
   2  13 -18   -1.22    1.71
  -2  13  17    1.55    1.68
   2 -13 -17    6.94    2.90
   2  13 -17    1.80    2.08
  -2  13  16    2.90    2.23
   2 -13 -16    2.11    2.06
   2  13 -16   -2.52    2.40
   2  13 -15    4.69    2.55
   2  13 -14 2174.01   35.97
  -2  13  14    1.30    2.12
   2  13 -13  211.02   12.58
  -2  13  13   18.38    4.64
   2  13 -12   12.69    3.77
  -2  13  12    8.85    3.28
   2  13 -12    4.28    2.64
   2  13 -11   20.17    4.78
  -2  13  11   30.48    6.18
   2  13 -11   23.92    4.49
  -2  13  11   17.88    4.13
   2  13 -11   20.63    4.23
  -2  13  10    9.29    4.06
   2  13 -10   11.56    4.28
   2  13 -10    1.42    2.49
   2  13 -10   12.30    3.51
  -2  13  10   11.83    3.93
   2  13  -9   67.51    7.27
  -2  13   9   66.86    9.07
   2  13  -9   74.34    7.85
   2  13  -9   65.93    8.21
   2  13  -8  193.61   12.60
  -2  13   8  215.01   15.66
   2  13  -8  211.43   12.93
   2  13  -8  198.97   13.93
   2  13  -7   94.28    8.97
   2  13  -7   97.02    9.79
   2  13  -7   94.95    8.54
  -2  13   7   94.30   10.64
   2  13  -7   89.29    9.38
   2  13  -7   91.15    8.51
   2  13  -6    4.58    4.03
   2  13  -6    9.89    3.72
   2  13  -6    8.30    3.64
  -2  13   6    4.22    2.92
   2  13  -6   11.57    3.52
   2  13  -5    7.15    4.08
   2  13  -5   13.35    3.96
   2  13  -5   17.40    4.98
  -2  13   5   21.66    5.73
   2  13  -5   15.10    3.74
   2  13  -4   18.76    4.65
   2  13  -4   29.38    5.41
   2  13  -4   21.10    4.94
  -2  13   4   15.61    4.41
   2  13  -4   19.39    4.37
   2  13  -3   -3.16    3.72
   2  13  -3    2.91    2.68
   2  13  -3    1.35    2.40
  -2  13   3    4.33    3.09
   2  13  -2   -2.15    2.93
   2  13  -2    4.13    3.37
   2  13  -2    1.80    2.61
  -2  13   2    0.79    2.82
   2  13  -1   48.32    7.69
   2  13  -1   34.76    5.81
  -2  13   1   38.93    6.90
   2  13   0   49.51    7.69
   2  13   0   48.27    6.53
  -2  13   0   53.05    8.12
  -2  13  -1    5.19    3.71
   2  13   1    2.87    2.39
  -2  13  -2   -0.16    2.32
   2  13   2    4.99    2.77
   2  13   2    2.27    2.93
  -2  13  -3   26.35    5.65
   2  13   3   22.94    4.78
  -2  13  -4   38.74    7.07
  -2  13  -4   38.75    6.30
   2  13   4   42.48    6.62
  -2  13  -5   25.71    5.61
  -2  13  -5   23.51    5.48
   2  13   5   24.83    5.49
  -2  13  -6  120.73   11.61
  -2  13  -6  127.21   11.89
   2  13   6  122.25   11.30
  -2  13  -7    4.17    2.84
  -2  13  -7    2.42    2.37
   2  13   7   10.19    3.91
  -2  13  -8   24.32    5.46
  -2  13  -8   16.69    4.00
   2  13   8   18.72    4.68
   2  13   9   19.20    4.84
   2  13   9   11.83    3.71
  -2  13  -9   13.92    4.43
  -2  13  -9   14.75    3.80
   2  13  10    0.79    2.40
   2  13  10    8.63    3.41
  -2  13 -10    0.30    2.25
  -2  13 -10    4.78    2.99
   2  13  11    7.80    3.51
   2  13  11    9.21    3.32
  -2  13 -11    6.95    3.27
  -2  13 -11   11.10    3.89
   2  13  12   10.71    4.00
   2  13  12   10.82    3.60
  -2  13 -12   11.16    3.44
  -2  13 -12   12.34    3.31
   2  13  13   -0.88    2.24
   2  13  13    2.05    2.53
  -2  13 -13   -2.62    2.63
  -2  13 -13    0.57    2.20
   2  13  14    9.94    3.31
   2  13  14    7.63    3.16
  -2  13 -14    6.21    2.60
  -2  13 -14    8.95    3.27
   2  13  15    3.96    2.36
   2  13  15    3.14    2.56
  -2  13 -15    3.53    2.13
  -2  13 -15    0.66    1.97
   2  13  16    3.77    2.12
  -2  13 -16    4.94    2.39
   2  13  16    3.22    2.32
  -2  13 -16    3.18    2.05
  -2  13 -17    3.87    2.03
   2  13  17   -1.33    1.91
  -2  13 -17    3.57    2.20
   2  13  17    4.37    1.68
  -2  13 -18    1.80    1.77
   2  13  18    2.18    1.78
   2 -14 -18    3.89    1.96
   2 -14 -17   -1.53    1.80
   2  14 -17    0.29    1.65
  -2  14  16    0.16    1.57
   2 -14 -16    0.36    2.07
   2  14 -16    0.16    1.85
  -2  14  15    1.07    2.03
   2 -14 -15    1.14    1.64
   2  14 -15    3.70    2.39
   2  14 -14    6.98    2.89
  -2  14  14    3.95    2.52
   2  14 -13    1.22    2.47
   2  14 -13 1138.15   26.09
   2  14 -12    3.98    2.69
  -2  14  12    6.96    2.84
  -2  14  11    2.18    2.34
   2  14 -11   -3.18    2.66
  -2  14  10    2.45    2.55
  -2  14  10   -1.24    2.17
   2  14 -10    1.14    2.30
  -2  14   9   10.44    3.65
   2  14  -9   15.07    3.87
  -2  14   9   17.28    4.30
   2  14  -9    5.68    3.26
  -2  14   8   -4.91    3.20
   2  14  -8    1.63    2.44
  -2  14   8   -2.70    2.59
   2  14  -8   -1.06    2.36
  -2  14   7    2.54    2.94
   2  14  -7    2.57    2.30
  -2  14   7   -2.06    2.79
   2  14  -7    1.05    2.76
  -2  14   6    6.79    3.43
   2  14  -6    2.89    3.13
   2  14  -6   11.35    4.23
   2  14  -6   13.72    3.97
   2  14  -6    4.96    2.48
  -2  14   6   12.66    3.43
   2  14  -5   85.56    8.35
   2  14  -5   88.79    9.82
   2  14  -5   93.02    8.70
  -2  14   5   90.11   10.26
   2  14  -4   95.86   10.38
   2  14  -4   86.99    8.66
   2  14  -4  102.67    8.87
  -2  14   4   93.24   10.42
   2  14  -3    2.48    3.53
   2  14  -3   18.76    4.76
   2  14  -3    5.28    2.56
  -2  14   3   13.44    4.46
   2  14  -2   -0.61    3.21
   2  14  -2   -4.48    3.23
  -2  14   2   -1.20    2.74
   2  14  -1    8.36    3.79
   2  14  -1   13.77    4.40
  -2  14   1    9.69    3.78
   2  14   0   74.45    8.13
   2  14   0  101.26   10.91
  -2  14   0   85.84   10.15
   2  14   1   16.38    6.68
  -2  14  -1   14.13    4.77
   2  14   2  139.72   10.70
  -2  14  -2  131.83   12.05
   2  14   2  143.34   11.38
  -2  14  -3   47.05    7.45
   2  14   3   34.76    6.06
  -2  14  -4   72.13    8.84
   2  14   4   83.76    8.97
   2  14   5   -2.43    2.71
  -2  14  -5   -1.34    2.31
   2  14   6   16.64    4.23
  -2  14  -6   14.39    4.25
  -2  14  -6   17.75    4.43
   2  14   7    3.56    2.49
  -2  14  -7    7.07    3.05
  -2  14  -7    1.44    2.47
   2  14   8    4.93    2.72
  -2  14  -8    8.33    3.49
  -2  14  -8    5.64    2.71
   2  14   9   -0.99    2.25
  -2  14  -9   -2.50    2.35
  -2  14  -9   -0.87    2.37
   2  14  10   11.62    3.76
  -2  14 -10    9.55    3.54
  -2  14 -10   13.32    3.89
   2  14  11   -0.14    1.73
   2  14  11    1.43    2.41
  -2  14 -11   -0.05    2.31
  -2  14 -11   -1.10    1.93
   2  14  12   38.42    5.93
  -2  14 -12   32.44    5.42
  -2  14 -12   32.26    5.33
   2  14  13    0.72    2.16
   2  14  13   -0.24    1.82
  -2  14 -13    0.02    1.71
  -2  14 -13   -0.44    1.82
   2  14  14    2.42    1.99
  -2  14 -14   12.97    3.25
   2  14  14   13.65    3.40
  -2  14 -14   11.69    3.04
  -2  14 -15    2.29    1.95
   2  14  15   -0.88    1.71
  -2  14 -15    1.75    1.66
   2  14  15    2.16    1.87
  -2  14 -16    1.91    1.48
   2  14  16    1.84    1.27
  -2  14 -16    1.43    2.01
   2  14  16    1.98    1.70
   2 -15 -16    5.45    2.19
  -2  15  16    5.96    1.90
   2 -15 -15   -1.42    1.63
   2  15 -14   -1.02    1.57
   2 -15 -14    2.04    2.19
  -2  15  14    0.22    1.62
   2  15 -13   -0.78    1.55
  -2  15  13    3.87    2.00
   2  15 -12    1.75    2.04
  -2  15  12    2.74    2.51
   2  15 -11   12.15    3.84
   2  15 -11    2.44    2.19
   2  15 -10    2.44    2.45
   2  15 -10    2.38    2.52
   2  15  -9    1.69    2.59
  -2  15   9    8.08    3.63
  -2  15   9    9.60    3.42
   2  15  -9    6.25    2.95
  -2  15   8    3.79    2.66
  -2  15   8    6.46    3.58
   2  15  -8    0.99    2.78
  -2  15   7    8.41    3.06
  -2  15   7    4.83    3.10
   2  15  -7    0.06    2.27
  -2  15   6    4.61    2.77
  -2  15   6   -1.85    2.51
   2  15  -6    0.79    3.07
  -2  15   5   32.98    5.78
  -2  15   5   28.18    5.72
  -2  15   5   31.37    5.26
   2  15  -5   28.16    4.74
  -2  15   4   12.65    3.92
  -2  15   4   10.95    4.07
  -2  15   4   18.96    4.62
   2  15  -4    8.35    3.47
   2  15  -4    8.45    3.06
  -2  15   3   33.83    5.47
  -2  15   3   29.48    5.85
   2  15  -3   38.35    5.74
   2  15  -3   23.71    4.34
  -2  15   2   37.39    5.47
  -2  15   2   39.60    6.51
   2  15  -2   32.90    5.54
   2  15  -2   29.74    5.00
  -2  15   1    5.82    2.83
   2  15  -1    3.68    4.48
   2  15  -1    9.49    4.08
  -2  15   0   37.36    6.24
   2  15   0   33.61    5.26
   2  15   0   30.06    5.20
  -2  15  -1    7.48    2.98
  -2  15  -1    3.86    3.22
   2  15   1   -2.08    2.68
   2  15   1    0.59    3.13
  -2  15  -2   19.29    4.53
  -2  15  -2   11.75    3.80
  -2  15  -3    7.23    3.18
   2  15   3    9.78    3.27
  -2  15  -3    9.40    3.20
   2  15   3    6.37    3.03
  -2  15  -4   -1.75    2.35
   2  15   4    0.90    1.96
  -2  15  -4   -0.30    2.26
   2  15   4    4.49    2.70
   2  15   5    9.80    3.15
   2  15   5    7.29    3.11
  -2  15  -5    3.88    2.63
   2  15   6    4.51    2.75
  -2  15  -6    3.98    2.84
   2  15   7    5.24    2.78
  -2  15  -7    5.75    3.03
   2  15   8   28.99    5.45
  -2  15  -8   29.01    4.96
   2  15   9   10.00    3.45
  -2  15  -9    5.39    2.59
   2  15  10    0.55    1.80
  -2  15 -10    3.71    2.43
  -2  15 -11   -0.65    1.76
   2  15  11   -0.46    2.12
  -2  15 -11    4.27    2.72
  -2  15 -11   -0.25    1.90
  -2  15 -12   15.94    3.70
  -2  15 -12   19.18    3.90
   2  15  12   16.55    3.56
  -2  15 -13    1.24    1.96
  -2  15 -13   -0.39    1.58
   2  15  13    0.32    1.74
  -2  15 -14    4.01    2.09
   2  15  14    6.89    2.15
  -2  15 -15   -0.98    1.27
   2  15  15   -4.25    1.87
  -2  16  14    1.15    1.31
   2  16 -13    0.80    1.28
   2 -16 -13    2.47    1.92
   2 -16 -12    5.64    2.29
  -2  16  12    2.06    2.01
   2  16 -11  795.69   17.90
  -2  16  11   -0.27    1.92
  -2  16  10   -0.58    1.87
   2  16 -10   20.04    3.36
  -2  16   9   14.59    3.27
   2  16  -9    6.73    2.85
  -2  16   8    1.52    2.14
   2  16  -8   -3.70    2.45
  -2  16   8    4.17    2.78
  -2  16   7   15.89    4.01
   2  16  -7    5.56    2.74
  -2  16   6    0.48    2.11
   2  16  -6   -1.28    2.53
  -2  16   5    2.45    2.87
   2  16  -5   -0.01    2.57
  -2  16   5    0.49    1.92
  -2  16   4    7.68    3.13
   2  16  -4    0.06    2.73
  -2  16   4    8.28    3.13
  -2  16   3   21.83    4.97
   2  16  -3   15.29    4.41
   2  16  -3   17.63    3.67
  -2  16   3   19.36    4.37
  -2  16   2    5.11    3.32
  -2  16   2   -1.16    2.39
   2  16  -2    3.94    2.98
   2  16  -2    1.86    2.61
  -2  16   1    8.21    3.01
  -2  16   1   13.33    3.58
   2  16  -1   16.44    3.83
  -2  16   0    1.67    2.06
  -2  16   0    2.01    2.18
   2  16   0    0.29    2.46
   2  16   0    0.60    2.41
  -2  16  -1    1.62    2.28
   2  16   1   -1.26    2.45
   2  16   1    0.75    2.28
  -2  16  -2    4.98    2.52
  -2  16  -2    0.90    1.92
   2  16   2    5.75    3.12
   2  16   2    2.13    2.43
  -2  16  -3    2.38    2.60
   2  16   3    2.19    1.96
  -2  16  -3    5.08    2.70
   2  16   3    2.24    3.01
   2  16   3    0.00    2.11
  -2  16  -4    0.04    2.22
   2  16   4    3.17    2.38
  -2  16  -4    0.06    2.06
   2  16   4    1.69    2.43
   2  16   4   -0.77    2.20
  -2  16  -5    4.09    2.74
   2  16   5    3.85    2.42
  -2  16  -5   -0.27    1.60
   2  16   5    7.02    2.96
  -2  16  -6    0.72    2.12
   2  16   6   -0.07    1.58
  -2  16  -6    0.58    1.80
   2  16   6   -0.39    1.98
   2  16   7    2.95    2.30
  -2  16  -7    1.79    2.45
  -2  16  -7    1.04    2.14
   2  16   7    3.27    2.35
   2  16   8    9.93    3.12
  -2  16  -8    8.76    3.01
  -2  16  -8   14.80    3.64
   2  16   8    8.02    2.38
   2  16   9    0.59    1.77
  -2  16  -9    6.26    2.59
  -2  16  -9    7.79    2.68
   2  16   9    1.12    1.67
   2  16  10    4.04    2.43
  -2  16 -10    4.04    1.98
   2  16  10    1.62    2.06
  -2  16 -10    5.32    2.00
   2  16  11    4.71    2.02
  -2  16 -11    8.33    2.59
   2  16  11    3.70    1.85
  -2  16 -11    3.36    1.28
  -2  16 -12    0.20    1.17
   2  16  12   -0.13    1.26
  -2  16 -13    2.73    1.57
   2  16  13    2.68    1.40
  -2  17  11    5.44    1.87
   2  17 -10 1439.87   21.14
  -2  17   9    1.72    1.65
   2  17  -9  126.65    6.84
  -2  17   8   -0.45    1.39
   2  17  -8    1.01    1.81
  -2  17   7    2.70    2.13
   2  17  -7    2.55    2.00
  -2  17   6    2.16    1.71
   2  17  -6   -2.51    2.02
  -2  17   5    7.16    2.26
  -2  17   5    6.78    2.75
   2  17  -5    0.15    1.85
  -2  17   4    3.12    1.77
   2  17  -4    0.10    1.74
  -2  17   4   -0.03    1.47
  -2  17   4    2.51    2.23
   2  17  -3    0.59    1.91
  -2  17   3    1.62    1.91
  -2  17   3    0.88    2.13
   2  17  -2   -0.28    2.03
  -2  17   2    1.31    2.17
  -2  17   2    4.39    2.69
   2  17  -1    2.57    2.31
  -2  17   1    8.04    2.87
  -2  17   1    6.33    2.55
   2  17   0    9.00    3.45
   2  17   0   16.02    3.25
  -2  17   0   18.86    3.98
  -2  17   0   17.22    3.84
   2  17   1    1.70    2.49
   2  17   1    5.00    2.68
  -2  17  -1    1.35    1.87
  -2  17  -1    6.74    2.88
   2  17   2    9.16    2.78
  -2  17  -2    7.59    2.74
  -2  17  -2    7.87    2.63
  -2  17  -3   -1.70    1.86
   2  17   3    4.36    3.05
   2  17   3    0.92    2.20
  -2  17  -3    0.86    1.84
  -2  17  -4   30.09    4.51
   2  17   4   22.31    4.00
   2  17   4   22.87    3.35
  -2  17  -4   34.02    4.86
   2  17   5   10.62    2.87
   2  17   5    6.56    2.43
  -2  17  -5    8.63    2.49
   2  17   5    6.12    2.06
  -2  17  -5    7.24    2.38
   2  17   6   22.98    3.72
   2  17   6   14.23    2.88
  -2  17  -6   26.70    4.33
   2  17   6   20.00    3.37
  -2  17  -6   29.29    4.33
   2  17   7    0.90    1.92
   2  17   7    3.17    1.73
  -2  17  -7    4.79    1.95
   2  17   7   -0.74    1.36
  -2  17  -7    1.61    2.02
   2  17   8    3.07    1.92
  -2  17  -8    0.23    1.32
   2  17   8    3.30    1.90
  -2  17  -8   -0.73    1.27
   2  17   9    8.70    2.24
  -2  17  -9    3.27    1.74
  -2  17  -9    6.82    2.02
   2  17   9    2.67    1.29
   2  17  10    5.74    1.72
  -2  17 -10    3.52    1.66
   2  18  -6    1.76    1.60
   2  18  -5   -0.87    1.44
   2  18  -4    5.87    2.15
   2  18  -3    0.48    1.89
   2  18  -2   18.67    3.12
  -2  18   2   24.61    3.42
   2  18  -1   14.57    2.99
  -2  18   1    3.72    1.79
   2  18   0    4.50    2.26
  -2  18   0   14.30    2.95
   2  18   1    3.60    1.88
  -2  18  -1    2.56    1.77
   2  18   2    4.56    1.95
  -2  18  -2   11.57    2.72
   2  18   3   11.75    2.42
  -2  18  -3   12.77    2.70
   2  18   4    1.19    1.51
  -2  18  -4    1.25    1.67
   2  18   5    2.02    1.51
  -2  18  -5    7.64    2.02
   3   0 -26    4.85    2.04
   3   0 -25   -2.12    1.75
   3   0 -24    3.73    2.46
   3   0 -23    0.02    1.64
   3   0 -22    6.83    2.92
   3   0 -22    6.90    3.43
   3   0 -21    0.59    2.22
   3   0 -21    2.41    2.37
   3   0 -20   21.92    5.66
   3   0 -20   21.56    4.96
   3   0 -19   -2.55    1.84
   3   0 -19    4.49    3.34
   3   0 -18   82.08    9.38
   3   0 -18   81.04   10.41
   3   0 -17    0.79    2.20
  -3   0  17    2.12    2.98
   3   0 -17    6.28    3.68
   3   0 -16    8.00    3.52
   3   0 -16   11.65    4.06
  -3   0  16    8.96    3.36
   3   0 -16    8.31    3.41
  -3   0  15   -0.82    2.21
  -3   0  14 1355.49   33.92
  -3   0  13    0.36    2.08
  -3   0  12    1.47    2.12
  -3   0  11    0.23    1.82
  -3   0  10    7.61    3.23
  -3   0   9   -0.16    1.91
  -3   0   9    1.28    1.64
  -3   0   8  291.74   13.35
  -3   0   8  273.28   12.06
  -3   0   7    2.28    1.77
  -3   0   7   -0.81    1.92
  -3   0   6  159.30    9.62
  -3   0   6  156.00    9.10
  -3   0   5   -2.27    1.95
  -3   0   4   -1.02    1.66
  -3   0   4   -0.79    2.29
  -3   0   3   -0.73    1.52
  -3   0   3   -1.06    1.90
  -3   0   2  300.42   12.42
  -3   0   2  302.55   11.96
  -3   0   1   10.99    3.00
  -3   0   1   10.60    3.53
  -3   0   0   42.05    4.77
  -3   0   0   38.64    4.57
  -3   0  -1   -1.69    1.89
  -3   0  -1   -1.94    2.21
  -3   0  -2    5.84    2.11
  -3   0  -2    7.27    2.33
  -3   0  -3   -0.43    1.71
  -3   0  -3    0.61    1.51
  -3   0  -4   55.52    5.38
  -3   0  -4   54.47    5.73
  -3   0  -4   52.02    4.94
  -3   0  -5    1.98    1.97
  -3   0  -5   -0.75    1.64
  -3   0  -5   -0.95    1.52
  -3   0  -6    3.35    2.09
  -3   0  -6    0.81    1.46
  -3   0  -6    2.05    1.69
  -3   0  -7    0.94    1.80
  -3   0  -7    1.36    1.45
  -3   0  -7   -0.73    1.86
  -3   0  -8   75.23    6.39
  -3   0  -8   81.60    7.60
  -3   0  -8   77.34    7.00
  -3   0  -9   -0.51    2.32
  -3   0  -9   -1.20    1.88
  -3   0 -10  463.96   18.32
  -3   0 -10  452.69   18.27
  -3   0 -11    1.84    2.00
  -3   0 -11    4.22    2.90
  -3   0 -12  369.51   16.82
  -3   0 -12  389.12   18.01
  -3   0 -13   -1.05    2.24
  -3   0 -13    5.77    3.33
  -3   0 -14   72.07    9.07
  -3   0 -14   86.62    9.17
  -3   0 -15    2.36    2.46
  -3   0 -15   -0.71    2.27
  -3   0 -16    1.10    2.21
  -3   0 -16    4.36    2.63
  -3   0 -17   -1.06    1.71
  -3   0 -18    4.73    2.83
  -3   0 -19    1.14    2.07
  -3   0 -20    0.80    1.90
  -3   0 -21    1.09    2.13
  -3   0 -22    1.70    1.63
  -3   0 -23   -1.75    1.76
  -3   0 -24   -2.24    1.77
   3   0  24    1.75    1.79
  -3   0 -24   -0.09    1.91
  -3   0 -25    2.81    1.66
   3   1 -26    1.86    1.42
   3  -1 -26    1.89    1.73
   3  -1 -25    1.09    1.96
   3   1 -25    1.37    1.71
   3  -1 -24   -0.52    2.00
   3   1 -24    0.28    1.81
   3   1 -23    0.20    1.88
   3  -1 -23    2.63    2.05
   3   1 -22    2.05    2.47
   3  -1 -22    5.20    2.99
   3   1 -22    5.83    2.87
   3  -1 -21   12.55    4.54
   3  -1 -21    5.19    2.90
   3   1 -21    9.90    3.80
   3   1 -21    7.78    3.21
   3  -1 -20   15.56    4.68
   3  -1 -20   12.10    3.91
   3   1 -20   19.32    5.78
   3   1 -20   14.21    3.89
   3  -1 -19    2.05    3.23
   3   1 -19    0.97    2.38
   3  -1 -19    3.61    2.66
   3   1 -19    1.07    2.71
   3  -1 -18   28.33    6.26
   3  -1 -18   20.13    4.81
   3   1 -18   23.37    5.06
   3   1 -18   22.55    5.84
   3   1 -17  121.00   11.30
   3  -1 -17  128.51   11.76
  -3  -1  17  135.82   11.45
  -3   1  17  129.33   11.05
   3   1 -17  156.90   14.36
   3  -1 -17  129.07   13.03
   3   1 -16  275.38   16.58
   3  -1 -16  250.76   16.14
   3  -1 -16  282.93   19.16
   3   1 -16  295.34   19.61
   3   1 -16  287.07   16.68
  -3   1  16  303.35   16.76
  -3  -1  16  291.70   16.31
  -3  -1  15  122.15   10.54
  -3   1  15  123.22   10.66
  -3   1  14  303.83   16.29
  -3  -1  14  300.02   16.05
  -3   1  13  434.72   18.58
  -3  -1  13  414.60   18.38
  -3   1  12   94.42    8.53
  -3  -1  12   85.12    8.07
  -3   1  11   18.19    3.67
  -3  -1  11   24.09    4.64
  -3   1  10   53.85    6.11
  -3  -1  10   52.80    6.14
  -3   1  10   53.58    5.65
  -3   1   9  229.68   12.09
  -3  -1   9  210.84   12.00
  -3  -1   9  195.71   10.23
  -3   1   9  209.38   10.87
  -3   1   8  104.76    7.99
  -3  -1   8  107.55    8.30
  -3  -1   8   92.37    6.95
  -3   1   8   94.81    7.28
  -3   1   7  168.45    9.83
  -3  -1   7  158.48    9.85
  -3  -1   7  158.99    9.18
  -3   1   7  152.98    9.19
  -3  -1   6  107.60    8.02
  -3   1   6  124.75    8.45
  -3   1   6  103.87    7.56
  -3  -1   6  104.72    7.51
  -3   1   5    7.18    2.28
  -3   1   5    4.95    2.00
  -3  -1   5    3.73    1.85
  -3   1   4  199.76   10.23
  -3  -1   4  210.41   10.58
  -3   1   4  206.61   10.48
  -3  -1   4  209.36    9.44
   3   1  -3   -2.22    1.69
  -3  -1   3    0.01    1.39
  -3   1   3   -0.99    1.81
  -3  -1   3   -0.12    1.65
  -3   1   2  159.19    9.07
  -3  -1   2  154.49    8.99
  -3   1   2  157.81    8.85
  -3  -1   2  149.49    8.50
  -3   1   1   54.84    5.56
  -3  -1   1   52.53    5.67
  -3   1   1   52.67    5.43
  -3  -1   1   54.56    5.34
  -3  -1   0  246.46   11.32
  -3   1   0  239.46   11.13
  -3   1   0  239.15   11.21
  -3  -1   0  221.84   10.64
  -3   1  -1    5.82    1.94
  -3  -1  -1    5.67    1.98
  -3   1  -1    3.63    2.18
  -3   1  -1    5.67    2.82
  -3  -1  -1    5.34    2.30
  -3   1  -2   -0.92    1.43
  -3   1  -2    4.22    2.43
  -3   1  -2    1.82    1.97
  -3  -1  -2   -0.88    1.47
  -3  -1  -2    2.23    1.99
  -3   1  -3    1.85    1.97
  -3   1  -3    1.71    1.80
  -3   1  -3    2.00    1.79
  -3  -1  -3    0.82    1.79
  -3  -1  -3   -0.07    1.63
  -3   1  -4    7.79    2.38
  -3   1  -4    5.23    2.05
  -3   1  -4    8.51    2.53
  -3  -1  -4    3.83    1.99
  -3  -1  -4    3.67    2.27
  -3   1  -5   -0.42    1.68
  -3   1  -5    0.60    1.64
  -3   1  -5    0.64    1.75
  -3  -1  -5   -0.27    2.11
  -3  -1  -5    0.16    1.64
  -3   1  -6   97.76    7.68
  -3   1  -6  100.98    7.29
  -3  -1  -6  102.62    7.59
  -3   1  -6  100.95    8.04
  -3  -1  -6   98.59    8.20
  -3   1  -7    3.83    2.08
  -3  -1  -7    5.83    2.07
  -3   1  -7    3.83    2.05
  -3   1  -7    2.76    1.93
  -3  -1  -7    4.09    2.75
  -3  -1  -7    3.42    2.04
  -3   1  -8   54.67    6.23
  -3  -1  -8   42.60    5.33
  -3  -1  -8   46.57    5.24
  -3   1  -8   52.61    6.25
  -3  -1  -8   49.32    6.25
  -3  -1  -9    0.56    2.23
  -3   1  -9    0.72    2.03
  -3   1  -9    1.43    2.08
  -3  -1  -9    1.29    2.08
  -3   1 -10  113.21    9.18
  -3  -1 -10  117.63    9.55
  -3   1 -10  122.36    9.40
  -3  -1 -10  121.41    9.77
  -3   1 -11  132.10   10.52
  -3  -1 -11  123.81    9.81
  -3   1 -11  132.11    9.90
  -3  -1 -11  132.27   10.28
  -3  -1 -12   16.32    4.34
  -3   1 -12   14.94    4.18
  -3   1 -12   16.42    3.89
  -3  -1 -12   12.86    3.79
  -3  -1 -13   25.40    5.19
  -3   1 -13   17.77    4.47
  -3  -1 -13   14.85    3.82
  -3   1 -14   64.93    7.84
  -3  -1 -14   72.28    8.60
  -3   1 -14   72.98    9.09
  -3  -1 -14   54.02    8.10
  -3  -1 -15    8.45    3.53
  -3   1 -15   10.00    3.76
  -3   1 -15    7.78    3.56
  -3  -1 -15    9.46    3.77
  -3  -1 -16   -1.20    2.56
  -3   1 -16    1.73    2.60
  -3   1 -16    2.83    2.55
  -3  -1 -16    0.60    2.25
  -3   1 -17    1.85    2.19
  -3  -1 -17   -0.98    1.91
  -3   1 -18    2.41    2.67
  -3  -1 -18    3.98    2.36
  -3   1 -19    1.26    2.19
  -3  -1 -19   -1.09    1.95
  -3   1 -20   15.00    4.50
  -3  -1 -20   10.12    3.77
  -3   1 -21   -1.24    2.22
  -3  -1 -21   -1.62    2.03
  -3   1 -22    3.80    2.56
  -3  -1 -22    5.33    2.94
  -3   1 -23    3.36    2.64
  -3   1 -23    1.72    1.62
  -3  -1 -23    0.83    1.94
  -3  -1 -24   -0.40    1.39
   3  -1  24   -2.18    1.62
  -3  -1 -25    4.46    2.02
  -3   1 -25    0.54    1.28
   3   1  25    0.10    1.41
   3  -2 -26    0.25    1.12
   3   2 -26    0.38    1.38
   3   2 -25   -0.88    1.81
   3  -2 -25   -1.39    1.89
   3   2 -24   -1.08    2.37
   3   2 -24   -0.73    1.87
   3  -2 -24    0.25    1.88
   3  -2 -23    1.80    2.23
   3   2 -23    3.43    2.61
   3   2 -23    5.59    2.68
   3  -2 -22    1.72    2.13
   3   2 -22    1.67    3.59
   3   2 -22   -2.71    1.90
   3   2 -21    3.61    2.79
   3   2 -21    0.63    2.38
   3  -2 -21    2.48    2.22
   3   2 -20   43.15    6.93
   3  -2 -20   48.02    7.32
   3   2 -20   41.58    7.47
   3  -2 -20   45.26    7.26
   3   2 -19    8.81    3.51
   3  -2 -19   11.51    4.19
   3   2 -19    9.60    3.73
   3  -2 -19    7.28    3.98
  -3   2  19   13.94    4.48
   3   2 -18   57.93    8.95
   3   2 -18   55.42    7.75
   3  -2 -18   40.07    6.98
   3  -2 -18   48.60    7.60
  -3   2  18   54.20    7.46
  -3   2  17   19.95    4.34
   3  -2 -17   15.83    4.71
  -3   2  17   23.61    5.56
  -3  -2  17   18.01    4.73
   3   2 -17   18.86    4.49
   3  -2 -17   17.89    4.31
   3   2 -17   14.77    4.52
   3   2 -17   17.44    4.53
  -3   2  16   50.67    7.03
   3   2 -16   61.31    9.02
   3  -2 -16   54.56    8.69
  -3  -2  16   58.07    7.53
  -3   2  16   60.12    7.73
   3   2 -16   51.01    7.23
   3   2 -16   56.52    8.07
   3   2 -15  106.82   10.26
   3  -2 -15   90.73   10.77
   3   2 -15   95.34   11.10
  -3   2  15   93.85    9.29
  -3  -2  15   98.07    9.55
  -3   2  14   67.64    7.85
  -3  -2  14   56.98    7.29
  -3   2  13   81.97    8.25
  -3  -2  13   64.17    7.31
  -3   2  12  110.62    9.36
  -3  -2  12  124.30    9.84
  -3   2  11    0.00    1.72
  -3  -2  11    2.07    1.91
  -3   2  10   97.28    8.08
  -3  -2  10   95.46    8.36
  -3   2   9   58.56    6.04
  -3   2   9   64.27    6.43
  -3  -2   9   63.65    6.63
  -3   2   9   58.32    6.13
  -3   2   8   82.39    7.09
  -3  -2   8   83.37    7.54
  -3  -2   8   85.41    6.71
  -3   2   8   82.97    7.20
  -3   2   7    5.35    2.26
  -3  -2   7    6.77    2.64
  -3   2   7    9.35    2.69
  -3  -2   7    3.14    1.75
  -3   2   6   23.04    3.64
  -3   2   6   23.18    3.83
  -3  -2   6   21.07    3.53
  -3   2   5   10.97    3.17
   3   2  -5   11.80    2.50
  -3   2   5    8.83    2.69
  -3  -2   5   10.19    2.68
  -3   2   4   14.91    3.05
   3   2  -4    9.78    2.49
  -3   2   4   16.24    2.94
  -3  -2   4   14.67    3.22
  -3   2   3  183.80    9.45
  -3   2   3  187.31   10.01
   3   2  -3  175.22    8.48
  -3  -2   3  188.31   10.08
  -3  -2   3  185.02    9.11
  -3   2   2   80.18    6.79
  -3  -2   2   83.75    7.09
   3   2  -2   75.58    5.87
  -3  -2   2   81.38    6.43
  -3   2   2   71.55    5.73
  -3   2   1  210.47   10.45
   3   2  -1  200.67    8.85
  -3  -2   1  203.29   10.09
  -3   2   1  198.46    9.54
  -3   2   0   22.58    3.91
  -3   2   0   20.00    3.64
  -3  -2   0   19.48    3.73
  -3   2   0   19.93    3.49
  -3   2  -1    8.21    2.74
  -3   2  -1    9.67    2.85
  -3  -2  -1    3.38    1.66
  -3   2  -1    4.46    1.86
  -3   2  -2   47.86    5.20
  -3   2  -2   47.21    5.54
  -3  -2  -2   45.83    5.15
  -3   2  -2   45.54    4.80
  -3   2  -3  543.79   16.54
  -3   2  -3  541.45   17.81
  -3  -2  -3  536.22   17.56
  -3   2  -3  553.75   16.80
  -3   2  -4   58.20    5.59
  -3   2  -4   53.83    5.80
  -3  -2  -4   60.31    6.28
  -3   2  -4   55.16    5.49
  -3   2  -5  188.08    9.84
  -3   2  -5  195.01   11.10
  -3  -2  -5  187.97   11.04
  -3   2  -5  186.72   10.32
  -3   2  -6  213.11   10.40
  -3   2  -6  203.64   11.45
  -3  -2  -6  210.19   12.00
  -3   2  -6  218.68   11.41
  -3   2  -7  137.26    9.60
  -3  -2  -7  129.48    9.54
  -3   2  -7  139.41    9.57
  -3   2  -8    1.03    1.75
  -3  -2  -8   -1.05    2.53
  -3   2  -8    3.27    2.34
  -3   2  -9   34.74    5.12
  -3  -2  -9   38.40    5.57
  -3   2  -9   39.53    5.66
  -3   2 -10   59.05    6.62
  -3  -2 -10   54.63    6.81
  -3   2 -10   51.81    6.60
  -3   2 -11    0.98    1.61
  -3  -2 -11    2.53    2.49
  -3  -2 -11    2.96    2.64
  -3   2 -11    2.92    2.10
  -3   2 -12  111.92    9.22
  -3  -2 -12  118.45   10.00
  -3   2 -12  112.32   10.12
  -3  -2 -12  114.99    9.78
  -3  -2 -13    7.65    3.25
  -3   2 -13   12.16    4.51
  -3  -2 -13    9.09    3.58
  -3  -2 -14    2.39    2.45
  -3  -2 -14    5.87    3.23
  -3   2 -14    1.54    2.83
  -3   2 -14    0.29    2.12
  -3  -2 -14    5.65    2.94
  -3   2 -15   69.81    8.65
  -3  -2 -15   86.38    9.09
  -3   2 -15   79.94   10.01
  -3  -2 -15   61.37    8.60
  -3   2 -16    6.54    3.34
  -3  -2 -16    1.96    2.37
  -3   2 -16    3.67    3.20
  -3  -2 -16   -0.60    1.91
  -3   2 -17   36.77    6.87
  -3  -2 -17   37.11    6.57
  -3   2 -18    9.58    3.79
  -3  -2 -18    3.28    2.77
  -3   2 -19    5.89    3.09
  -3  -2 -19   12.13    4.01
  -3   2 -20    0.98    2.11
  -3  -2 -20    0.04    1.84
  -3   2 -21    1.24    1.98
  -3  -2 -21    1.07    2.21
  -3   2 -22    6.50    2.81
  -3  -2 -22    6.79    2.61
  -3   2 -22    4.52    2.97
  -3  -2 -23    1.82    1.92
  -3   2 -23    3.78    2.35
  -3  -2 -24    3.15    1.52
  -3   2 -24    6.01    2.20
  -3   2 -25   -0.48    1.42
  -3  -2 -25    0.63    1.17
   3   2  25   -0.20    1.33
  -3  -2 -25    3.00    1.67
   3   3 -26    1.27    1.20
   3  -3 -26    1.12    1.24
   3  -3 -25    1.11    1.68
   3   3 -25    1.05    1.48
   3  -3 -24    0.82    1.63
   3   3 -24    0.82    1.54
   3   3 -24    4.05    2.77
   3   3 -23   -0.36    2.40
   3  -3 -23   -0.99    2.10
   3   3 -23    0.45    1.49
   3  -3 -22    3.77    2.59
   3   3 -22   -0.71    2.22
   3   3 -22    1.40    2.07
   3   3 -21    5.26    2.94
   3  -3 -21    5.48    2.92
   3   3 -21    8.73    3.05
   3   3 -20    4.45    2.98
   3   3 -20    6.22    2.86
   3  -3 -20    4.07    2.77
  -3   3  20    3.79    2.78
   3  -3 -19   13.79    4.78
   3   3 -19   15.43    4.21
   3   3 -19   15.53    4.84
   3  -3 -19   12.32    3.96
  -3   3  19   13.46    4.13
   3  -3 -18   21.12    5.68
   3   3 -18   39.84    6.51
   3   3 -18   33.91    7.27
  -3   3  18   30.91    5.92
  -3   3  17    0.46    1.93
  -3  -3  17    1.75    2.56
  -3   3  17   -7.23    4.13
   3   3 -17    2.95    3.64
   3  -3 -17    1.41    2.77
   3   3 -17    0.79    2.18
   3   3 -17    1.45    2.60
   3   3 -16  194.97   14.23
   3   3 -16  199.60   16.31
   3  -3 -16  170.90   14.82
   3   3 -16  161.06   12.56
  -3  -3  16  182.61   12.87
  -3   3  16  193.54   13.50
  -3   3  16  182.73   13.68
  -3   3  15  404.64   20.17
   3   3 -15  368.33   18.82
   3   3 -15  449.27   23.81
   3   3 -15  440.92   20.89
  -3  -3  15  398.99   18.74
  -3   3  15  430.75   19.58
  -3   3  14   18.08    4.48
  -3  -3  14   13.61    3.46
  -3   3  13    6.08    2.85
  -3  -3  13    2.91    1.80
  -3   3  12    3.00    2.36
  -3  -3  12    1.63    2.13
  -3  -3  11  205.99   12.62
  -3   3  11  223.41   12.54
  -3   3  10   77.58    7.17
  -3   3  10   71.75    6.91
  -3  -3  10   71.35    7.37
  -3   3   9   11.26    2.96
  -3   3   9   10.92    2.83
  -3  -3   9   10.59    2.97
  -3   3   8   19.70    3.79
  -3   3   8   19.64    3.51
  -3  -3   8   24.09    4.18
  -3   3   8   21.62    4.14
  -3   3   7   -1.36    1.54
  -3  -3   7    1.16    1.49
  -3   3   6   54.34    5.41
  -3  -3   6   45.93    5.06
   3   3  -6   48.98    4.90
  -3   3   6   55.17    5.96
  -3   3   5   23.53    3.58
   3   3  -5   23.77    3.66
  -3   3   5   24.81    4.10
  -3  -3   5   19.88    3.51
  -3   3   4   -0.58    1.44
   3   3  -4    0.08    1.69
  -3   3   4   -0.34    1.56
  -3  -3   4    1.98    1.91
  -3   3   3   -0.96    1.21
   3   3  -3    0.37    2.14
  -3   3   3    4.60    2.66
  -3  -3   3    1.85    1.48
  -3   3   2  487.22   14.62
  -3   3   2  519.53   16.97
   3   3  -2  496.15   15.02
  -3  -3   2  491.11   15.44
  -3   3   2  510.79   15.78
  -3   3   1  216.44   11.08
   3   3  -1  220.80   10.08
  -3  -3   1  202.65   10.38
  -3   3   1  202.32   10.21
  -3   3   0    5.53    3.20
  -3  -3   0    6.20    2.67
   3   3   0    9.46    3.77
  -3   3   0    3.34    3.15
  -3   3  -1    1.33    1.56
  -3  -3  -1    0.46    1.64
  -3   3  -1   -1.61    1.82
   3   3   1    0.09    1.68
  -3   3  -2   19.07    3.18
  -3  -3  -2   17.24    3.45
  -3   3  -2   18.96    3.52
  -3   3  -3   33.90    4.36
  -3  -3  -3   29.26    4.55
  -3   3  -3   30.99    4.58
  -3   3  -4    4.15    2.04
  -3   3  -4    6.79    2.31
  -3  -3  -4    4.75    2.52
  -3   3  -4    4.55    2.14
  -3   3  -5   -3.07    2.74
  -3   3  -5   -2.76    1.77
  -3  -3  -5    2.00    1.83
  -3   3  -5    1.07    2.05
  -3   3  -6   20.22    3.89
  -3   3  -6   17.76    3.24
  -3  -3  -6   23.14    4.38
  -3   3  -6   22.60    4.21
  -3   3  -7    4.16    2.29
  -3  -3  -7    1.37    1.96
  -3   3  -7    2.00    1.97
  -3   3  -8  265.72   13.66
  -3  -3  -8  235.85   13.56
  -3   3  -8  263.09   13.77
  -3   3  -9   19.64    3.87
  -3  -3  -9   20.93    4.41
  -3   3  -9   25.72    4.76
  -3   3 -10   60.57    6.81
  -3  -3 -10   53.47    6.68
  -3   3 -10   50.45    6.54
  -3  -3 -11   15.53    3.92
  -3   3 -11   14.98    4.25
  -3  -3 -12   35.08    5.76
  -3   3 -12   37.30    6.07
  -3  -3 -13   82.40    8.60
  -3   3 -13   69.19    9.04
  -3   3 -13   83.09    8.87
  -3  -3 -14   25.51    4.98
  -3   3 -14   28.61    5.37
  -3   3 -14   19.39    4.86
  -3  -3 -14   27.46    5.82
  -3   3 -15   14.54    4.29
  -3   3 -15    7.27    3.42
  -3  -3 -15   13.77    4.28
  -3   3 -16    9.71    3.67
  -3  -3 -16   10.08    3.71
  -3   3 -17    4.65    3.00
  -3  -3 -17    8.73    3.67
  -3   3 -18    1.88    2.36
  -3  -3 -18    2.22    2.24
  -3   3 -19    3.59    2.73
  -3  -3 -19    2.21    2.43
  -3   3 -20    3.06    2.33
  -3  -3 -20    3.44    2.65
  -3   3 -20    6.28    3.07
  -3  -3 -21   -0.91    2.44
  -3   3 -21   -1.91    2.40
  -3  -3 -22   -1.05    2.26
  -3   3 -22   -2.65    2.69
  -3  -3 -23   -1.50    1.80
  -3   3 -23   -0.13    1.98
  -3   3 -24    0.65    1.44
  -3  -3 -24    1.38    1.30
  -3   3 -24    2.18    1.70
  -3   4  26   -0.12    1.51
   3  -4 -26   -0.27    1.08
   3   4 -26   -1.59    1.59
   3  -4 -25   -2.63    2.19
   3   4 -25    4.99    2.24
   3   4 -25    3.40    2.20
   3  -4 -24    1.80    2.00
   3   4 -24    2.53    2.02
   3   4 -24    3.94    2.17
   3  -4 -23    1.39    1.58
   3   4 -23    0.53    1.85
   3   4 -23    1.68    1.84
   3   4 -22    4.45    2.37
   3  -4 -22    5.05    3.09
   3   4 -22   -0.86    2.37
   3  -4 -21   -1.23    1.84
   3   4 -21    4.36    2.63
   3   4 -21    0.87    2.04
  -3   4  21   -2.79    2.54
   3  -4 -20    1.57    1.93
   3   4 -20   -1.59    2.16
   3   4 -20    0.00    2.12
  -3   4  20   -1.22    2.19
   3   4 -19    0.62    1.98
   3   4 -19    0.86    2.30
  -3   4  19    2.99    3.09
   3   4 -18    2.37    2.35
   3   4 -18    1.43    3.44
  -3   4  18   -1.02    2.76
   3   4 -17  153.44   12.60
   3   4 -17  184.40   15.78
   3  -4 -17  147.49   13.92
   3   4 -17  182.56   13.72
  -3   4  17  172.97   13.69
   3   4 -16   61.00    8.37
   3   4 -16   63.04    9.30
   3   4 -16   57.90    7.58
  -3   4  16   64.76    8.07
  -3  -4  16   59.35    7.48
  -3   4  16   62.31    8.22
   3   4 -15  112.98   10.57
  -3   4  15  107.34   10.97
  -3   4  15  117.20   10.66
  -3  -4  15  105.41    9.63
   3   4 -15  120.49   12.65
   3   4 -14   75.49    8.45
   3   4 -14   80.21   10.17
  -3   4  14   68.64    8.29
  -3   4  14   81.22    8.64
  -3  -4  14   64.00    7.48
  -3   4  13    2.23    1.93
  -3  -4  13   -5.21    2.96
  -3   4  12   10.36    3.11
  -3  -4  12   14.30    3.89
  -3   4  11   35.87    5.17
  -3  -4  11   36.85    5.44
  -3  -4  10    0.10    1.99
  -3   4  10    2.41    1.62
  -3   4   9   12.05    3.13
  -3  -4   9   12.33    3.56
  -3   4   9    7.25    2.58
  -3  -4   8   55.93    6.48
  -3   4   8   68.76    6.43
  -3   4   8   67.72    7.10
  -3  -4   7   14.61    3.01
  -3   4   7   16.84    3.66
  -3   4   7   14.28    3.13
   3   4  -7   11.25    2.62
  -3   4   6   23.60    4.36
  -3  -4   6   22.57    3.90
  -3   4   6   18.77    3.90
   3   4  -6   17.60    3.32
  -3   4   6   25.36    3.85
  -3  -4   5  209.27   11.10
   3   4  -5  219.17   10.86
  -3   4   5  229.56   12.06
  -3   4   5  229.74   10.55
   3   4  -4  583.29   17.44
  -3   4   4  594.98   18.98
   3   4  -3  429.29   14.96
  -3   4   3  415.84   15.85
   3   4  -2   71.19    6.38
  -3  -4   2   52.73    5.41
  -3   4   2   63.23    6.60
  -3   4   2   58.11    5.97
  -3   4   1    3.17    2.74
  -3  -4   1    2.01    1.70
   3   4  -1    2.80    2.53
  -3   4   1   -2.04    1.75
  -3   4   0    1.04    1.77
  -3  -4   0    0.86    1.59
   3   4   0   -2.87    1.78
  -3   4   0    0.52    1.46
  -3   4  -1   10.98    3.30
  -3  -4  -1    8.43    2.92
   3   4   1    6.73    2.77
  -3   4  -1    4.92    2.26
   3   4   2   34.30    4.92
  -3  -4  -2   34.07    5.03
  -3   4  -2   32.15    4.56
  -3   4  -2   35.54    5.38
   3   4   3   79.38    6.50
  -3  -4  -3   69.90    6.75
  -3   4  -3   83.94    6.90
  -3   4  -3   76.22    6.90
  -3  -4  -4   20.34    4.07
  -3   4  -4   31.50    4.43
  -3   4  -4   23.60    4.25
  -3   4  -5  219.30   10.82
  -3  -4  -5  203.72   12.15
  -3   4  -5  217.55   12.17
  -3  -4  -6   22.90    4.39
  -3   4  -6   37.75    5.53
  -3  -4  -7   37.93    5.77
  -3   4  -7   37.74    5.76
  -3  -4  -8  144.21   10.77
  -3   4  -8  143.09   10.65
  -3  -4  -9   38.90    5.95
  -3   4  -9   32.18    5.83
  -3  -4 -10    7.03    2.90
  -3   4 -10    7.37    3.14
  -3  -4 -11   87.79    8.73
  -3   4 -11   90.96    9.25
  -3  -4 -12  121.30   10.54
  -3   4 -12  122.47   10.88
   3   4  13   36.20    5.77
  -3   4 -13   26.04    5.98
  -3  -4 -13   36.59    5.86
  -3   4 -13   33.98    6.22
   3   4  14    1.02    2.32
  -3   4 -14   -1.81    2.25
  -3  -4 -14    4.85    3.11
  -3  -4 -14    2.44    2.25
  -3   4 -14    1.65    2.36
   3   4  15   39.48    6.38
  -3   4 -15   28.64    5.92
  -3  -4 -15   37.83    6.33
  -3  -4 -15   33.81    5.78
  -3   4 -15   33.66    6.41
  -3   4 -16   13.27    4.41
  -3  -4 -16   11.14    3.79
   3   4  16   12.64    3.87
  -3   4 -17   -0.09    1.83
  -3  -4 -17   -1.24    2.37
  -3   4 -17   -1.59    2.14
  -3  -4 -18    7.61    3.28
  -3   4 -18   13.45    4.24
  -3  -4 -19    2.42    2.40
  -3   4 -19    2.17    1.94
  -3  -4 -20    2.38    1.85
  -3   4 -20    2.06    1.99
  -3  -4 -21    2.99    2.12
  -3   4 -21    8.14    3.16
  -3  -4 -22    2.54    1.82
  -3   4 -22    2.61    2.33
  -3  -4 -23    1.98    1.83
  -3   4 -23    1.78    2.26
  -3   4 -23    1.05    1.57
  -3  -4 -24   -1.21    1.17
   3   4  24    1.44    1.33
  -3   4 -24   -0.48    1.81
   3  -5 -25   -1.79    1.43
   3   5 -25    0.75    1.33
   3  -5 -24    3.44    2.19
   3   5 -24    2.38    2.69
   3   5 -24    5.92    2.54
   3  -5 -23    6.93    2.61
   3   5 -23    5.06    2.70
   3   5 -23    4.13    1.71
   3  -5 -22   14.47    4.12
   3   5 -22   15.29    3.88
   3   5 -22   13.52    4.40
  -3   5  21   -4.12    2.90
   3   5 -21   -3.86    3.06
   3  -5 -21    3.10    2.23
   3   5 -21    0.42    1.94
  -3   5  20    5.21    2.78
   3   5 -20    7.57    3.12
   3  -5 -20    5.88    3.38
   3   5 -20    6.79    3.08
  -3   5  19   -4.43    3.39
   3   5 -19   -1.60    2.10
   3   5 -19    0.11    2.66
  -3   5  18    8.01    3.34
   3   5 -18    9.18    3.32
   3   5 -18   10.65    4.24
   3   5 -17   10.43    4.45
   3   5 -17   10.17    4.18
   3   5 -17    5.16    2.77
  -3   5  17    9.37    3.54
   3   5 -16    5.51    3.83
  -3   5  16    3.67    2.73
   3   5 -16    1.15    2.21
   3   5 -16    0.18    1.66
  -3   5  16    5.07    3.47
   3   5 -15    1.78    2.85
  -3   5  15    3.89    2.62
  -3  -5  15   -3.70    2.79
   3   5 -15    6.79    4.06
  -3   5  15    6.35    3.30
   3   5 -14    7.54    3.62
   3   5 -14    1.78    2.17
   3   5 -14    8.32    4.07
  -3   5  14   10.88    3.76
  -3  -5  14    2.99    2.08
  -3   5  14    6.92    3.20
  -3  -5  13   70.52    7.79
  -3   5  13   94.25    8.96
  -3   5  12   21.67    4.51
  -3  -5  12   12.25    3.42
  -3   5  11    4.44    2.88
  -3   5  11    3.51    2.30
  -3  -5  11    2.96    1.89
  -3   5  10    0.52    2.45
  -3   5  10   -0.04    1.91
  -3  -5  10    0.11    1.95
  -3   5   9    0.79    1.78
  -3   5   9   -0.14    1.69
  -3  -5   9    0.07    1.86
  -3   5   8   11.26    2.95
  -3  -5   8   12.52    3.23
   3   5  -8   10.82    3.01
  -3   5   8   13.10    3.45
   3   5  -7   82.02    7.46
  -3   5   7   91.70    8.51
   3   5  -6  298.38   13.62
  -3   5   6  313.17   15.35
   3   5  -5   14.18    3.98
  -3   5   5   13.03    3.28
   3   5  -4 1128.89   25.34
  -3   5   4 1122.34   28.36
   3   5  -3  246.62   12.56
   3   5  -2  333.46   14.28
  -3  -5   2  301.91   12.85
  -3   5   2  328.12   14.58
  -3   5   2  322.41   14.38
   3   5  -1  248.80   11.75
  -3  -5   1  225.85   11.43
  -3   5   1  255.25   12.77
  -3   5   1  240.32   12.64
  -3   5   0   17.51    4.33
  -3  -5   0   20.03    4.44
   3   5   0   25.13    5.32
   3   5   1  529.81   17.21
  -3   5  -1  581.24   18.46
  -3  -5  -1  528.89   18.30
  -3   5  -1  591.67   19.41
   3   5   2   78.68    7.54
  -3   5  -2   90.81    7.60
  -3  -5  -2   89.37    8.08
  -3   5  -2   80.78    8.45
  -3   5  -3    4.12    2.72
  -3  -5  -3    6.97    3.17
  -3   5  -3   -1.21    2.40
   3   5   3    4.65    2.79
  -3  -5  -4  132.36    9.73
   3   5   4  133.80    8.89
  -3   5  -4  132.15    8.78
  -3   5  -4  141.42   10.21
  -3  -5  -5   75.74    7.67
  -3   5  -5   75.32    6.61
   3   5   5   69.31    6.56
  -3   5  -5   71.84    7.51
  -3  -5  -6   55.52    6.84
  -3   5  -6   52.28    6.52
  -3  -5  -7  191.80   12.52
  -3   5  -7  190.26   12.35
  -3  -5  -8   52.73    6.95
  -3   5  -8   48.02    6.54
  -3  -5  -9   60.77    7.47
  -3   5  -9   69.77    7.96
  -3  -5 -10  106.09   10.01
  -3   5 -10  104.97    9.91
  -3  -5 -11   11.01    3.79
  -3   5 -11   12.55    3.97
  -3   5 -12    1.67    2.66
  -3   5 -12    3.46    2.07
   3   5  12    0.77    2.05
  -3  -5 -12    4.13    2.31
  -3   5 -13    2.12    2.95
  -3   5 -13   -0.94    2.59
   3   5  13    4.72    3.27
  -3  -5 -13    2.32    2.50
  -3   5 -14    3.34    3.29
  -3  -5 -14    5.08    2.31
   3   5  14    0.59    2.16
   3   5  15    2.35    2.92
  -3   5 -15   -1.19    2.58
  -3  -5 -15    6.99    2.74
   3   5  16    0.28    2.58
  -3   5 -16   -0.84    2.32
  -3  -5 -16    2.35    2.48
   3   5  17   -1.01    2.70
  -3   5 -17   -2.50    3.05
  -3  -5 -17    2.92    2.73
   3   5  18   -2.78    2.99
  -3  -5 -18   -0.71    1.53
  -3   5 -18   -2.21    1.96
  -3  -5 -19    0.52    1.95
  -3   5 -19    1.73    1.75
  -3  -5 -20    3.98    2.57
  -3   5 -20    2.77    2.23
  -3  -5 -21    0.45    1.88
  -3   5 -21    1.34    2.17
  -3   5 -21    3.14    2.53
  -3  -5 -22    4.55    2.22
  -3   5 -22    4.64    2.39
  -3  -5 -23    0.19    1.33
   3   5  23   -1.50    1.44
  -3   5 -23    0.84    1.49
  -3  -5 -24   -0.68    1.39
   3   5  24   -0.57    1.30
  -3   5 -24   -2.56    1.81
   3  -6 -25    0.45    1.34
   3  -6 -24    1.83    1.58
   3   6 -24    0.39    1.28
   3  -6 -23    1.85    1.78
   3   6 -23    1.80    1.96
   3   6 -23    1.65    1.66
   3  -6 -22    0.74    2.20
   3   6 -22    2.50    2.90
   3   6 -22    1.66    1.91
   3  -6 -21   10.21    4.04
   3   6 -21    9.43    3.89
  -3   6  21    7.44    3.46
   3   6 -21    6.26    2.55
  -3   6  20   12.75    3.91
   3   6 -20   15.04    4.77
   3   6 -20   10.41    3.27
   3   6 -19    1.29    2.08
   3   6 -19    0.68    1.46
  -3   6  19    3.25    2.96
   3   6 -19    0.83    1.87
   3   6 -18    0.85    2.02
   3   6 -18    4.29    2.55
  -3   6  18    3.46    3.47
   3   6 -17    4.23    3.04
   3   6 -17    2.32    3.03
   3   6 -17    0.89    1.81
  -3   6  17    6.79    4.04
   3   6 -16    7.81    3.78
  -3   6  16    7.02    3.86
   3   6 -16   12.79    4.94
   3   6 -15    5.38    3.26
  -3   6  15   -0.31    2.04
  -3   6  15    1.43    3.04
   3   6 -15    3.97    3.16
   3   6 -15    0.36    2.94
   3   6 -14    2.27    3.11
  -3   6  14    6.84    2.92
  -3   6  14    2.97    2.78
   3   6 -14   -1.20    2.31
   3   6 -14    0.51    2.19
   3   6 -13   15.19    4.62
   3   6 -13    9.90    4.41
   3   6 -13   11.81    3.41
  -3   6  13   15.98    3.94
  -3  -6  13   16.18    4.05
  -3   6  13   12.58    3.83
  -3   6  12   63.59    7.35
  -3   6  12   58.60    8.02
  -3  -6  12   58.74    7.22
  -3  -6  11    1.25    2.50
  -3   6  11   -0.79    1.84
  -3  -6  10   40.93    5.94
  -3   6  10   46.74    6.62
  -3  -6   9   15.30    3.91
  -3   6   9   13.76    3.60
  -3  -6   8  143.28   10.52
  -3   6   8  172.83   12.10
   3   6  -8  161.96   11.10
  -3   6   7   32.93    5.50
   3   6  -7   35.63    5.14
  -3   6   6   19.63    4.22
   3   6  -6   24.38    4.56
  -3   6   5   38.62    6.00
   3   6  -5   40.37    5.44
  -3   6   4  340.97   16.39
   3   6  -4  332.37   14.66
  -3   6   3   95.72    8.87
   3   6  -3   92.79    8.38
  -3   6   2   28.37    5.23
   3   6  -2   26.59    4.97
  -3   6   2   19.81    4.45
   3   6  -1   40.48    5.49
  -3  -6   1   37.66    4.92
  -3   6   1   43.24    6.11
  -3   6   1   37.00    5.34
  -3  -6   0   89.02    7.77
   3   6   0   87.75    7.62
  -3   6   0   91.29    8.39
  -3   6   0   86.92    8.17
  -3  -6  -1  104.13    8.53
   3   6   1  104.27    8.26
  -3   6  -1  116.85    9.47
  -3   6  -1  108.95    9.06
  -3  -6  -2  111.85    9.02
   3   6   2  109.22    8.37
  -3   6  -2  119.62    9.58
  -3   6  -2  114.00    9.65
  -3  -6  -3  106.50    8.87
   3   6   3  109.11    8.52
  -3   6  -3  118.17    9.28
  -3   6  -3  105.69    9.37
  -3  -6  -4   36.82    5.85
  -3   6  -4   40.57    5.78
  -3   6  -4   34.11    5.47
   3   6   4   41.33    5.41
  -3  -6  -5   12.03    3.63
  -3   6  -5    8.26    2.99
  -3   6  -5    5.83    2.65
   3   6   5   10.44    3.28
  -3   6  -6    8.83    3.50
   3   6   6   11.07    3.06
  -3  -6  -6    8.26    3.20
   3   6   7   15.66    3.47
  -3   6  -7    7.82    2.89
  -3  -6  -7   12.37    3.93
  -3   6  -8  102.32    9.68
  -3  -6  -8   96.46    9.25
  -3   6  -9   38.03    6.22
  -3  -6  -9   44.44    6.78
  -3   6 -10   32.77    6.18
  -3  -6 -10   30.31    5.62
   3   6  11   27.16    5.63
  -3   6 -11   32.72    5.83
  -3   6 -11   36.39    6.33
  -3  -6 -11   45.15    6.83
   3   6  11   25.55    5.27
  -3   6 -11   31.14    6.24
   3   6  12   18.58    5.17
  -3   6 -12   23.55    5.61
  -3   6 -12   21.84    5.18
   3   6  12   14.64    3.84
  -3  -6 -12   26.17    5.20
  -3   6 -13   15.46    4.34
   3   6  13   10.70    3.84
  -3  -6 -13   23.69    4.93
  -3   6 -13   12.98    3.88
   3   6  14    4.74    2.80
  -3   6 -14    5.29    3.19
   3   6  15    7.15    3.36
  -3   6 -15   11.77    3.74
   3   6  16    2.60    3.20
  -3   6 -16    1.21    2.17
  -3   6 -17   -1.37    2.60
   3   6  17   -1.71    2.32
  -3  -6 -17    2.49    2.17
  -3   6 -17   -2.35    1.98
  -3  -6 -18   -0.91    1.52
  -3   6 -18    0.52    2.46
   3   6  18   -1.88    2.36
  -3  -6 -19    0.38    2.65
  -3   6 -19    0.15    2.31
   3   6  19   -0.90    2.14
  -3  -6 -20    1.42    1.56
  -3   6 -20    4.71    3.09
   3   6  20   -0.17    2.04
  -3  -6 -21    0.24    1.54
  -3   6 -21   -0.73    2.32
  -3  -6 -22    6.25    2.26
   3   6  22   10.43    2.93
  -3   6 -22    9.29    3.00
  -3  -6 -23    0.36    1.25
   3   6  23   -0.42    1.37
  -3   6 -23    0.84    1.50
   3  -7 -24    3.52    2.02
   3   7 -24    3.29    1.76
   3  -7 -23    1.26    1.74
   3   7 -23    2.08    1.71
   3  -7 -22    0.01    1.57
   3   7 -22   -0.62    2.16
   3   7 -22    0.05    1.41
   3  -7 -21    2.32    1.83
   3   7 -21    2.22    2.06
   3   7 -21   -0.32    1.89
  -3   7  20   -4.74    3.00
   3   7 -20   -2.70    2.23
   3   7 -20    3.46    2.73
   3   7 -20    1.41    1.83
  -3   7  19    2.92    2.92
   3   7 -19    0.20    1.81
   3   7 -19    1.58    2.79
   3   7 -19    0.30    1.71
  -3   7  18    5.58    3.42
   3   7 -18    1.93    1.73
   3   7 -18    3.79    3.03
   3   7 -18    2.11    2.67
   3   7 -17   16.99    4.22
   3   7 -17   20.41    5.02
  -3   7  17   21.59    5.27
   3   7 -17   20.62    5.55
  -3   7  16  132.93   12.25
   3   7 -16  157.47   12.37
   3   7 -16  155.27   14.35
   3   7 -15    2.51    2.93
  -3   7  15    3.81    2.45
   3   7 -15    1.45    2.86
   3   7 -15    4.72    3.08
   3   7 -14   -2.60    2.18
  -3   7  14    1.06    2.69
   3   7 -14    2.11    2.05
   3   7 -14   -0.80    2.17
   3   7 -13    2.70    3.32
   3   7 -13    0.16    2.25
   3   7 -13    2.34    2.31
  -3   7  13    6.07    3.84
  -3   7  13    4.55    4.10
  -3   7  12    5.90    2.81
   3   7 -12   12.55    3.22
   3   7 -12    6.92    2.95
   3   7 -12   10.23    4.23
  -3   7  12    5.09    2.78
  -3   7  11   27.82    5.67
  -3   7  11   37.52    6.34
   3   7 -11   36.99    5.48
  -3   7  11   32.02    5.99
  -3  -7  10    0.29    1.85
  -3   7  10    4.84    3.27
   3   7  -9    3.83    2.80
  -3  -7   9    1.17    1.96
  -3   7   9    6.19    3.05
   3   7  -8    0.25    2.71
  -3  -7   8   -1.63    1.99
  -3   7   8    2.18    2.34
  -3   7   7   55.21    7.18
   3   7  -7   61.88    7.07
   3   7  -6    3.22    3.04
  -3   7   6    1.79    2.52
  -3   7   5   83.97    8.60
   3   7  -5   85.56    7.96
   3   7  -4   13.07    3.85
  -3   7   4    9.37    3.53
  -3   7   3   88.29    8.77
   3   7  -3   91.50    8.20
  -3   7   2  109.00    9.69
   3   7  -2  105.49    8.79
  -3   7   1   65.76    7.74
  -3   7   1   64.69    7.46
  -3  -7   1   55.76    6.35
   3   7  -1   63.69    7.15
  -3   7   0   11.60    3.77
   3   7   0   13.97    4.20
  -3   7   0    8.68    3.66
  -3  -7   0   14.72    3.84
  -3   7  -1   51.28    6.60
  -3   7  -1   51.86    6.78
  -3  -7  -1   52.17    6.44
   3   7   1   54.68    6.56
  -3   7  -2  114.15    9.75
  -3   7  -2  122.05   10.12
  -3  -7  -2  106.44    8.93
   3   7   2  108.03    8.82
   3   7   3   -1.25    2.68
  -3   7  -3    0.25    2.78
  -3   7  -3    2.76    2.32
   3   7   4   28.91    5.11
  -3   7  -4   25.63    5.16
  -3   7  -4   23.80    4.65
  -3   7  -5  156.89   10.98
  -3   7  -5  161.70   11.97
   3   7   5  142.69   10.31
  -3   7  -6    1.25    2.38
   3   7   6    1.24    2.09
  -3  -7  -6    2.91    3.39
  -3   7  -7  100.28    9.79
  -3  -7  -7   97.40    9.60
   3   7   7   91.68    8.39
  -3   7  -8   12.88    3.84
   3   7   8    9.76    3.09
  -3  -7  -8   19.74    4.90
  -3   7  -9   26.69    5.19
  -3  -7  -9   24.98    5.23
  -3   7 -10    4.98    3.33
  -3  -7 -10    9.38    3.44
   3   7  10    6.62    2.99
   3   7  10    8.20    3.69
  -3   7 -10    1.65    2.29
  -3   7 -11    5.78    3.31
  -3  -7 -11    7.26    3.56
   3   7  11    6.93    3.03
   3   7  11    5.47    3.20
  -3   7 -11    3.31    2.57
  -3   7 -12   10.21    4.04
  -3  -7 -12    2.31    2.44
   3   7  12    4.51    3.00
   3   7  12    2.90    2.42
  -3   7 -12    3.71    2.62
   3   7  13    4.05    2.76
   3   7  13    2.34    1.84
  -3   7 -14    5.59    3.59
   3   7  14   11.00    3.79
  -3   7 -15   13.23    4.50
   3   7  15   10.10    3.55
  -3   7 -16    9.70    3.91
   3   7  16    2.98    2.58
  -3   7 -17   12.56    4.12
   3   7  17    5.01    2.57
  -3   7 -18    6.22    3.20
   3   7  18    5.36    2.85
  -3   7 -19    0.29    2.63
  -3  -7 -19    2.21    1.96
   3   7  19    4.12    2.47
  -3   7 -20   14.70    3.75
  -3  -7 -20   12.01    2.81
   3   7  20    6.20    2.66
  -3  -7 -21   -0.44    1.76
   3   7  21    0.01    1.56
  -3   7 -21   -0.02    1.91
   3   7  21    1.79    1.60
  -3   7 -22    4.22    2.26
   3   7  22   10.74    2.67
  -3  -7 -22    4.66    1.99
  -3   7 -23    2.64    1.57
   3   8 -23    8.40    2.23
   3  -8 -23    7.84    2.58
   3   8 -22    1.94    1.76
   3  -8 -22    1.63    1.84
   3   8 -21   -0.17    1.97
   3   8 -21    2.45    2.13
   3  -8 -21    4.93    2.68
   3   8 -21    7.59    3.19
  -3   8  20    2.05    2.41
   3   8 -20    5.12    3.00
   3   8 -20    5.69    2.31
   3  -8 -20    6.41    2.72
   3   8 -20    9.13    4.34
  -3   8  19    0.79    2.18
   3   8 -19    0.48    2.30
   3   8 -19    0.97    1.88
   3  -8 -19   -1.14    1.88
   3   8 -19   -3.72    2.90
  -3   8  18    2.19    2.77
   3   8 -18    5.05    3.30
   3   8 -18   -2.50    2.44
   3  -8 -18    0.88    1.88
   3   8 -18   -3.40    3.30
   3   8 -17    4.70    3.17
   3   8 -17   -0.94    2.92
  -3   8  17    0.92    2.83
   3   8 -16    2.82    2.70
  -3   8  16    6.47    3.67
   3   8 -16    9.36    3.97
  -3   8  15  109.72   11.00
   3   8 -15  137.35   11.46
   3   8 -15  128.55   13.20
   3   8 -15  118.25    9.86
   3   8 -14    3.88    3.16
   3   8 -14    0.50    2.38
  -3   8  14    6.57    3.44
   3   8 -14    2.94    2.67
   3   8 -13    2.03    2.75
   3   8 -13    3.33    2.42
   3   8 -13    4.12    2.82
  -3   8  13    3.00    2.55
  -3   8  13    3.55    2.84
   3   8 -12    1.67    1.84
  -3   8  12    1.68    2.49
  -3   8  12    0.36    3.00
   3   8 -12   11.64    4.39
   3   8 -12    3.87    3.91
   3   8 -12    1.52    2.78
  -3   8  12   -0.35    2.25
   3   8 -11   39.12    7.32
   3   8 -11   34.44    5.57
  -3   8  11   36.58    6.60
  -3   8  11   28.23    6.00
   3   8 -11   30.73    5.67
  -3   8  11   37.40    6.31
   3   8 -10   14.90    4.58
   3   8 -10   19.58    4.88
  -3   8  10    9.92    3.37
  -3   8  10   17.04    4.83
  -3   8  10   14.39    4.01
   3   8 -10   16.05    4.30
  -3   8   9   86.29   10.17
   3   8  -9  112.79    9.49
   3   8  -9  110.63    9.89
  -3   8   9  112.27   10.80
  -3   8   9  120.75   11.17
   3   8  -8   -5.10    2.98
  -3   8   8    1.37    2.92
  -3   8   7   58.75    7.72
   3   8  -7   64.87    7.88
   3   8  -6    0.69    2.47
  -3   8   6    1.90    2.89
   3   8  -5   28.08    4.93
  -3   8   5   28.24    5.65
  -3   8   4   48.08    6.97
   3   8  -4   67.27    7.38
   3   8  -3    9.27    4.04
  -3   8   3    0.87    2.72
  -3   8   2  159.15   11.85
   3   8  -2  162.12   11.23
   3   8  -1   13.80    4.07
  -3   8   1   15.05    4.39
  -3   8   0    9.47    3.91
   3   8   0    7.79    3.25
  -3   8   0    7.58    3.91
  -3  -8   0    6.53    3.16
   3   8   1    6.00    3.42
  -3   8  -1    5.70    3.69
  -3   8  -1    3.02    2.43
  -3   8  -2  111.32    9.63
  -3   8  -2  111.87   10.26
   3   8   2   99.94    9.15
   3   8   3   16.08    4.26
  -3   8  -3    9.47    3.88
  -3   8  -3    9.26    3.48
   3   8   4   -2.18    2.35
  -3   8  -4   -2.83    2.54
  -3   8  -4    3.73    2.57
   3   8   5   10.98    3.67
  -3   8  -5   15.32    4.45
   3   8   6    1.00    2.40
  -3   8  -6    0.58    2.34
  -3   8  -7   96.16    9.79
   3   8   7   79.53    8.26
  -3   8  -8    7.16    3.77
  -3  -8  -8    6.00    3.23
   3   8   8    0.62    1.95
   3   8   8    1.28    2.04
  -3   8  -8    5.51    3.38
   3   8   8    0.84    2.09
  -3   8  -9   15.44    4.56
  -3  -8  -9   28.87    5.79
   3   8   9   11.82    3.89
   3   8   9   11.72    3.95
  -3   8  -9   15.88    4.51
   3   8   9   16.36    3.97
  -3   8 -10    1.26    2.68
  -3  -8 -10    4.41    3.04
   3   8  10    7.20    3.16
   3   8  10    2.43    2.50
  -3   8 -10    2.75    2.99
  -3   8 -11    3.36    2.99
  -3  -8 -11    6.73    3.39
   3   8  11    0.95    2.47
   3   8  11    3.60    2.91
  -3   8 -11    6.93    3.33
   3   8  12   -0.08    1.90
   3   8  12    4.43    2.57
  -3   8 -12    1.48    2.86
   3   8  13   -4.03    2.94
   3   8  13    0.25    2.57
  -3   8 -13    0.45    2.71
   3   8  14    7.41    3.42
  -3   8 -14   10.37    3.89
   3   8  15    0.13    1.98
  -3   8 -15    4.86    3.47
   3   8  16   15.93    4.35
  -3   8 -16   15.98    4.56
   3   8  17    6.89    2.99
  -3   8 -17    4.93    2.49
   3   8  18   10.69    2.98
   3   8  18   11.39    3.54
  -3   8 -18   17.78    4.53
   3   8  19    0.09    1.80
   3   8  19   -0.05    2.10
  -3   8 -19   -3.83    2.89
   3   8  20    5.96    2.44
   3   8  20    1.70    1.81
  -3   8 -20    3.84    2.49
   3   8  21    0.33    1.25
   3   8  21    1.37    1.79
  -3   8 -21    0.36    1.53
  -3   8 -22    1.67    1.72
   3  -9 -23   -0.02    1.19
   3   9 -22    0.12    1.16
   3   9 -22   -0.74    1.32
   3  -9 -22   -0.15    1.54
   3  -9 -21    2.79    2.03
   3   9 -21    9.18    2.37
   3  -9 -21    5.82    2.44
   3   9 -20    1.29    1.86
   3  -9 -20    8.59    2.93
   3   9 -20    5.03    2.02
   3   9 -19    4.76    2.77
   3   9 -19    7.15    3.10
  -3   9  19    3.28    2.92
   3  -9 -19    5.73    2.70
   3   9 -19    4.12    2.43
   3   9 -18    2.52    3.08
   3   9 -18   -1.41    2.91
  -3   9  18    0.66    2.10
   3  -9 -18    4.44    2.35
   3   9 -17   -2.51    2.47
   3   9 -17   -1.41    2.26
   3   9 -16    2.18    2.56
   3   9 -16    2.18    2.60
  -3   9  16    2.28    2.60
   3   9 -15   26.32    5.14
   3   9 -15   25.83    5.82
  -3   9  15   18.72    4.76
   3   9 -14    2.82    3.19
   3   9 -14    0.52    2.53
  -3   9  14    2.04    2.99
  -3   9  13    4.65    3.26
  -3   9  13    5.11    4.02
   3   9 -13    5.09    2.67
   3   9 -13    6.50    3.69
  -3   9  12   21.32    5.13
   3   9 -12   32.66    5.14
  -3   9  12   21.07    4.93
   3   9 -12   32.97    6.21
   3   9 -12   24.88    4.92
  -3   9  11   49.03    7.83
   3   9 -11   52.11    8.31
   3   9 -11   62.96    7.49
  -3   9  11   46.93    7.58
  -3   9  11   55.49    7.72
   3   9 -11   37.82    5.06
  -3   9  10   29.31    5.79
   3   9 -10   33.40    6.47
   3   9 -10   32.39    5.61
  -3   9  10   32.07    6.79
  -3   9  10   28.00    5.45
   3   9 -10   23.91    4.80
   3   9  -9    5.54    2.67
  -3   9   9    7.95    3.05
   3   9  -9   16.13    4.46
  -3   9   9   16.93    5.03
   3   9  -9   15.24    4.18
  -3   9   9   15.85    4.57
   3   9  -8    1.20    2.95
  -3   9   8    2.93    2.68
   3   9  -8    2.81    2.95
  -3   9   8    0.26    2.30
   3   9  -8   -0.27    3.04
  -3   9   8   -0.94    2.20
   3   9  -7   26.18    4.76
   3   9  -7   28.10    5.44
  -3   9   7   23.33    5.50
  -3   9   7   22.75    5.50
   3   9  -7   20.26    4.33
  -3   9   7   28.63    6.04
  -3   9   6   48.60    7.90
   3   9  -6   54.92    6.26
  -3   9   6   57.73    7.92
   3   9  -6   55.87    7.55
   3   9  -6   57.71    7.10
  -3   9   5  167.38   13.01
   3   9  -5  159.54   11.96
   3   9  -4   10.33    4.25
  -3   9   4    3.41    2.71
  -3   9   3  121.35   10.94
   3   9  -3  151.76   11.59
   3   9  -2   29.40    6.66
  -3   9   2   18.28    4.95
  -3   9   1  216.44   14.23
   3   9  -1  219.71   13.97
  -3   9   0   41.96    6.63
   3   9   0   70.02    9.58
  -3   9  -1  819.59   26.87
  -3   9  -1  871.47   28.42
   3   9   1  825.73   26.17
   3   9   2   31.26    6.25
  -3   9  -2   31.45    6.36
  -3   9  -2   24.59    5.37
  -3   9  -3  125.69   10.51
  -3   9  -3  112.30   10.88
   3   9   3  102.75    9.63
   3   9   4   26.02    5.19
  -3   9  -4   41.36    6.63
  -3   9  -5    0.16    1.92
   3   9   5    4.39    3.12
   3   9   5    1.73    2.72
  -3   9  -5    3.50    2.90
   3   9   5   -1.13    2.18
  -3   9  -6   52.26    7.89
   3   9   6   40.17    6.67
   3   9   6   47.67    6.77
  -3   9  -6   46.84    7.17
   3   9   6   43.15    6.70
  -3   9  -7   22.26    5.63
   3   9   7   17.71    4.78
   3   9   7   14.75    4.76
   3   9   7   15.53    4.14
  -3   9  -7   30.73    6.12
  -3   9  -8    3.21    3.47
  -3  -9  -8    7.45    3.44
   3   9   8    9.12    3.78
   3   9   8    1.06    2.26
   3   9   8    6.34    3.05
  -3   9  -8   10.78    3.79
  -3   9  -9    6.30    4.05
  -3  -9  -9    0.03    2.50
   3   9   9   -2.57    2.72
   3   9   9   -0.30    1.81
   3   9   9    3.02    2.33
  -3   9  -9    0.52    2.43
  -3   9 -10    2.16    2.34
   3   9  10    0.17    2.71
   3   9  10    0.34    2.48
  -3   9 -11   23.27    5.91
   3   9  11   21.55    4.86
   3   9  11   20.12    5.24
  -3   9 -12    1.89    2.15
   3   9  12    5.94    2.90
   3   9  12    0.80    2.14
  -3   9 -13    0.67    2.11
   3   9  13    1.35    2.15
   3   9  13    2.03    2.17
  -3   9 -14   11.42    3.94
   3   9  14    4.74    2.62
   3   9  14    6.62    3.68
   3   9  15   -1.88    2.35
  -3   9 -15    1.60    2.80
   3   9  16    3.63    2.59
  -3   9 -16    7.29    3.46
   3   9  17   -0.50    1.94
  -3   9 -17    0.22    2.36
   3   9  18   -0.36    1.99
  -3   9 -18    1.45    2.21
   3   9  19    1.99    2.04
  -3   9 -19    1.15    2.01
   3   9  20   -0.92    1.75
  -3   9 -20    2.96    2.11
   3   9  21   -0.03    1.43
  -3   9 -21   -0.47    1.51
   3 -10 -22    3.96    1.73
   3  10 -21    2.79    1.70
   3 -10 -21   -0.44    1.31
   3 -10 -21    3.00    1.77
   3 -10 -20   -1.49    1.67
   3  10 -19    3.36    2.41
  -3  10  19    9.14    3.04
   3 -10 -19    5.73    2.55
   3  10 -18    2.82    2.60
  -3  10  18    2.94    2.84
   3 -10 -18    7.01    2.93
   3  10 -17    6.58    3.78
  -3  10  17   13.04    4.17
   3  10 -16   13.85    4.22
  -3  10  16   11.41    3.51
  -3  10  16   10.91    3.32
   3  10 -16   12.63    4.02
   3  10 -15    2.57    3.29
  -3  10  15    3.52    2.67
   3  10 -15   -1.47    1.83
   3  10 -14   18.22    4.16
  -3  10  14   16.06    4.93
   3  10 -14   19.95    4.95
   3  10 -14   21.56    5.25
  -3  10  13    2.92    3.42
  -3  10  13    7.61    3.90
   3  10 -13    4.01    3.30
   3  10 -13    0.37    2.19
  -3  10  12    5.38    3.86
  -3  10  12    3.11    3.06
   3  10 -12   14.35    3.89
   3  10 -12    6.03    2.88
   3  10 -12    3.33    2.30
  -3  10  11   47.87    7.62
   3  10 -11   54.30    8.15
   3  10 -11   45.45    6.62
   3  10 -11   27.75    4.50
  -3  10  11   42.76    7.42
  -3  10  10    0.49    2.13
  -3  10  10    2.11    3.14
   3  10 -10   -2.38    2.26
   3  10 -10    1.42    2.92
   3  10 -10    0.34    2.07
   3  10  -9   95.69    7.75
  -3  10   9  100.72   10.63
  -3  10   9  110.23   11.62
   3  10  -9  112.65   10.38
   3  10  -9  122.01   10.23
  -3  10   9  128.87   12.25
   3  10  -8   -5.96    3.93
   3  10  -8    0.64    2.90
  -3  10   8    5.20    3.07
   3  10  -8    6.18    2.84
  -3  10   8    6.38    3.89
   3  10  -8    6.94    3.32
  -3  10   8    7.81    3.39
   3  10  -7    0.27    2.63
   3  10  -7    6.55    2.56
  -3  10   7    4.38    3.34
   3  10  -7    1.91    2.34
  -3  10   7    1.51    2.66
   3  10  -7    4.52    2.18
  -3  10   7    7.30    3.66
   3  10  -6   33.71    4.96
   3  10  -6   36.67    5.59
  -3  10   6   31.43    6.10
   3  10  -6   46.87    6.81
  -3  10   6   35.19    6.87
   3  10  -6   35.12    5.84
  -3  10   6   38.56    6.93
   3  10  -5   11.02    2.84
   3  10  -5    5.48    3.17
  -3  10   5    7.46    3.47
   3  10  -5   16.15    4.58
  -3  10   5    8.74    3.48
   3  10  -5   11.54    3.40
  -3  10   5    8.75    3.41
   3  10  -4    2.41    2.51
   3  10  -4    9.05    3.96
   3  10  -4   14.20    4.42
  -3  10   4    2.26    1.98
  -3  10   4    6.93    3.43
   3  10  -4    6.88    3.06
  -3  10   4    7.78    3.69
  -3  10   3   71.95    9.21
   3  10  -3   90.14    9.22
  -3  10   3   79.59    9.12
   3  10  -3   67.20    7.58
   3  10  -3   55.53    6.68
  -3  10   2    2.91    2.48
   3  10  -2    1.00    3.43
  -3  10   2   -3.12    2.41
  -3  10   1    3.16    3.22
  -3  10   1    0.78    2.90
   3  10  -1   11.26    4.25
  -3  10   0   68.83    9.14
  -3  10   0   70.46    8.48
   3  10   0   49.91    6.91
   3  10   0   73.43    8.91
  -3  10  -1  141.02   12.70
   3  10   1  126.94   11.03
  -3  10  -1  161.88   12.32
   3  10   1  148.11   11.81
  -3  10  -2   14.43    4.89
   3  10   2   28.35    5.65
  -3  10  -2   31.53    6.54
  -3  10  -2   29.60    5.57
   3  10   2   19.08    4.76
  -3  10  -3    8.77    3.72
   3  10   3    0.04    2.74
  -3  10  -3    8.26    3.43
  -3  10  -3   12.94    3.80
   3  10   3    5.88    2.87
   3  10   4    1.85    2.76
   3  10   4    5.16    3.57
   3  10   4    9.74    3.25
  -3  10  -4    5.20    3.29
  -3  10  -4    1.92    2.97
   3  10   5    2.18    2.59
   3  10   5    6.26    3.37
   3  10   5    0.98    2.51
  -3  10  -5    2.90    2.45
  -3  10  -5   -2.93    2.94
   3  10   6    4.10    2.91
   3  10   6    1.79    2.08
   3  10   6   -1.30    2.75
  -3  10  -6    2.27    2.97
  -3  10  -6   -3.24    4.53
   3  10   7    2.06    2.31
   3  10   7   -1.02    2.77
   3  10   7    0.03    2.73
  -3  10  -7   -1.87    2.34
  -3  10  -7   -0.30    2.50
  -3  10  -8   42.11    7.28
   3  10   8   37.79    6.60
   3  10   8   34.87    6.11
  -3  10  -9    3.99    2.83
   3  10   9    2.87    2.39
   3  10   9    3.44    2.09
   3  10  10   34.02    6.27
   3  10  10   43.56    7.31
  -3  10 -10   51.02    7.95
   3  10  11   12.99    4.26
   3  10  11   10.96    3.84
  -3  10 -11   13.50    4.53
   3  10  12    1.68    1.96
   3  10  12    1.36    2.20
  -3  10 -12    3.70    2.95
   3  10  13    1.36    2.02
   3  10  13   -1.22    2.69
  -3  10 -13   -0.02    2.47
  -3  10 -14    3.92    2.94
   3  10  14    4.58    2.92
  -3  10 -15   -0.86    2.24
   3  10  15    1.95    2.12
  -3  10 -16    1.40    2.50
   3  10  16    4.62    2.58
  -3  10 -17    2.08    1.85
   3  10  17    5.43    2.71
  -3  10 -18    2.67    2.31
   3  10  18    1.77    1.83
  -3  10 -19    0.83    1.68
   3  10  19    3.06    2.07
  -3  10 -20    3.03    2.17
   3  10  20    3.34    1.81
   3 -11 -20    1.82    1.77
   3  11 -20    0.28    1.51
   3 -11 -19    1.66    1.89
   3  11 -18    4.15    2.48
   3 -11 -18    2.60    2.17
  -3  11  18    0.15    1.93
   3  11 -17   -0.37    2.14
  -3  11  17   -0.20    2.07
   3  11 -16    1.39    3.42
  -3  11  16    0.71    1.84
  -3  11  16    0.54    2.36
   3  11 -15   11.95    4.19
  -3  11  15    8.19    3.28
  -3  11  15   12.06    4.24
   3  11 -14   17.00    4.71
  -3  11  14   15.52    4.13
   3  11 -13   71.29    8.91
   3  11 -13   64.97    7.39
  -3  11  13   70.47    8.27
   3  11 -12    2.82    2.69
  -3  11  12    4.39    3.25
   3  11 -12    1.61    2.49
  -3  11  12    0.59    2.40
  -3  11  11   62.74    8.01
  -3  11  11   60.30    8.83
   3  11 -11   46.16    5.75
   3  11 -11   58.75    7.33
  -3  11  10   11.81    3.80
   3  11 -10   12.91    3.44
   3  11 -10   13.22    3.64
  -3  11  10    9.92    3.16
  -3  11   9    0.10    2.60
   3  11  -9    0.99    2.19
   3  11  -9    2.71    2.19
  -3  11   9    5.75    3.37
  -3  11   8   19.83    4.84
   3  11  -8    9.03    3.02
   3  11  -8   11.51    2.93
   3  11  -8    9.59    3.22
  -3  11   8   13.03    4.84
  -3  11   7   33.32    6.03
   3  11  -7   25.69    4.15
   3  11  -7   34.57    5.66
   3  11  -7   43.22    6.40
  -3  11   7   34.26    6.73
  -3  11   6   10.26    3.78
  -3  11   6    7.58    3.47
   3  11  -6   13.46    3.77
   3  11  -6    7.90    2.98
   3  11  -6    7.99    3.69
   3  11  -5  367.98   16.87
   3  11  -5  337.60   15.28
   3  11  -5  408.53   19.41
  -3  11   5  376.86   21.29
  -3  11   5  427.24   21.73
   3  11  -5  374.31   17.74
   3  11  -4   61.60    6.98
   3  11  -4   58.22    6.81
  -3  11   4   71.53    9.39
   3  11  -4   86.26    9.17
  -3  11   4   78.95    9.54
   3  11  -4   73.89    8.27
   3  11  -3   40.79    7.00
   3  11  -3   44.73    6.68
  -3  11   3   19.65    5.12
   3  11  -3   58.40    8.15
  -3  11   3   25.65    5.85
   3  11  -3   36.83    7.41
   3  11  -2  412.14   19.53
  -3  11   2  361.46   20.66
  -3  11   2  406.00   20.76
   3  11  -2  355.34   16.66
   3  11  -2  320.48   14.97
   3  11  -1  133.36   12.45
  -3  11   1  114.97   11.96
  -3  11   1  132.38   11.85
   3  11  -1  135.95   11.50
   3  11  -1  112.23    9.61
  -3  11   0   58.34    9.16
  -3  11   0   63.98    8.39
   3  11   0   41.15    6.61
   3  11   0   68.69    9.22
  -3  11  -1  101.07   11.72
   3  11   1   88.13    9.46
  -3  11  -1  111.09   10.58
   3  11   1  109.84   10.32
  -3  11  -2   18.20    4.66
   3  11   2   13.88    4.01
   3  11   2   23.10    5.81
  -3  11  -2   16.18    4.81
   3  11   3   32.55    6.18
   3  11   3   26.47    6.18
  -3  11  -3   35.60    6.93
   3  11   4    6.83    3.24
   3  11   4   10.14    4.22
  -3  11  -4    3.42    2.60
   3  11   5    1.99    2.71
  -3  11  -5    4.41    3.15
   3  11   5    1.55    2.12
   3  11   6   34.82    6.55
  -3  11  -6   36.71    6.74
   3  11   6   29.50    5.16
   3  11   7    3.22    2.53
  -3  11  -7    1.12    3.14
   3  11   7    4.72    2.82
   3  11   8    5.17    3.44
  -3  11  -8   -4.28    3.52
   3  11   8    4.25    2.52
   3  11   9    0.01    2.40
  -3  11  -9   -3.82    3.45
   3  11   9    6.56    3.67
   3  11  10   10.66    3.66
  -3  11 -10   13.18    4.29
   3  11  10    9.58    4.26
   3  11  11    0.87    1.90
  -3  11 -11   -1.34    2.31
   3  11  11    1.78    2.19
   3  11  12    2.32    2.41
  -3  11 -12   -2.27    2.87
   3  11  12   -0.43    2.40
   3  11  13   -1.93    2.38
  -3  11 -13    1.07    2.35
   3  11  13    3.61    2.39
  -3  11 -14    1.43    2.29
   3  11  14    3.11    2.69
  -3  11 -15    1.48    2.42
   3  11  15    3.07    2.41
  -3  11 -16   -0.49    1.81
   3  11  16    1.04    1.79
  -3  11 -17    1.57    1.85
   3  11  17   -1.15    1.80
  -3  11 -18    2.23    1.75
   3  11  18   -1.31    1.55
  -3  11 -19   -1.36    1.57
   3  11  19    0.11    1.32
   3  12 -19   -1.05    1.44
   3 -12 -19    0.53    1.36
   3  12 -18    2.07    1.89
   3 -12 -18    7.47    2.67
   3 -12 -17   -0.69    1.68
  -3  12  16    1.36    2.08
   3  12 -16    1.34    2.07
  -3  12  16    2.50    1.81
  -3  12  15    4.08    2.43
   3  12 -15   10.20    3.45
  -3  12  15    8.36    3.20
  -3  12  14    2.29    2.90
   3  12 -14    0.21    2.48
  -3  12  14   -0.67    2.03
  -3  12  13    4.74    2.78
   3  12 -13    4.07    3.22
  -3  12  12    3.76    3.45
  -3  12  12   -1.84    2.06
   3  12 -12    0.58    2.81
   3  12 -12    4.65    2.84
  -3  12  11    7.68    2.98
   3  12 -11   12.08    4.03
   3  12 -11   16.50    4.44
  -3  12  11    9.14    4.24
   3  12 -11    7.66    2.77
  -3  12  10   22.41    4.83
   3  12 -10   19.66    4.38
  -3  12  10   20.33    4.99
   3  12 -10   11.43    3.06
  -3  12   9   23.47    5.11
   3  12  -9   26.21    5.07
  -3  12   9   19.75    5.48
   3  12  -9   33.88    6.02
   3  12  -9   14.81    4.01
   3  12  -8    5.56    3.17
   3  12  -8    2.69    2.13
  -3  12   8    0.68    2.65
   3  12  -7   -0.01    2.53
  -3  12   7    4.43    2.86
   3  12  -7    2.81    2.42
   3  12  -7   -0.29    2.27
   3  12  -7    0.56    2.60
   3  12  -6   61.12    7.65
  -3  12   6   48.75    7.91
   3  12  -6   58.64    7.65
   3  12  -6   50.40    6.92
   3  12  -6   67.22    6.88
   3  12  -5   15.69    4.76
  -3  12   5   12.83    4.82
   3  12  -5   16.63    3.94
   3  12  -5    7.32    3.57
   3  12  -4   42.53    6.20
  -3  12   4   37.59    7.11
   3  12  -4   45.15    5.67
   3  12  -4   41.04    6.24
   3  12  -3   88.45    9.12
  -3  12   3   86.72   10.37
   3  12  -3   94.95    9.10
   3  12  -3   92.51    8.20
   3  12  -2   72.86    9.99
  -3  12   2   45.48    8.15
   3  12  -2   69.91    8.55
   3  12  -1  459.41   19.58
  -3  12   1  468.46   23.69
   3  12  -1  473.06   19.90
   3  12  -1  437.82   17.69
  -3  12   0   32.56    7.99
   3  12   0   30.76    8.46
   3  12   0   20.19    5.44
   3  12   1   27.82    5.50
  -3  12  -1   41.07    7.29
  -3  12  -2   80.64    9.71
   3  12   2   63.00    7.81
  -3  12  -3   76.86    9.79
   3  12   3   60.70    8.12
  -3  12  -4  191.02   15.07
   3  12   4  176.32   13.41
   3  12   5   41.01    6.82
  -3  12  -5   45.54    7.50
   3  12   6   38.08    6.54
  -3  12  -6   42.65    7.24
   3  12   7   12.65    4.15
  -3  12  -7   10.82    3.81
   3  12   7    6.96    2.97
   3  12   8   -0.42    2.13
  -3  12  -8   -0.77    2.19
   3  12   8   -0.45    2.16
   3  12   9    1.02    2.83
  -3  12  -9    5.87    2.98
   3  12   9    3.20    2.47
   3  12  10    9.82    3.63
  -3  12 -10    4.04    2.69
   3  12  10    3.36    2.53
   3  12  11    1.10    1.87
  -3  12 -11    0.30    2.09
   3  12  11    2.85    2.81
   3  12  12   18.16    4.18
   3  12  12    7.17    2.95
  -3  12 -12   12.56    3.97
   3  12  13    2.65    2.56
  -3  12 -13    4.13    2.93
   3  12  14    3.36    1.94
  -3  12 -14    6.63    2.86
   3  12  15   -1.66    2.00
  -3  12 -15   -1.22    2.18
   3  12  16   -2.11    2.09
  -3  12 -16    2.01    1.62
   3  12  17    2.82    1.89
  -3  12 -17   -1.18    1.75
   3  13 -18    4.10    2.18
   3 -13 -18   10.09    2.67
   3  13 -17    4.55    2.27
   3 -13 -17    2.60    2.00
   3 -13 -16    3.75    1.92
   3  13 -16    0.00    2.07
  -3  13  16    1.70    1.47
  -3  13  15    3.99    2.08
  -3  13  15   -0.28    1.86
  -3  13  14   16.32    3.67
   3  13 -14   19.77    3.93
  -3  13  14   16.69    3.81
  -3  13  13    8.41    3.44
   3  13 -13    7.54    3.11
  -3  13  12    9.79    3.20
   3  13 -12    7.60    3.08
  -3  13  11    6.69    3.99
   3  13 -11    8.17    3.41
   3  13 -11    8.03    3.35
   3  13 -10    3.02    2.45
  -3  13  10   -0.10    2.32
   3  13 -10    2.60    2.26
   3  13 -10   -0.16    2.36
   3  13  -9    0.60    2.13
   3  13  -9    3.73    2.00
  -3  13   9    0.25    2.84
   3  13  -9   -0.70    2.01
   3  13  -8   -0.68    2.34
   3  13  -8    0.77    1.88
  -3  13   8    1.70    2.14
   3  13  -8   -2.27    2.24
  -3  13   7   50.85    7.80
   3  13  -7   52.98    6.51
   3  13  -7   59.50    7.45
   3  13  -7   61.72    7.12
   3  13  -6    4.96    3.13
   3  13  -6   13.24    4.73
  -3  13   6    8.19    3.29
   3  13  -6    9.02    4.14
   3  13  -5   12.83    3.81
   3  13  -5   10.78    3.74
  -3  13   5   15.40    4.73
   3  13  -5   13.36    3.76
   3  13  -4   18.40    4.04
   3  13  -4   17.72    4.09
  -3  13   4   16.92    4.75
   3  13  -4   18.05    4.05
   3  13  -3    2.20    2.49
   3  13  -3   -0.10    2.48
  -3  13   3    1.82    2.87
   3  13  -3    6.16    3.15
   3  13  -2    2.23    2.88
   3  13  -2    4.76    3.48
  -3  13   2    2.61    2.88
   3  13  -2    4.27    2.85
   3  13  -1   28.26    5.58
   3  13  -1   39.30    6.51
  -3  13   1   29.27    6.15
   3  13  -1   28.70    5.47
   3  13   0   28.13    5.05
   3  13   0   28.59    5.62
   3  13   0   24.98    4.74
  -3  13   0   35.93    7.08
   3  13   1    9.83    3.44
   3  13   1   14.66    5.64
  -3  13  -1   21.39    5.31
   3  13   1   11.62    3.44
   3  13   1   14.16    3.70
   3  13   2   -0.42    3.01
   3  13   2    2.61    2.25
   3  13   2    4.63    2.68
  -3  13  -2    8.61    3.88
   3  13   3   -0.94    2.02
  -3  13  -3    1.94    2.57
   3  13   4   -0.91    2.27
  -3  13  -4    6.45    3.47
   3  13   5   -5.36    3.09
  -3  13  -5    2.10    2.54
   3  13   6    3.43    2.55
  -3  13  -6    9.74    3.24
   3  13   7    0.62    2.14
  -3  13  -7    2.22    2.52
   3  13   8   -0.63    1.96
  -3  13  -8   -3.31    2.83
   3  13   8    1.56    2.44
   3  13   9   -0.01    2.10
  -3  13  -9   -5.63    3.21
   3  13   9    0.53    1.93
   3  13  10    1.41    2.27
  -3  13 -10    3.53    2.23
   3  13  10    0.11    1.92
   3  13  11   -0.22    2.04
   3  13  11   -1.42    1.95
  -3  13 -11    2.77    2.34
   3  13  12   -0.97    1.73
  -3  13 -12   -0.35    1.84
   3  13  13    3.68    2.16
  -3  13 -13    2.16    2.32
   3  13  14    1.01    1.85
  -3  13 -14    6.42    2.52
   3  13  15    8.90    2.62
  -3  13 -15   13.50    3.06
   3  13  16    0.84    1.27
  -3  13 -16   -1.37    1.68
   3  14 -16    0.46    1.27
   3 -14 -16   -0.36    1.25
   3 -14 -15    2.54    1.88
  -3  14  15   -1.39    1.31
   3  14 -15    1.13    1.35
   3  14 -14   -1.19    2.01
  -3  14  13    2.34    1.73
   3  14 -13    1.58    1.84
  -3  14  12    1.77    1.79
   3  14 -12 2239.87   31.00
  -3  14  11    2.97    2.28
   3  14 -11  396.65   14.86
  -3  14  10    6.12    3.42
  -3  14  10    1.64    2.51
   3  14 -10    4.80    2.69
   3  14 -10    2.59    2.16
   3  14 -10    4.37    2.42
  -3  14   9   -1.19    2.24
   3  14  -9   -1.21    2.04
   3  14  -9    1.11    1.93
  -3  14   9    2.19    2.80
   3  14  -9   -0.98    2.22
   3  14  -8   -0.82    2.76
   3  14  -8    3.53    2.32
  -3  14   8    0.95    2.59
   3  14  -8   -1.62    2.20
   3  14  -7    1.44    2.30
  -3  14   7    2.17    2.59
   3  14  -7   -2.12    2.35
   3  14  -6   20.78    4.08
  -3  14   6   25.46    5.52
   3  14  -6   24.06    4.99
   3  14  -5    2.84    2.60
  -3  14   5   -4.00    2.77
   3  14  -5    0.55    2.52
   3  14  -5    2.22    2.99
   3  14  -4   78.13    7.56
  -3  14   4   86.07    9.80
   3  14  -4   99.81    8.66
   3  14  -4   75.28    7.45
   3  14  -3   34.98    5.02
   3  14  -3   25.04    5.31
  -3  14   3   23.43    5.21
   3  14  -3   16.78    3.92
   3  14  -2   -0.14    2.43
   3  14  -2    4.90    2.94
  -3  14   2    4.40    3.54
   3  14  -2    6.28    2.83
   3  14  -1   -3.29    2.94
  -3  14   1    0.17    2.29
   3  14  -1    0.98    2.23
   3  14   0   -3.22    2.56
   3  14   0   -2.06    3.29
  -3  14   0   -2.65    2.38
   3  14   0    2.18    2.32
   3  14   1    1.84    2.41
   3  14   1   -5.30    3.48
  -3  14  -1    0.67    2.23
   3  14   2   -0.67    2.44
   3  14   2   -0.26    2.65
  -3  14  -2    0.72    2.08
   3  14   3   16.25    3.79
   3  14   3   18.90    4.17
  -3  14  -3   15.22    4.74
   3  14   3   14.36    3.64
   3  14   4    5.79    3.55
  -3  14  -4    2.85    2.85
   3  14   4    4.00    2.36
   3  14   5   11.64    3.92
   3  14   5    9.12    3.36
  -3  14  -5   12.66    3.84
   3  14   6    1.94    2.21
  -3  14  -6    5.53    2.71
   3  14   7    2.69    2.54
  -3  14  -7    7.80    3.57
   3  14   8    1.98    1.91
  -3  14  -8    5.55    3.05
   3  14   9    1.95    1.95
  -3  14  -9    3.94    2.72
   3  14  10    0.42    1.66
  -3  14 -10    2.28    2.04
   3  14  11    3.43    1.73
  -3  14 -11    6.72    2.78
   3  14  12    0.74    1.35
  -3  14 -12    0.89    2.11
   3  14  13    0.90    1.77
  -3  14 -13    5.53    2.28
  -3  14 -14    2.98    1.91
   3 -15 -14    8.97    2.57
  -3  15  13   10.79    2.59
   3  15 -13    9.05    2.35
   3  15 -12    2.45    1.93
  -3  15  11   -0.06    1.58
   3  15 -11    0.15    1.37
  -3  15  10    2.15    2.20
   3  15 -10    2.92    2.30
  -3  15   9    1.12    2.10
  -3  15   9    0.44    1.84
   3  15  -8    6.87    2.33
  -3  15   8   16.31    4.33
  -3  15   8   17.13    3.74
   3  15  -8    4.02    2.09
   3  15  -7    3.93    2.30
  -3  15   7    8.35    3.49
  -3  15   7    8.62    2.89
   3  15  -7    7.40    2.78
   3  15  -6   30.48    4.28
  -3  15   6   32.26    5.67
  -3  15   6   38.73    5.52
   3  15  -5   30.08    4.51
  -3  15   5   38.82    6.51
  -3  15   5   40.06    5.67
   3  15  -4   24.53    4.24
   3  15  -4   22.54    4.39
  -3  15   4   22.62    4.92
  -3  15   4   24.81    4.53
   3  15  -4   14.94    3.40
   3  15  -3    2.80    2.84
   3  15  -3   19.54    4.36
  -3  15   3   12.95    4.10
  -3  15   3   21.31    4.09
   3  15  -3    8.44    3.30
   3  15  -2    4.13    3.02
   3  15  -2    0.45    3.01
  -3  15   2   -2.92    2.53
  -3  15   2    2.36    2.19
   3  15  -2    4.28    2.41
   3  15  -1   18.31    4.27
   3  15  -1   19.05    4.39
  -3  15   1   22.43    5.02
   3  15   0    7.52    3.03
   3  15   0    2.87    4.21
  -3  15   0    9.72    3.97
   3  15   1   -1.31    2.12
   3  15   1    4.76    2.58
  -3  15  -1   10.31    4.27
   3  15   2    0.85    2.32
  -3  15  -2   -2.24    2.69
   3  15   3    1.21    2.62
   3  15   3    3.07    2.40
  -3  15  -3    4.96    2.81
  -3  15  -3    6.28    2.50
   3  15   4   13.59    3.47
   3  15   4   13.48    3.65
  -3  15  -4    9.52    3.13
   3  15   5    0.19    2.37
  -3  15  -5   -3.12    2.66
   3  15   6   11.03    3.40
   3  15   6   11.23    3.19
  -3  15  -6    9.21    3.17
   3  15   7    8.91    2.76
   3  15   7   13.57    3.74
  -3  15  -7    8.61    2.88
   3  15   8    5.73    2.52
  -3  15  -8    1.13    1.88
   3  15   9    1.60    1.99
  -3  15  -9   -0.98    2.07
   3  15  10   -4.23    1.91
  -3  15 -10   -1.55    2.13
   3  15  11    1.84    1.67
  -3  15 -11   -2.06    1.95
  -3  15 -11    0.80    1.54
   3  15  12   -0.61    1.58
  -3  15 -12    0.94    1.51
  -3  16  10    2.12    1.42
   3  16  -9  767.58   15.46
   3  16  -8   38.85    4.13
  -3  16   7    1.47    2.13
   3  16  -7    1.58    1.77
  -3  16   6    2.85    2.58
   3  16  -6   -0.39    1.77
  -3  16   6    3.36    2.03
  -3  16   5    1.19    2.21
   3  16  -5    1.29    1.65
  -3  16   5    1.09    1.67
  -3  16   4    1.62    1.97
  -3  16   4    5.03    1.98
  -3  16   3    1.38    2.21
   3  16  -3   -1.77    1.82
  -3  16   3    0.66    1.46
  -3  16   3   -1.87    1.78
  -3  16   2    0.49    1.61
   3  16  -2   -0.75    1.83
   3  16  -2    5.95    2.79
  -3  16   2    2.50    2.34
   3  16  -1    0.03    1.72
   3  16  -1    0.41    2.19
  -3  16   1    0.50    2.08
   3  16   0   -0.39    1.93
   3  16   0    1.45    2.24
  -3  16   0   -2.26    2.25
   3  16   1    1.08    1.93
   3  16   1    2.23    2.30
  -3  16  -1    3.32    2.24
   3  16   2    3.19    2.44
   3  16   2    1.15    2.02
  -3  16  -2    0.19    2.30
   3  16   3   11.33    3.00
   3  16   3   17.41    3.62
  -3  16  -3   17.10    3.82
  -3  16  -4    5.73    2.00
   3  16   4    0.33    1.76
   3  16   4    7.19    2.64
  -3  16  -4    9.93    3.14
  -3  16  -5    0.87    1.31
   3  16   5    0.38    1.67
   3  16   5    1.41    1.95
  -3  16  -5    0.61    1.74
  -3  16  -6    3.79    1.62
   3  16   6    0.90    1.66
   3  16   6    3.22    1.76
  -3  16  -6    5.18    2.58
  -3  16  -7    7.23    2.16
   3  16   7    1.32    1.62
   3  16   7    6.59    2.06
  -3  16  -7    6.85    2.45
  -3  16  -8    1.51    1.28
  -3  16  -8   -0.42    1.41
  -3  16  -8    4.00    2.01
   3  16   8    3.22    1.61
   3  16   8    0.63    1.61
   3  16   9    4.92    1.75
  -3  17   5    4.19    2.31
   3  17  -4   -1.91    1.57
  -3  17   4    4.49    2.29
   3  17  -3   -1.14    1.43
  -3  17   3   12.04    2.86
   3  17  -2    1.93    1.35
  -3  17   2    3.47    1.89
   3  17  -1   -0.19    1.40
  -3  17   1    6.51    1.96
  -3  17   1    4.03    2.24
   3  17   0    7.56    2.08
  -3  17   0    8.10    2.33
   3  17   1    3.10    1.70
  -3  17  -1    1.42    1.27
  -3  17  -1    1.26    1.53
   3  17   2    4.63    1.96
   3  17   2    0.30    1.62
  -3  17  -2    0.14    1.27
  -3  17  -2    1.98    1.77
   3  17   3   11.13    2.36
  -3  17  -3   12.99    2.77
  -3  17  -4    2.34    1.74
   4   0 -24   17.26    3.04
   4   0 -23   -2.16    2.16
   4   0 -23    1.21    1.18
   4   0 -22    3.12    1.99
   4   0 -22    1.32    2.07
   4   0 -21    5.11    2.70
   4   0 -21   -1.43    2.22
   4   0 -20    2.09    1.94
   4   0 -20   -0.24    2.47
   4   0 -19   -0.99    1.88
   4   0 -19    1.02    2.25
   4   0 -18    0.41    2.65
   4   0 -17    0.40    2.85
   4   0 -16    7.33    3.66
   4   0 -16    0.14    2.73
   4   0 -15   -4.48    3.82
   4   0 -15    1.67    2.36
   4   0 -14  155.95   14.81
  -4   0  14  168.03   12.96
   4   0 -14  169.45   12.83
   4   0 -13    2.24    2.25
  -4   0  13    2.69    2.82
   4   0 -13    2.26    3.27
   4   0 -13    1.77    2.79
   4   0 -12 1221.16   32.57
   4   0 -12 1211.47   40.16
   4   0 -12 1186.74   33.08
  -4   0  12 1223.90   33.84
   4   0 -11    5.17    3.59
  -4   0  11   -0.01    2.18
   4   0 -11    3.31    3.08
  -4   0  10  771.72   26.13
  -4   0   9    0.02    1.94
  -4   0   9    1.30    2.63
  -4   0   8   12.31    3.52
  -4   0   8   16.02    4.11
  -4   0   7   -2.44    2.57
  -4   0   7    3.45    2.58
  -4   0   6  210.17   12.79
  -4   0   6  215.65   13.04
  -4   0   5    1.48    2.02
  -4   0   5   -0.47    1.77
  -4   0   4    1.60    1.95
  -4   0   4    1.48    2.11
  -4   0   3    1.72    2.16
  -4   0   2   63.12    7.15
  -4   0   2   62.83    6.70
  -4   0   1   -1.10    1.78
  -4   0   1    2.51    1.94
  -4   0   0    5.12    2.69
  -4   0   0    5.46    2.65
  -4   0  -1   -1.36    1.80
  -4   0  -1   -0.02    2.53
  -4   0  -2   47.93    6.31
  -4   0  -2   48.06    6.29
  -4   0  -3   -1.33    2.08
  -4   0  -3    0.54    1.98
  -4   0  -4   94.00    8.73
  -4   0  -4   95.48    9.18
  -4   0  -5   -2.34    2.76
  -4   0  -5   -0.05    2.08
  -4   0  -6   57.90    6.76
  -4   0  -6   58.59    7.49
  -4   0  -7   -1.83    2.72
  -4   0  -7    4.00    2.41
  -4   0  -8   39.23    6.35
   4   0   9   -2.14    2.47
  -4   0  -9    0.26    2.20
  -4   0  -9   -0.51    1.88
   4   0  10   35.69    6.75
  -4   0 -10   28.96    5.72
  -4   0 -10   29.82    6.38
  -4   0 -11   -2.58    2.61
  -4   0 -11    5.32    3.33
  -4   0 -11    2.34    2.64
  -4   0 -12    6.78    3.53
  -4   0 -12    4.07    3.02
  -4   0 -12    4.59    2.53
   4   0  12    8.41    3.84
  -4   0 -13   -1.66    2.33
  -4   0 -13   -0.74    2.04
   4   0  13   -1.77    2.44
  -4   0 -14   22.97    5.32
  -4   0 -14   21.34    4.97
   4   0  14   21.35    5.19
  -4   0 -15    2.59    3.24
  -4   0 -15    0.59    1.67
   4   0  15   -3.91    2.48
  -4   0 -16   22.00    5.20
  -4   0 -16   23.50    5.22
   4   0  16   26.63    5.24
  -4   0 -17    5.07    3.14
  -4   0 -17    0.85    1.97
   4   0  17   -1.74    2.08
  -4   0 -18    7.28    3.24
   4   0  18    5.29    2.69
  -4   0 -19    0.49    2.21
   4   0  19    0.97    2.06
  -4   0 -20    0.24    1.71
   4   0  20    8.91    3.02
  -4   0 -21   -0.60    2.24
   4   0  21    2.63    1.85
  -4   0 -22   -0.66    1.55
   4   0  22    1.25    1.57
   4   1 -24   -3.52    2.31
   4  -1 -24   -0.40    1.15
   4  -1 -23    7.46    2.48
   4   1 -23    7.83    3.17
   4  -1 -23    2.12    2.17
   4   1 -23    9.59    2.72
   4  -1 -22    3.65    1.95
   4  -1 -22    4.80    2.66
   4   1 -22    7.53    3.29
   4   1 -22    7.79    2.35
   4  -1 -21    1.12    1.92
   4   1 -21    0.76    1.59
   4  -1 -21    3.21    2.00
   4   1 -21   -0.86    2.66
   4   1 -20    8.76    3.27
   4  -1 -20    5.54    2.30
   4   1 -20   11.62    4.54
   4  -1 -20    6.56    3.98
   4  -1 -19    5.54    2.92
   4   1 -19   10.55    4.14
   4  -1 -19    9.31    3.93
   4   1 -18   28.76    6.44
   4  -1 -18   30.32    5.27
   4  -1 -18   36.94    7.07
   4   1 -17    9.30    4.34
   4  -1 -17    6.93    3.47
   4   1 -16   66.79    8.56
   4   1 -16   56.73    9.01
   4  -1 -16   55.17    8.72
   4   1 -15   27.61    6.51
   4  -1 -15   30.36    6.98
   4  -1 -15   30.14    5.69
   4   1 -15   29.89    5.97
   4  -1 -14   18.09    5.48
   4   1 -14   17.96    5.53
  -4   1  14   16.10    4.46
  -4  -1  14   15.45    4.59
   4  -1 -14   13.70    4.18
   4   1 -14   17.87    5.15
   4  -1 -13  113.21   10.43
   4   1 -13  115.22   10.82
   4   1 -13  117.54   10.04
   4   1 -13  115.17   12.71
   4  -1 -13  108.66   12.58
  -4   1  13  114.20   10.62
  -4  -1  13  112.24   10.57
   4  -1 -12   20.90    4.88
   4   1 -12   11.67    3.30
   4   1 -12   16.15    5.28
  -4   1  12   17.37    4.69
  -4  -1  12   18.70    4.93
   4   1 -12   16.70    4.84
   4  -1 -11    9.27    3.39
   4   1 -11   10.54    3.86
   4   1 -11    8.98    3.81
   4   1 -11   13.79    5.10
  -4   1  11    5.89    2.96
  -4  -1  11   19.90    5.47
  -4   1  10  463.81   20.15
  -4  -1  10  451.35   20.26
  -4   1  10  436.06   18.52
  -4   1   9   21.83    4.79
  -4  -1   9   20.34    4.66
  -4   1   9   20.78    4.69
  -4  -1   9   16.69    3.63
  -4   1   8  109.79    9.67
  -4  -1   8  114.89   10.06
  -4  -1   8  107.46    9.00
  -4   1   8  105.19    9.37
  -4   1   7  163.85   11.47
  -4  -1   7  154.18   11.55
  -4  -1   7  162.55   11.15
  -4   1   7  150.17   11.04
  -4   1   6   14.13    3.77
  -4  -1   6   10.76    3.33
  -4   1   6   13.32    3.43
  -4  -1   6    9.71    3.13
  -4   1   5   22.13    4.28
  -4  -1   5   25.66    5.30
  -4   1   5   27.64    4.90
  -4  -1   5   25.35    4.60
  -4   1   4   46.12    6.16
  -4   1   4   45.14    6.22
  -4  -1   4   42.42    6.08
  -4   1   3  124.99    9.73
  -4   1   3  139.04   10.39
  -4  -1   3  128.99   10.09
  -4  -1   3  129.49    9.56
  -4   1   2   61.50    7.32
  -4  -1   2   60.99    7.16
  -4  -1   2   59.94    6.60
  -4  -1   1   15.36    3.77
  -4   1   1   16.86    4.35
  -4  -1   1   10.00    3.30
  -4   1   0  127.96   10.07
  -4  -1   0  123.76    9.92
  -4   1   0  121.46    9.79
  -4  -1   0  119.47    9.73
  -4   1  -1   22.22    4.36
  -4  -1  -1   25.82    4.56
  -4   1  -1   22.40    4.62
  -4  -1  -1   26.44    4.95
  -4   1  -2   54.47    6.61
  -4  -1  -2   53.64    6.82
  -4   1  -2   54.39    6.76
  -4  -1  -2   50.61    6.60
  -4   1  -3    0.67    1.95
  -4  -1  -3    8.49    3.40
  -4   1  -3    5.65    2.67
  -4  -1  -3    9.11    3.41
  -4   1  -4   79.01    7.77
  -4  -1  -4   83.11    8.32
  -4   1  -4   87.00    8.92
  -4  -1  -4   77.57    8.38
  -4   1  -5   26.78    5.25
  -4  -1  -5   27.95    5.33
  -4   1  -5   28.44    5.08
  -4  -1  -5   32.89    5.37
  -4   1  -6    3.61    3.09
  -4  -1  -6    2.05    2.56
  -4   1  -6    5.16    2.84
  -4  -1  -6    1.47    2.32
  -4   1  -7   19.37    4.77
  -4  -1  -7   21.38    4.83
  -4  -1  -7   16.71    4.17
  -4  -1  -8  113.22    9.43
  -4   1  -8  111.99   10.39
  -4  -1  -8  112.03   10.42
  -4   1  -9   13.18    3.93
  -4  -1  -9   14.41    4.26
   4   1   9    6.07    2.87
   4  -1   9   10.73    3.53
   4   1   9   14.64    4.45
  -4   1  -9   10.57    4.08
  -4  -1  -9   14.77    3.96
  -4   1 -10   94.03    9.56
  -4  -1 -10   91.06    9.59
   4  -1  10   93.43   10.03
   4   1  10  103.08   10.52
  -4   1 -10   91.46   10.56
  -4  -1 -10  111.48   11.30
   4  -1  11   16.71    4.80
   4   1  11   20.59    5.23
  -4   1 -11   20.92    4.90
  -4  -1 -11   23.24    5.13
  -4  -1 -11   24.94    5.54
  -4   1 -11   22.59    5.36
  -4   1 -12   12.33    3.55
  -4  -1 -12   13.56    4.14
  -4  -1 -12   14.56    4.65
  -4   1 -12   14.44    5.04
  -4   1 -12    8.82    3.64
   4  -1  12   14.98    4.46
   4   1  12   16.42    5.09
  -4   1 -13    5.55    3.23
  -4  -1 -13    7.98    3.30
  -4   1 -13    7.39    3.60
  -4  -1 -13    7.24    3.55
   4  -1  13   11.08    3.97
   4   1  13   14.61    4.32
  -4  -1 -14    6.28    3.70
  -4   1 -14    7.01    3.48
  -4   1 -14    3.44    2.69
  -4  -1 -14    7.42    3.23
   4  -1  14    7.25    3.55
   4   1  14    9.16    3.51
  -4  -1 -15    8.87    3.79
  -4   1 -15    2.08    2.58
  -4  -1 -15    5.09    2.64
   4  -1  15    4.27    2.58
   4   1  15    6.16    2.83
  -4   1 -16    6.29    2.83
  -4  -1 -16    8.33    3.46
  -4  -1 -16    8.98    3.48
   4  -1  16    6.58    3.18
   4   1  16   10.73    4.00
  -4   1 -17    0.33    2.26
  -4  -1 -17    6.52    3.47
  -4  -1 -17    3.74    2.81
   4  -1  17    0.47    2.59
   4   1  17   -1.50    2.35
  -4   1 -18    5.96    3.39
  -4  -1 -18    1.82    2.29
  -4  -1 -18    1.94    2.09
   4  -1  18   -0.59    2.07
   4   1  18    4.38    2.30
  -4   1 -19    0.71    1.88
  -4  -1 -19   -4.83    1.88
   4  -1  19    0.54    1.87
   4   1  19   -1.66    1.90
  -4   1 -20   -0.11    1.91
  -4  -1 -20   -0.30    2.06
   4  -1  20    0.24    1.88
   4   1  20    4.02    2.32
  -4  -1 -21    0.11    1.78
  -4   1 -21    3.41    2.30
   4  -1  21    0.20    1.47
   4   1  21    0.95    1.70
  -4  -1 -22    0.45    1.49
  -4   1 -22   -0.50    1.44
   4   1  22   -1.73    1.55
   4   2 -24   10.62    2.95
   4  -2 -24    7.51    2.23
   4  -2 -23    2.94    1.75
   4   2 -23   -1.85    1.94
   4   2 -23    2.53    1.72
   4  -2 -22    7.79    2.84
   4  -2 -22    8.12    3.42
   4   2 -22    9.52    3.43
   4   2 -22    8.64    2.68
   4  -2 -21    2.42    1.97
   4   2 -21   -0.22    1.84
   4  -2 -21    3.40    2.45
   4   2 -21    2.47    2.30
   4  -2 -20   23.05    4.41
   4   2 -20   21.53    5.38
   4  -2 -20   17.16    4.61
   4  -2 -19    2.66    2.83
   4  -2 -19   -3.05    2.22
   4   2 -19    3.12    2.99
   4  -2 -18    6.93    3.28
   4  -2 -18    4.19    2.48
   4   2 -18    9.75    4.63
   4   2 -17   -0.61    2.34
   4  -2 -17    1.16    2.80
   4  -2 -17    9.59    3.58
   4   2 -17    5.15    3.33
   4   2 -16   44.74    7.32
   4   2 -16   37.81    7.47
   4  -2 -16   40.21    7.76
   4   2 -15    7.18    3.64
   4  -2 -15    5.65    3.67
   4   2 -15   -0.48    2.61
   4   2 -14   65.82    8.20
   4   2 -14   51.93    8.60
   4  -2 -14   55.06    8.95
  -4   2  13    2.02    2.19
  -4  -2  13    0.02    2.42
   4   2 -13    2.25    3.14
   4   2 -13    2.82    2.74
   4  -2 -12  475.41   21.01
  -4  -2  12  483.13   21.53
   4   2 -12  463.93   21.86
   4   2 -12  461.11   24.76
  -4   2  12  472.97   20.85
   4   2 -11  175.34   13.24
  -4   2  11  158.20   11.99
  -4  -2  11  164.23   12.61
   4   2 -11  155.12   14.36
  -4   2  11  147.80   11.76
   4  -2 -11  151.42   11.85
   4   2 -11  149.89   11.00
   4   2 -10    9.97    3.00
  -4   2  10    8.40    3.35
  -4  -2  10    9.64    3.73
   4  -2 -10   10.84    3.79
  -4   2   9   14.06    3.94
  -4   2   9   15.59    3.96
  -4  -2   9   12.19    3.83
  -4   2   9   10.18    3.52
  -4  -2   8   84.16    8.27
  -4   2   8   92.48    8.75
  -4   2   8   92.30    8.73
  -4  -2   8   91.21    9.19
  -4   2   7   23.13    4.48
  -4  -2   7   20.33    4.16
  -4  -2   7   24.59    4.72
  -4   2   6    3.62    2.26
  -4  -2   6    3.42    2.26
  -4   2   6    4.16    2.32
  -4  -2   6    7.12    3.08
  -4   2   5   -1.62    2.18
  -4  -2   5   -1.63    2.34
  -4   2   5   -0.73    2.16
  -4   2   4   -1.10    2.68
  -4  -2   4    1.76    2.54
  -4   2   4   -1.43    1.71
  -4   2   3   -2.12    2.56
  -4  -2   3    0.32    1.96
  -4   2   3   -1.98    1.74
  -4  -2   2   25.59    4.51
  -4   2   2   26.08    4.99
  -4  -2   2   25.34    4.52
  -4  -2   1    0.89    2.03
  -4   2   1   -3.24    2.43
  -4  -2   1   -0.79    1.95
  -4  -2   0    4.76    2.35
  -4   2   0    3.03    2.47
  -4  -2   0    2.03    2.39
  -4  -2  -1    0.77    1.80
  -4   2  -1    0.03    2.11
  -4  -2  -1    1.30    2.19
  -4  -2  -2    4.31    2.76
  -4   2  -2   -0.62    2.20
  -4  -2  -2    3.32    2.09
  -4  -2  -3    1.58    2.56
  -4   2  -3   -0.93    2.21
  -4  -2  -3    1.08    2.00
  -4   2  -4  115.37    9.54
  -4  -2  -4  110.80    9.64
  -4   2  -4  111.31    9.95
  -4  -2  -4  110.21    9.72
  -4   2  -5   44.06    5.92
  -4   2  -5   44.45    6.42
  -4  -2  -5   39.71    5.97
  -4  -2  -5   46.96    6.59
  -4   2  -6   34.26    5.83
  -4   2  -6   31.48    5.11
  -4  -2  -6   31.55    5.73
  -4  -2  -6   30.76    5.27
  -4   2  -7   10.65    3.97
  -4  -2  -7    7.00    3.07
  -4  -2  -7    8.88    3.07
   4  -2   8    1.57    2.21
   4   2   8   -0.86    2.00
  -4   2  -8    0.95    2.84
  -4   2  -8    1.64    2.53
  -4  -2  -8    2.72    2.54
  -4  -2  -8    0.76    2.19
   4   2   8   -1.10    1.90
   4  -2   9   12.00    3.94
   4   2   9   12.44    4.33
  -4   2  -9   11.59    4.40
  -4  -2  -9    9.67    3.60
  -4   2  -9   10.88    3.85
  -4  -2  -9   11.69    3.96
   4   2   9   11.84    4.05
   4   2  10   50.34    7.57
   4  -2  10   49.86    7.19
  -4  -2 -10   50.05    7.17
  -4  -2 -10   54.53    7.49
  -4   2 -10   50.00    7.78
   4   2  10   40.91    6.28
   4  -2  11   36.59    6.00
   4   2  11   38.58    6.68
  -4  -2 -11   33.55    6.20
  -4   2 -11   39.12    6.76
   4   2  11   35.84    5.94
  -4  -2 -11   40.17    6.20
   4  -2  12   86.39    9.24
   4   2  12   97.32   10.23
  -4   2 -12   97.85   10.87
   4  -2  13   33.15    5.75
   4   2  13   36.53    6.41
  -4   2 -13   35.47    6.59
   4  -2  14  130.04   11.24
   4   2  14  133.70   11.76
  -4  -2 -14  124.88   11.22
  -4   2 -14  122.95   11.81
  -4   2 -15    2.50    2.70
   4  -2  15    3.69    2.47
   4   2  15    6.17    3.16
  -4  -2 -15    1.15    1.61
  -4  -2 -16   -2.81    2.96
  -4   2 -16    1.68    2.32
  -4  -2 -16   -0.12    1.82
   4  -2  16   -1.97    2.66
   4   2  16    2.57    3.11
  -4   2 -17    4.33    2.97
  -4   2 -17   -2.18    2.47
  -4  -2 -17   -1.28    1.79
   4  -2  17    3.52    2.36
   4   2  17   -5.05    2.88
  -4   2 -18   25.31    5.30
  -4   2 -18   25.80    5.37
  -4  -2 -18   31.67    5.80
  -4  -2 -18   27.34    5.10
   4  -2  18   22.47    4.48
   4   2  18   27.84    5.14
  -4   2 -19    0.72    2.10
  -4   2 -19    2.90    2.47
  -4  -2 -19    3.66    2.76
  -4  -2 -19    0.88    1.64
   4  -2  19    1.65    1.68
   4   2  19    7.09    3.08
  -4   2 -20    5.87    2.92
  -4  -2 -20    3.75    2.02
   4   2  20    6.75    2.63
  -4   2 -20    2.15    1.62
  -4   2 -21   -1.48    1.85
  -4  -2 -21    0.38    1.58
   4   2  21   -2.16    1.96
  -4   2 -21   -0.68    1.59
  -4   2 -22    2.66    1.78
  -4  -2 -22   -1.71    1.61
   4   2  22    2.89    1.58
   4   3 -23    1.26    1.98
   4  -3 -23    0.63    1.40
   4  -3 -22    8.62    2.66
   4   3 -22    9.91    3.13
   4  -3 -22    5.21    2.68
   4  -3 -21   -1.58    2.16
   4   3 -21   -1.28    1.98
   4  -3 -20   -2.16    2.35
   4   3 -20   -0.45    2.06
   4  -3 -20   -2.30    2.80
   4   3 -19   12.42    4.36
   4  -3 -19    9.19    3.59
  -4   3  19    8.52    3.33
   4  -3 -19    4.70    3.42
   4  -3 -18   -1.04    2.11
   4   3 -18   -2.57    2.28
   4  -3 -18    3.05    3.34
  -4   3  18    0.07    2.00
   4   3 -17   40.58    6.90
   4   3 -17   30.27    6.47
   4  -3 -17   26.77    5.54
   4  -3 -17   22.20    5.79
  -4   3  17   34.18    5.86
   4   3 -16    7.12    3.90
   4  -3 -16   10.16    3.35
   4   3 -16    7.67    4.25
   4  -3 -16    5.19    2.69
  -4   3  16    5.68    3.23
   4   3 -15   12.05    4.38
   4   3 -15   15.36    4.69
   4  -3 -15   13.59    5.13
  -4   3  15   15.11    4.47
   4   3 -14   63.69    8.86
   4   3 -14   47.51    8.15
  -4   3  14   54.49    7.78
  -4   3  13    2.21    3.27
   4   3 -13   -0.18    2.50
  -4   3  13    4.00    2.70
  -4  -3  13   -3.82    3.68
   4   3 -13    0.79    2.80
  -4   3  12   55.94    7.85
   4   3 -12   72.73    9.68
   4   3 -12   64.66    8.55
  -4   3  12   79.39    8.48
  -4  -3  12   70.28    8.48
  -4   3  11   -0.15    2.14
   4  -3 -11    4.57    3.52
   4   3 -11    5.29    2.67
   4   3 -11    4.04    3.11
  -4   3  11    4.33    2.35
  -4  -3  11    3.06    2.82
  -4   3  10   11.73    4.28
   4   3 -10   -0.41    2.18
  -4   3  10    4.97    2.76
  -4  -3  10    4.45    3.06
   4   3 -10    0.74    2.63
   4  -3 -10    6.10    3.30
  -4   3   9   35.77    5.69
  -4   3   9   43.24    6.11
  -4  -3   9   44.21    6.90
  -4   3   8   63.49    7.63
  -4   3   8   56.36    6.91
  -4  -3   8   54.71    7.59
  -4   3   7   13.00    3.22
  -4  -3   7   10.23    3.46
  -4   3   7   18.59    4.69
  -4  -3   7   13.62    3.54
  -4  -3   6   19.77    4.81
  -4   3   6   22.36    4.94
  -4  -3   6   18.40    3.87
  -4  -3   5  121.47   10.09
  -4   3   5  137.66   10.77
  -4   3   4   29.19    5.45
  -4  -3   4   26.40    4.81
  -4  -3   3   80.84    8.25
  -4   3   3   91.33    8.83
  -4   3   2    4.64    2.61
  -4  -3   2    5.15    2.45
  -4  -3   2    5.30    2.84
  -4   3   1   30.42    5.27
  -4  -3   1   27.70    4.84
  -4  -3   1   31.45    5.33
  -4   3   0    4.93    2.40
  -4  -3   0    7.74    3.49
  -4  -3   0    5.13    2.78
  -4   3  -1   65.08    7.34
  -4  -3  -1   63.68    7.37
  -4  -3  -1   58.95    7.01
  -4   3  -2    3.68    2.59
  -4  -3  -2    1.47    2.43
  -4  -3  -2    3.89    3.02
  -4   3  -3   94.64    8.62
  -4  -3  -3   93.66    9.09
  -4  -3  -3   89.91    8.87
  -4  -3  -4   46.49    6.60
  -4  -3  -4   42.43    6.61
  -4   3  -4   51.29    6.58
  -4   3  -5    2.55    2.19
  -4  -3  -5   -1.29    2.08
  -4  -3  -5    2.63    2.78
  -4   3  -6   26.66    5.07
  -4  -3  -6   21.93    4.82
  -4  -3  -6   25.79    4.89
  -4   3  -7    1.43    2.23
  -4  -3  -7   -2.38    2.37
  -4  -3  -7    0.22    2.03
   4   3   8    8.18    3.49
  -4   3  -8    2.56    2.14
  -4   3  -8    3.14    2.54
   4   3   8    2.89    2.66
  -4  -3  -8    4.98    3.43
  -4  -3  -8   -1.38    1.94
   4   3   9   -0.06    1.96
  -4   3  -9   -0.70    2.03
  -4   3  -9    1.37    2.39
   4   3   9   -2.43    2.94
  -4  -3  -9    1.24    2.41
  -4  -3  -9    2.68    2.74
   4   3  10    5.21    3.42
  -4   3 -10    1.84    2.42
  -4  -3 -10    5.22    2.87
  -4   3 -10    4.75    3.17
   4   3  10    1.13    2.22
  -4  -3 -10    6.47    3.54
   4   3  11    0.07    2.14
  -4   3 -11   -1.38    2.69
  -4  -3 -11    0.21    1.95
  -4   3 -11    1.20    2.85
  -4  -3 -11   -1.47    2.69
   4   3  11    3.00    2.28
   4   3  12   13.79    4.23
  -4   3 -12   17.61    4.97
   4   3  12   14.74    4.62
   4   3  13    6.79    3.62
   4   3  13    9.16    3.90
  -4   3 -13   -0.05    2.33
  -4   3 -14    3.95    3.00
   4   3  14   -1.11    1.95
   4   3  14    3.93    3.06
  -4   3 -14    2.06    2.12
   4   3  15    8.11    3.58
  -4   3 -15    7.57    3.32
  -4   3 -15    6.83    3.41
  -4   3 -16   -1.31    2.28
  -4   3 -16    0.44    2.36
  -4  -3 -16    3.18    2.45
  -4  -3 -16    1.93    1.99
   4   3  16   -1.38    2.08
  -4   3 -17    4.16    2.58
  -4   3 -17    8.55    3.15
  -4  -3 -17    9.14    3.75
  -4  -3 -17    0.36    1.67
   4   3  17    0.52    2.20
  -4   3 -18   -1.46    2.06
  -4   3 -18    6.30    3.22
  -4  -3 -18    4.80    2.96
  -4  -3 -18    2.18    1.60
   4   3  18    0.30    1.94
  -4   3 -19   10.50    3.42
  -4  -3 -19    6.41    2.77
  -4   3 -19   -0.74    1.99
  -4  -3 -19    4.72    2.57
   4   3  19   10.03    3.31
   4   3  20    2.46    1.68
  -4   3 -20    1.39    1.60
  -4  -3 -20    0.83    1.66
  -4   3 -20   -0.09    1.70
   4   3  21    2.19    1.93
  -4   3 -21    3.73    2.13
  -4  -3 -21    1.82    1.75
  -4   3 -21    1.50    1.53
   4   3  22    0.10    1.43
   4  -4 -23    0.70    1.39
   4   4 -23    0.25    1.66
   4   4 -22    1.47    2.08
   4  -4 -22   -0.69    1.53
   4  -4 -21   -4.53    2.65
   4  -4 -21    2.42    1.67
   4   4 -21    0.57    2.41
   4  -4 -20   10.88    3.28
   4   4 -20    7.12    3.56
  -4   4  20    6.94    2.99
   4  -4 -20    9.20    3.45
   4  -4 -19   10.77    3.58
   4   4 -19   10.38    4.24
  -4   4  19   10.07    3.81
   4  -4 -19    9.16    4.03
   4   4 -18    9.19    4.22
   4  -4 -18   12.31    3.76
   4  -4 -18    9.14    3.77
  -4   4  18    6.70    3.33
   4   4 -17    2.60    2.85
   4  -4 -17    1.05    1.72
   4   4 -17    0.01    2.29
   4  -4 -17    0.67    2.31
  -4   4  17    3.48    3.06
   4   4 -16   11.24    4.42
   4   4 -16   14.74    5.16
   4  -4 -16    6.21    3.47
  -4   4  16    4.44    3.17
   4   4 -15    1.40    3.14
   4   4 -15   -1.33    2.22
  -4   4  15   -1.39    2.16
   4   4 -14   18.70    5.18
   4   4 -14   15.26    5.10
  -4   4  14   14.57    4.34
   4   4 -13    9.25    4.03
   4   4 -13   -0.39    3.08
  -4   4  13    6.86    3.79
  -4   4  12   16.60    4.91
   4   4 -12   16.61    5.25
  -4   4  12   23.63    4.80
  -4  -4  12   13.89    4.52
   4   4 -12   12.18    4.46
  -4   4  11   58.47    8.14
   4   4 -11   70.90    9.70
  -4   4  11   60.04    7.40
   4   4 -11   50.79    7.72
  -4  -4  11   64.77    8.20
  -4   4  10    1.90    2.82
   4  -4 -10    4.37    2.68
   4   4 -10    0.74    3.24
  -4   4  10    7.00    3.61
  -4  -4  10    2.80    2.73
   4   4 -10    2.20    2.33
   4  -4  -9   -1.72    2.21
  -4   4   9    3.61    2.86
  -4   4   9    2.75    2.69
   4   4  -9    0.48    2.33
  -4  -4   9   -0.13    2.01
  -4   4   8    0.15    2.81
  -4  -4   8    1.58    2.71
  -4   4   7   10.07    3.20
  -4  -4   7    6.54    3.01
  -4  -4   7    6.54    2.47
  -4  -4   6    4.67    2.31
  -4   4   6    5.80    2.55
  -4   4   5    6.06    3.29
  -4  -4   5    2.46    2.52
  -4   4   4   31.49    5.72
  -4  -4   4   23.71    4.71
  -4   4   3   29.99    5.39
  -4  -4   3   26.66    5.26
  -4   4   2   20.80    4.48
  -4  -4   2   22.81    4.74
  -4  -4   1  104.13    9.56
  -4  -4   1  100.45    8.70
  -4   4   1  116.15    9.88
  -4   4   0    7.71    3.04
  -4  -4   0    4.40    2.83
  -4  -4   0    5.56    2.80
  -4   4  -1   26.69    4.87
  -4  -4  -1   26.77    5.08
  -4  -4  -1   26.93    5.06
  -4  -4  -2  117.31   10.28
  -4  -4  -2  115.57   10.05
  -4   4  -2  118.85    9.80
  -4   4  -2  104.23    9.24
  -4   4  -3    6.74    3.26
  -4  -4  -3    9.97    3.65
  -4  -4  -3   12.57    4.10
  -4   4  -3   10.80    3.77
  -4   4  -4   31.08    5.09
  -4  -4  -4   31.66    5.73
  -4  -4  -4   29.96    5.84
  -4   4  -4   31.14    5.51
  -4   4  -5    1.45    1.96
  -4  -4  -5    0.83    2.42
  -4  -4  -5    0.96    2.05
  -4   4  -5    2.15    2.29
  -4  -4  -6    0.64    2.00
  -4  -4  -6    1.81    2.05
  -4   4  -6   -2.52    2.42
   4   4   7   -2.92    2.67
   4   4   7    2.20    2.24
  -4   4  -7    0.59    2.53
  -4  -4  -7    4.87    2.26
  -4  -4  -7    3.06    2.10
  -4   4  -7    1.89    2.05
   4   4   8   -0.52    2.81
   4   4   8    2.08    1.90
  -4   4  -8   -0.16    2.41
  -4  -4  -8    5.97    3.03
  -4  -4  -8    0.20    1.79
  -4   4  -8    2.94    2.71
   4   4   9    4.02    2.74
   4   4   9    4.11    2.90
  -4   4  -9    3.31    2.72
  -4  -4  -9    4.31    2.64
  -4  -4  -9    0.97    2.31
  -4   4  -9    2.43    2.02
   4   4  10    4.45    3.17
  -4   4 -10    6.28    3.67
   4   4  10    2.38    2.21
  -4  -4 -10    3.34    2.64
  -4   4 -10    3.66    2.51
  -4   4 -11   10.93    3.79
  -4   4 -11   14.55    4.62
   4   4  11    8.12    3.71
   4   4  11   11.66    3.98
  -4   4 -12    8.32    3.69
  -4   4 -12   11.65    4.13
   4   4  12    9.31    4.05
   4   4  12    8.82    3.68
  -4   4 -13   12.67    3.84
  -4   4 -13   12.72    4.18
   4   4  13    9.54    3.70
   4   4  13   10.66    4.04
  -4   4 -14   21.33    4.87
  -4   4 -14   18.66    5.11
   4   4  14   17.03    4.50
   4   4  14   15.03    4.20
  -4   4 -15   22.26    5.07
  -4   4 -15   17.14    4.47
   4   4  15   18.15    4.04
   4   4  15   18.79    4.46
  -4   4 -16    9.99    3.77
  -4   4 -16   13.39    4.11
  -4  -4 -16   10.66    3.57
   4   4  16   10.05    3.56
   4   4  16   13.71    4.00
  -4  -4 -17    5.98    3.16
  -4   4 -17    8.70    2.92
  -4   4 -17    5.79    3.27
   4   4  17    1.76    2.22
  -4   4 -18    2.13    2.55
  -4  -4 -18   -1.11    2.03
  -4   4 -18    1.51    1.85
   4   4  18   -1.77    2.19
  -4   4 -19    6.67    2.89
  -4  -4 -19    6.70    2.15
  -4   4 -19   10.34    3.15
   4   4  19   10.22    3.22
  -4  -4 -20    0.47    1.94
  -4   4 -20    3.12    2.02
  -4   4 -20    0.96    1.76
   4   4  20   -0.20    1.78
  -4  -4 -21    5.27    1.75
  -4   4 -21    4.95    2.01
   4   4  21    4.54    2.20
  -4   4 -21    6.15    2.36
   4  -5 -23   -0.41    1.08
   4   5 -23   -0.23    1.78
   4  -5 -22    9.76    2.56
   4   5 -22   17.48    3.84
   4   5 -21    0.89    2.08
   4  -5 -21   -3.30    2.12
   4  -5 -20    3.25    2.35
  -4   5  20    7.51    3.08
   4   5 -20    5.02    2.91
   4  -5 -20    3.40    2.21
   4  -5 -19    4.53    2.77
  -4   5  19    7.46    3.05
   4  -5 -19    2.15    2.02
   4   5 -19    1.81    2.79
   4  -5 -18    5.77    3.16
   4  -5 -18    0.56    2.28
   4   5 -18    1.58    2.74
  -4   5  18    5.28    3.38
   4   5 -17    4.99    3.27
   4  -5 -17    1.05    2.78
   4   5 -17   -1.59    2.12
  -4   5  17    0.97    2.08
   4   5 -16    1.03    3.26
   4  -5 -16    2.38    2.23
   4   5 -16    6.14    3.70
  -4   5  16    0.81    3.05
   4   5 -15    1.81    2.66
  -4   5  15    8.62    4.05
   4   5 -15    7.49    4.03
   4   5 -14    4.91    3.61
  -4   5  14    7.24    3.91
   4   5 -14    3.92    3.67
   4   5 -13    3.28    2.94
  -4   5  13   -0.96    2.79
   4   5 -13    4.43    2.79
   4   5 -12    0.36    2.17
  -4   5  12    0.42    2.11
   4   5 -12    3.69    3.58
  -4   5  11   12.71    4.72
   4   5 -11   16.35    5.10
   4   5 -11   15.36    4.56
  -4  -5  11   12.97    3.98
  -4   5  10    7.52    3.94
   4   5 -10    6.96    4.26
  -4   5  10   12.33    4.29
   4   5 -10    5.31    3.33
  -4  -5  10    7.63    2.99
  -4   5   9   25.16    5.81
   4   5  -9   18.06    5.09
   4   5  -9   16.34    4.52
  -4   5   9   29.24    5.58
  -4  -5   9   28.09    5.66
  -4   5   8    0.89    3.08
   4  -5  -8    0.18    2.09
  -4   5   8    1.60    2.11
  -4  -5   8    4.23    3.10
  -4   5   7   10.39    3.61
  -4  -5   7    5.90    3.31
   4  -5  -7    6.80    3.77
  -4   5   7    8.83    3.15
  -4   5   6   62.60    8.12
  -4  -5   6   68.27    7.62
  -4   5   5    0.79    2.08
   4   5  -5   -1.49    2.04
  -4  -5   4   22.90    5.08
  -4   5   4   21.77    5.04
   4   5  -4   19.28    4.33
  -4  -5   3   25.01    4.99
  -4   5   3   28.04    5.55
   4   5  -3   24.40    4.43
  -4  -5   2   -0.46    1.94
  -4   5   1    8.36    3.38
  -4  -5   1   10.29    4.04
  -4   5   0   21.16    5.07
  -4  -5   0   12.68    3.56
  -4   5   0   11.21    3.48
  -4   5  -1   24.88    4.91
  -4  -5  -1   24.03    4.90
  -4   5  -1   24.62    4.97
  -4  -5  -2   58.56    7.24
  -4   5  -2   71.37    7.74
  -4   5  -2   67.00    7.81
  -4   5  -3   14.07    3.77
  -4  -5  -3    9.18    3.02
  -4   5  -3    7.63    2.99
  -4   5  -4    5.92    3.02
  -4  -5  -4    5.18    2.07
  -4   5  -4    0.69    2.56
  -4   5  -5    3.59    3.02
  -4   5  -5    4.18    2.93
  -4  -5  -5    2.68    2.01
   4   5   5    3.95    2.61
   4   5   6   12.34    3.81
  -4   5  -6   15.91    4.46
  -4   5  -6    9.08    3.90
   4   5   6   11.51    3.76
  -4  -5  -6   16.61    4.25
   4   5   7   37.48    6.77
  -4   5  -7   37.53    6.80
  -4   5  -7   41.01    6.63
   4   5   7   37.25    6.20
  -4  -5  -7   41.30    6.47
   4   5   8    6.74    3.28
  -4   5  -8   13.64    4.22
  -4   5  -8   10.68    3.58
  -4  -5  -8    9.39    3.75
   4   5   8   16.85    4.56
  -4   5  -8   10.19    3.76
   4   5   9   11.75    4.15
  -4   5  -9   10.76    4.18
  -4   5  -9   12.38    4.03
  -4  -5  -9    7.37    2.94
  -4  -5  -9    9.03    3.21
   4   5   9   17.86    4.44
  -4   5  -9   17.36    4.97
  -4   5 -10   42.67    7.20
   4   5  10   30.53    6.42
  -4   5 -10   42.04    7.11
   4   5  10   42.36    6.70
  -4   5 -11    1.44    2.81
   4   5  11    3.19    2.82
  -4   5 -11   -1.00    2.31
   4   5  11    5.93    3.21
  -4   5 -12   16.43    4.78
   4   5  12   13.01    3.94
  -4   5 -12   17.77    5.16
   4   5  12    4.86    3.04
  -4   5 -13   29.21    5.73
   4   5  13   25.66    5.51
  -4   5 -13   20.66    5.35
   4   5  13   25.84    5.27
  -4   5 -14   25.85    5.53
   4   5  14   27.31    5.56
  -4   5 -14   28.91    5.84
   4   5  14   21.08    4.81
  -4   5 -15   28.25    5.76
   4   5  15   18.51    4.39
   4   5  15   25.54    5.21
  -4   5 -15   21.37    5.08
  -4   5 -16   49.39    6.98
   4   5  16   43.51    6.26
  -4  -5 -16   53.74    6.87
  -4   5 -16   60.62    7.67
   4   5  16   51.98    6.84
  -4   5 -17    2.24    2.11
   4   5  17    3.21    2.39
  -4   5 -17   -0.17    1.93
  -4  -5 -17    6.01    3.11
   4   5  17    1.53    1.97
  -4   5 -18    0.79    2.60
  -4  -5 -18   -1.97    1.89
  -4   5 -18   -0.61    1.97
   4   5  18    4.04    2.80
  -4   5 -19    3.34    2.41
  -4  -5 -19    8.61    2.58
  -4   5 -19    5.65    2.68
   4   5  19    5.57    2.66
  -4   5 -20   18.73    3.71
  -4  -5 -20   18.35    3.32
  -4   5 -20   14.40    3.07
   4   5  20   13.41    2.98
   4   5  21    3.29    1.81
  -4   5 -21    4.57    2.03
   4   6 -22   57.27    6.31
   4  -6 -22   44.72    4.96
   4  -6 -21    1.07    1.56
   4   6 -21    2.93    2.48
  -4   6  20   17.59    4.03
   4   6 -20   16.13    4.36
   4  -6 -20   18.80    4.03
   4   6 -20    6.81    2.36
  -4   6  19   -0.91    2.06
   4  -6 -19    2.48    2.52
   4   6 -19    1.22    2.40
   4  -6 -19    4.91    2.98
   4   6 -19    5.30    2.62
   4   6 -18   13.22    4.41
   4  -6 -18   15.12    3.91
   4  -6 -18   13.53    4.54
  -4   6  18   15.62    4.13
   4   6 -17    3.37    2.93
   4  -6 -17    1.04    2.87
  -4   6  17   -2.68    2.37
   4   6 -16    4.16    2.84
  -4   6  16    1.92    2.76
   4   6 -16   10.40    4.15
   4   6 -15    3.49    3.33
  -4   6  15    2.30    2.45
   4   6 -15    4.87    3.06
   4   6 -14   -0.47    2.15
  -4   6  14    0.14    2.41
   4   6 -14    5.12    3.19
   4   6 -13   -0.96    2.45
  -4   6  13    3.12    2.62
   4   6 -13    0.93    2.68
   4   6 -12   52.67    8.39
  -4   6  12   54.08    7.85
   4   6 -12   64.34    8.51
   4   6 -11   -0.88    2.27
   4   6 -11    0.80    2.26
   4   6 -11   -0.44    2.70
  -4   6  11   -4.06    2.68
  -4   6  10   -0.20    2.17
  -4  -6  10    2.88    2.23
  -4   6  10    7.80    3.45
   4   6 -10    3.46    3.97
   4   6 -10   -0.57    2.38
   4   6 -10    2.03    2.56
  -4   6   9    0.86    3.12
  -4  -6   9    0.57    2.13
  -4   6   9   -0.16    2.25
   4   6  -9   -2.11    3.30
   4   6  -9   -1.54    2.18
  -4   6   8   20.58    5.38
   4   6  -8    7.95    3.56
  -4   6   8   17.75    5.12
  -4  -6   8   21.37    5.02
  -4   6   7    9.80    3.85
   4   6  -7    8.66    2.74
  -4  -6   7    8.83    3.40
  -4   6   7    7.50    3.24
  -4   6   6   22.03    5.40
   4   6  -6   11.57    3.62
   4  -6  -6   13.57    3.90
  -4   6   6   16.72    4.43
  -4   6   5   -1.62    3.18
   4  -6  -5   -1.29    2.22
  -4   6   5   -0.76    2.29
   4   6  -5    0.06    2.11
  -4  -6   5    1.36    2.14
  -4   6   4    4.62    2.74
   4  -6  -4    1.88    2.45
  -4   6   4    0.22    2.26
  -4  -6   4    0.90    2.48
   4   6  -4    2.98    2.25
  -4   6   3   22.01    5.09
  -4  -6   3   23.99    5.21
   4   6  -3   27.58    5.29
  -4   6   2   14.75    4.55
  -4  -6   2   20.20    5.40
   4   6  -2   20.76    4.34
  -4   6   1  115.58   10.89
  -4   6   0  116.22   10.95
  -4  -6   0  109.11    9.52
  -4   6   0  110.39   10.54
  -4   6  -1   10.60    4.04
  -4   6  -1    9.30    3.61
  -4  -6  -1   10.06    3.55
  -4   6  -2    9.75    3.69
  -4   6  -2    7.68    3.08
  -4  -6  -2    6.36    2.64
  -4   6  -2    7.83    3.23
  -4   6  -3   14.33    4.43
   4   6   3   12.40    4.09
  -4   6  -3   13.24    3.81
  -4   6  -3   15.57    4.45
  -4  -6  -3   13.01    4.00
   4   6   4   19.00    4.77
   4   6   4   18.26    4.77
  -4   6  -4   11.85    3.65
  -4   6  -4   12.17    3.78
  -4   6  -4   20.14    4.92
  -4  -6  -4   20.00    4.68
   4   6   5    3.44    2.15
   4   6   5    5.40    3.34
  -4   6  -5    3.90    2.91
  -4   6  -5    3.43    2.29
  -4  -6  -5    3.96    2.41
  -4   6  -5    4.36    2.51
  -4   6  -5    2.30    2.77
   4   6   6    3.81    2.86
  -4   6  -6    5.35    2.85
   4   6   6    7.11    3.15
  -4  -6  -6    6.14    2.33
  -4   6  -6    8.73    3.51
  -4   6  -6    7.62    3.41
   4   6   7    3.35    2.99
  -4   6  -7    5.61    3.05
   4   6   7    3.63    2.98
  -4  -6  -7    5.35    3.19
  -4   6  -7    1.68    2.70
  -4   6  -7   -0.70    2.37
   4   6   8   -0.28    2.65
  -4   6  -8   -1.33    2.01
   4   6   8   -1.58    2.69
  -4  -6  -8   -1.15    2.25
  -4   6  -8   -2.13    2.93
  -4   6  -8   -0.55    2.14
  -4   6  -9   -1.02    2.36
  -4   6  -9    1.45    2.63
   4   6   9    4.25    2.88
   4   6   9    0.87    2.20
  -4   6 -10   -0.98    2.76
  -4   6 -10    2.14    2.23
   4   6  10    6.87    3.64
   4   6  10    5.07    3.13
  -4   6 -11    3.53    2.59
  -4   6 -11    1.13    2.74
   4   6  11    5.90    3.51
   4   6  11    3.45    3.05
  -4   6 -12   -0.59    2.28
  -4   6 -12    1.14    2.27
   4   6  12   -0.15    2.07
   4   6  12    7.20    3.57
  -4   6 -13    3.35    2.51
  -4   6 -13   -0.39    2.38
   4   6  13    4.93    2.78
   4   6  13    4.22    2.86
  -4   6 -14    6.21    3.32
  -4   6 -14   -0.09    2.21
   4   6  14   -0.95    1.98
   4   6  14    2.62    3.04
  -4   6 -15    0.27    2.02
  -4   6 -15    3.34    3.02
   4   6  15    2.71    2.31
   4   6  15    3.17    2.79
  -4   6 -16    2.42    2.66
  -4   6 -16    3.49    2.21
   4   6  16    6.97    3.13
   4   6  16    5.44    2.74
  -4   6 -17    4.24    2.48
  -4   6 -17    1.00    1.93
   4   6  17    7.49    3.01
   4   6  17    3.17    1.96
  -4   6 -18    7.77    2.92
  -4   6 -18    0.46    1.70
   4   6  18    4.21    2.33
   4   6  18    5.52    2.33
   4   6  19    0.98    1.70
  -4   6 -19    1.45    1.64
  -4   6 -19   -0.02    1.80
   4   6  20    4.54    1.91
  -4   6 -20    4.38    2.18
   4  -7 -22   -0.45    1.34
   4  -7 -21    0.88    1.97
   4   7 -21    6.92    2.77
  -4   7  20   14.65    3.47
   4  -7 -20   14.90    3.51
   4   7 -20    8.70    3.08
  -4   7  19    0.27    2.15
   4  -7 -19   -0.84    1.88
   4   7 -19   -0.41    2.19
   4   7 -19    0.89    2.03
   4   7 -18    9.90    3.34
   4  -7 -18    4.45    2.54
  -4   7  18    8.30    3.31
   4   7 -17    8.13    3.77
   4   7 -17    1.55    2.35
   4  -7 -17    1.14    2.50
  -4   7  17    2.53    2.58
   4   7 -16   71.63    9.26
   4   7 -16   75.00    8.59
  -4   7  16   77.16    8.72
   4   7 -15   27.58    5.89
   4   7 -15   39.99    6.60
  -4   7  15   23.90    5.45
   4   7 -14    1.36    2.45
   4   7 -14    2.24    2.81
   4   7 -14    9.34    3.98
  -4   7  14    4.01    3.20
   4   7 -13    0.10    2.02
   4   7 -13    3.72    2.52
   4   7 -13    3.68    3.17
  -4   7  13   -2.29    2.61
   4   7 -12    4.15    3.16
   4   7 -12    6.59    2.77
   4   7 -12    6.05    3.35
  -4   7  12    3.29    3.13
   4   7 -11   -1.39    2.27
   4   7 -11    1.34    2.68
   4   7 -11    1.44    2.32
  -4   7  11    0.89    2.76
   4   7 -10   51.14    8.09
   4   7 -10   51.45    6.79
   4   7 -10   52.22    7.78
  -4   7  10   54.15    7.95
  -4   7   9   23.16    5.78
   4   7  -9   20.05    4.68
   4   7  -9   25.82    4.92
  -4  -7   9   13.50    4.27
  -4   7   9   26.66    5.64
  -4   7   8    7.70    3.58
   4   7  -8    6.59    3.71
  -4   7   8    7.51    3.34
  -4  -7   8    5.78    3.33
   4   7  -8    0.86    2.93
  -4   7   7    9.22    4.09
  -4  -7   7    4.70    2.61
  -4   7   7    7.49    3.86
   4   7  -7    4.46    2.75
   4   7  -6    3.82    2.46
  -4   7   6    4.78    3.22
  -4   7   6    3.22    3.73
   4   7  -6   -0.12    2.20
  -4  -7   5   10.17    3.12
  -4   7   5   11.82    4.15
  -4   7   5   10.77    4.09
   4   7  -5   14.23    3.69
  -4  -7   4   15.90    4.35
  -4   7   4   13.85    4.05
  -4   7   4   13.97    4.51
   4   7  -4   17.96    4.39
  -4  -7   3   29.67    5.99
  -4   7   3   19.25    5.10
  -4   7   3   21.18    5.03
   4   7  -3   25.78    5.20
   4   7  -2   65.71    7.71
   4   7  -2   61.76    7.92
  -4   7   2   80.15    9.50
  -4   7   2   83.34    9.62
   4   7  -1   75.52    8.33
   4   7  -1   71.37    8.46
  -4   7   1   73.74    9.07
  -4   7   1   77.02    9.20
   4   7   0  114.55    9.62
  -4   7   0  121.50   11.40
  -4   7   0  110.77   10.95
   4   7   0  104.70   10.08
   4   7   1    5.87    3.09
  -4   7  -1    5.16    3.41
  -4   7  -1    0.17    2.52
  -4  -7  -1    7.28    3.40
  -4   7  -1    5.11    3.15
  -4   7  -1    4.61    2.95
  -4   7  -2   81.47    9.31
   4   7   2   63.90    8.27
  -4   7  -2   71.67    8.91
  -4  -7  -2   64.08    7.87
  -4   7  -2   80.94    9.26
  -4   7  -2   79.62    9.04
   4   7   3   23.66    5.34
  -4   7  -3   14.96    4.79
  -4   7  -3   24.56    5.50
  -4  -7  -3   23.56    5.15
  -4   7  -3   34.29    6.10
  -4   7  -3   30.33    5.74
   4   7   4   69.21    8.38
  -4   7  -4   59.82    8.21
  -4   7  -4   66.88    8.90
  -4  -7  -4   71.38    8.31
  -4   7  -4   76.72    8.74
  -4   7  -4   64.66    8.39
  -4   7  -5   -1.90    3.21
  -4   7  -5   -2.33    2.32
  -4  -7  -5    2.53    2.33
   4   7   5    4.19    3.30
  -4   7  -6   28.21    5.74
  -4   7  -6   33.78    6.79
  -4  -7  -6   42.01    6.66
  -4   7  -6   39.07    6.82
   4   7   6   35.48    6.41
   4   7   7   27.34    6.05
  -4   7  -7   19.48    5.03
   4   7   7   19.24    4.47
  -4  -7  -7   19.43    4.75
  -4   7  -7   16.56    4.96
  -4   7  -7   24.46    5.67
   4   7   8    2.67    2.54
   4   7   8    0.41    2.30
  -4   7  -8    0.89    2.55
  -4   7  -8    0.55    2.73
   4   7   9    6.62    3.19
   4   7   9    7.27    2.98
  -4   7  -9    2.50    2.61
  -4   7  -9    9.18    3.79
   4   7  10    2.93    3.34
   4   7  10   -2.25    1.98
  -4   7 -10    2.20    2.91
  -4   7 -10   -0.62    2.06
   4   7  11    9.90    3.74
   4   7  11    7.02    2.95
  -4   7 -11    3.56    3.08
  -4   7 -11    5.78    3.03
   4   7  12    5.84    2.32
   4   7  12    9.26    3.18
  -4   7 -12    4.39    2.65
  -4   7 -12    4.50    2.85
   4   7  13   18.68    4.69
   4   7  13   20.25    4.35
  -4   7 -13   21.68    5.48
  -4   7 -13   16.83    4.29
   4   7  14    6.72    3.40
   4   7  14   -2.08    2.39
  -4   7 -14    5.67    2.73
  -4   7 -14   -0.45    2.91
   4   7  15    6.57    2.77
   4   7  15    8.41    3.09
  -4   7 -15    8.93    3.82
  -4   7 -15    5.05    2.48
   4   7  16    0.68    1.75
   4   7  16   -0.96    1.71
  -4   7 -16    2.97    2.58
  -4   7 -16   -2.30    2.38
   4   7  17    2.74    2.16
   4   7  17   -2.19    1.86
  -4   7 -17    2.04    2.40
  -4   7 -17   -3.93    2.13
   4   7  18   -0.83    1.60
  -4   7 -18    3.02    2.30
   4   7  18    2.40    1.71
   4   7  19    0.50    1.45
  -4   7 -19   -0.38    1.51
   4   7  19   -1.07    1.44
  -4   7 -20    0.84    1.35
   4  -8 -21   -1.00    1.45
   4  -8 -20    1.48    1.75
   4   8 -20   -0.07    1.52
  -4   8  20   -2.66    2.22
   4   8 -20    3.34    1.98
   4  -8 -19   -0.81    1.43
   4   8 -19    1.88    2.45
  -4   8  19    1.04    2.13
   4   8 -19    0.76    1.98
   4   8 -18   -0.93    2.08
  -4   8  18    1.35    2.44
   4   8 -18    3.22    2.40
   4   8 -17    2.37    2.45
  -4   8  17    1.02    2.21
   4   8 -16    1.75    2.69
   4   8 -16    0.79    3.07
  -4   8  16    2.22    2.68
   4   8 -15   -1.59    2.38
   4   8 -15    2.35    3.11
  -4   8  15    1.93    3.07
   4   8 -14    1.89    2.52
   4   8 -14    6.51    2.63
   4   8 -14    4.17    3.39
  -4   8  14    7.31    3.81
   4   8 -13    2.79    1.94
   4   8 -13    4.27    2.73
   4   8 -13    1.39    2.47
  -4   8  13    3.98    3.00
   4   8 -12   58.55    8.46
   4   8 -12   41.85    5.93
   4   8 -12   47.95    7.08
  -4   8  12   52.61    7.87
   4   8 -11   58.41    8.51
   4   8 -11   48.14    6.31
  -4   8  11   52.24    7.78
   4   8 -11   62.80    8.03
  -4   8  10   34.39    6.38
   4   8 -10   30.80    6.14
   4   8 -10   41.55    6.02
  -4   8   9   33.16    6.55
   4   8  -9   30.28    5.98
   4   8  -9   27.55    5.48
  -4   8   8    6.65    3.90
   4   8  -8    6.05    2.70
   4   8  -8    9.77    3.87
   4   8  -7    4.84    2.95
  -4   8   7    7.66    3.43
   4   8  -7    6.91    3.38
   4   8  -6    7.12    3.80
   4   8  -6    4.44    2.60
  -4   8   6    2.80    2.70
  -4   8   6    9.67    4.04
   4   8  -6    4.83    3.20
   4   8  -5   43.96    6.33
  -4   8   5   49.23    7.64
   4   8  -5   40.60    5.37
  -4   8   5   53.46    7.89
   4   8  -5   42.18    6.36
  -4   8   4    2.76    3.02
  -4   8   4    6.97    3.67
   4   8  -4    0.99    2.58
  -4  -8   4    0.13    1.97
  -4   8   4   -2.46    3.12
   4   8  -4    1.83    2.55
  -4   8   3   15.32    4.22
  -4   8   3   30.00    6.41
  -4   8   3   25.62    5.62
   4   8  -3   19.60    4.68
  -4   8   2   -0.76    2.40
  -4   8   2    6.90    3.67
  -4   8   2    5.64    3.78
   4   8  -2    7.71    3.32
  -4   8   1    8.59    3.54
  -4   8   1   18.17    5.24
  -4   8   1   16.61    5.08
   4   8  -1   13.77    4.10
   4   8   0   42.10    6.92
  -4   8   0   48.77    7.55
  -4   8   0   56.12    8.05
  -4   8   0   46.47    7.36
   4   8   0   47.30    6.82
   4   8   1   30.98    5.77
  -4   8  -1   38.31    6.51
  -4   8  -1   33.83    6.59
  -4   8  -1   47.76    7.15
   4   8   1   41.27    6.68
   4   8   2   29.86    5.71
  -4   8  -2   41.09    6.90
  -4   8  -2   32.70    6.14
  -4  -8  -2   30.85    5.56
  -4   8  -2   30.41    5.98
  -4   8  -2   35.69    6.33
   4   8   3    5.82    3.40
  -4   8  -3    5.07    2.87
  -4   8  -3    2.89    3.07
  -4  -8  -3    9.88    3.63
  -4   8  -3   11.20    4.24
  -4   8  -3    5.86    3.48
  -4   8  -4  121.73   11.51
   4   8   4  108.78   10.94
  -4   8  -4  141.63   12.87
  -4  -8  -4  125.71   11.28
  -4   8  -4  141.68   11.81
  -4   8  -4  131.85   11.90
  -4   8  -5   -2.92    4.23
   4   8   5    3.50    3.02
  -4   8  -5   -7.49    3.50
  -4   8  -6    3.89    2.35
   4   8   6   10.73    4.04
  -4   8  -6    2.88    2.39
  -4   8  -7   -0.14    2.97
   4   8   7    3.40    2.54
  -4   8  -7   -3.55    3.49
  -4   8  -8    1.66    2.29
   4   8   8   -1.88    2.24
  -4   8  -8   -0.37    2.86
  -4   8  -9    3.06    2.82
   4   8   9    2.51    2.30
  -4   8  -9   -1.01    2.22
  -4   8 -10    2.95    2.69
   4   8  10    4.19    2.62
  -4   8 -10    1.73    2.21
  -4   8 -11    4.02    2.72
   4   8  11    8.80    3.76
  -4   8 -11   10.94    3.79
  -4   8 -12    5.92    2.81
   4   8  12    1.48    2.15
  -4   8 -12    3.89    2.60
   4   8  13   -1.13    2.22
   4   8  13    4.22    2.61
  -4   8 -13   -0.48    1.88
  -4   8 -13    0.44    2.36
   4   8  14    1.15    2.02
   4   8  14    0.72    2.23
  -4   8 -14    0.89    2.32
  -4   8 -14   -1.44    2.10
   4   8  15    1.64    2.12
  -4   8 -15   -2.20    2.27
   4   8  15    1.48    1.62
   4   8  16   -0.96    1.95
  -4   8 -16   -0.23    1.83
   4   8  16    2.29    2.07
   4   8  17    1.60    1.89
  -4   8 -17    2.97    1.79
   4   8  17    0.33    1.48
   4   8  18    0.05    1.68
   4   8  18    2.77    1.71
  -4   8 -18    2.08    1.99
  -4   8 -19   -2.16    1.95
   4   9 -20    0.54    1.23
   4  -9 -20    1.32    1.47
  -4   9  19    2.06    1.96
   4   9 -19   -0.51    1.51
   4  -9 -19    1.02    1.82
  -4   9  18   10.20    3.43
   4   9 -18    4.31    2.50
   4   9 -18    6.39    2.38
  -4   9  17    0.21    2.15
   4   9 -17    3.97    2.77
   4   9 -17    1.61    1.74
  -4   9  16    1.60    2.49
   4   9 -16    4.41    2.73
   4  -9 -16    0.38    2.40
   4   9 -16    4.39    2.77
   4   9 -15   15.18    4.24
  -4   9  15   23.01    5.21
   4   9 -15   16.75    4.08
   4   9 -14    5.13    2.98
   4   9 -14    0.61    2.15
  -4   9  14    5.35    3.60
   4   9 -14    3.15    2.43
   4   9 -13    2.52    2.46
   4   9 -13    0.95    1.91
  -4   9  13    3.87    2.88
   4   9 -13    3.56    2.17
   4   9 -12    1.24    2.28
   4   9 -12    2.98    2.70
   4   9 -12    4.04    2.98
  -4   9  12    1.03    2.08
  -4   9  11    1.22    3.12
   4   9 -11   -1.59    2.17
  -4   9  11    2.03    3.03
   4   9 -11    5.47    3.21
  -4   9  10   84.21    9.96
   4   9 -10   98.38    9.10
   4   9 -10  112.62   10.63
  -4   9  10  123.05   11.57
  -4   9   9    1.58    2.73
   4   9  -9    2.68    2.75
   4   9  -9    5.79    3.21
  -4   9   9    8.47    3.72
  -4   9   8   18.79    5.24
   4   9  -8   30.13    5.80
   4   9  -8   27.81    5.61
  -4   9   8   34.02    7.10
  -4   9   7    4.70    3.55
   4   9  -7    6.20    2.84
   4   9  -7    2.68    2.53
  -4   9   7    6.34    3.98
   4   9  -6   35.38    5.87
  -4   9   6   47.26    7.46
  -4   9   6   28.93    6.12
   4   9  -6   46.39    6.00
   4   9  -5   13.53    4.26
  -4   9   5    6.80    2.44
  -4   9   5   14.28    4.45
   4   9  -5    0.76    2.28
  -4   9   4    4.80    2.50
   4   9  -4    1.02    2.99
  -4   9   4    7.07    3.64
  -4   9   3    4.89    3.61
  -4   9   3    6.32    3.21
   4   9  -2   69.68    7.63
  -4   9   2   70.48    8.80
  -4   9   2   74.69    9.38
   4   9  -1   54.55    6.91
  -4   9   1   62.11    8.29
  -4   9   1   65.26    8.69
   4   9   0   69.27    7.63
  -4   9   0   74.92    9.27
  -4   9   0   56.94    8.36
   4   9   1  128.84   10.12
   4   9   1  133.92   11.38
  -4   9  -1  142.63   12.50
  -4   9  -1  144.94   12.64
   4   9   2  198.20   13.48
  -4   9  -2  203.87   14.46
  -4   9  -2  212.06   15.65
   4   9   3   98.79    9.76
  -4   9  -3   90.40    9.82
  -4   9  -3  105.11   11.42
   4   9   4   89.18    9.49
  -4   9  -4   88.10    9.69
  -4   9  -4   87.52   10.17
  -4   9  -5    7.48    3.93
   4   9   5    8.10    3.96
  -4   9  -5    2.00    2.45
  -4   9  -6    0.11    2.09
   4   9   6    6.10    3.47
  -4   9  -6   -0.70    2.50
   4   9   7   54.31    7.63
  -4   9  -7   66.90    8.14
  -4   9  -7   71.08    8.93
  -4   9  -8    5.70    2.94
   4   9   8    6.16    3.37
  -4   9  -8    5.94    2.75
   4   9   9   68.99    8.34
  -4   9  -9   51.40    7.04
  -4   9  -9   68.46    8.63
  -4   9 -10    1.14    2.00
   4   9  10    1.80    2.51
  -4   9 -11   12.94    3.82
   4   9  11   10.75    3.31
  -4   9 -12   19.48    5.22
   4   9  12    1.30    2.42
  -4   9 -13    8.06    3.52
   4   9  13    7.91    3.61
  -4   9 -14   -3.10    2.86
   4   9  14   -0.30    2.25
  -4   9 -15    9.55    3.18
   4   9  15    6.60    2.62
  -4   9 -16    1.22    1.98
   4   9  16   -0.32    1.67
  -4   9 -17   -2.34    1.75
   4   9  17    4.15    2.08
  -4   9 -18   -0.06    1.44
   4   9  18    0.22    1.43
   4 -10 -19    0.40    1.24
   4  10 -19   -1.96    1.94
   4  10 -18    2.06    1.88
  -4  10  18    0.12    1.87
   4  10 -17    5.66    2.97
  -4  10  17    2.38    1.92
   4  10 -16   -0.56    1.85
  -4  10  16    4.39    2.81
   4  10 -15    2.93    3.22
  -4  10  15    0.26    1.94
   4  10 -14   -2.19    2.81
  -4  10  14   -1.51    2.22
   4  10 -14    5.44    3.01
   4  10 -13    2.62    2.66
   4  10 -13    0.52    1.91
  -4  10  13    4.08    3.04
   4  10 -13   -0.63    1.98
   4  10 -12    3.47    2.41
  -4  10  12   -0.85    2.16
   4  10 -12    2.32    2.77
   4  10 -11    2.37    2.19
   4  10 -11    0.64    2.32
  -4  10  11    1.39    2.17
  -4  10  11    5.03    3.40
  -4  10  10    3.75    2.72
   4  10 -10    8.43    3.07
   4  10 -10    7.02    2.92
  -4  10  10    2.23    2.32
  -4  10   9   15.51    4.18
   4  10  -9   10.29    3.14
   4  10  -9    8.27    3.09
  -4  10   9   15.30    4.31
  -4  10   8    2.70    2.50
   4  10  -8    2.26    3.12
   4  10  -8   -1.16    2.26
  -4  10   8    8.88    4.15
  -4  10   7    2.62    3.86
   4  10  -7    4.85    3.43
   4  10  -7    2.74    3.04
  -4  10   7    0.97    2.24
  -4  10   6   25.20    5.41
   4  10  -6   19.29    4.62
  -4  10   6   22.65    5.35
   4  10  -6   16.35    4.16
   4  10  -6   20.20    4.46
   4  10  -5    3.67    2.86
  -4  10   5    2.00    2.37
   4  10  -5   -0.78    2.75
  -4  10   5    3.94    3.46
   4  10  -4   10.37    3.93
  -4  10   4    4.33    3.06
   4  10  -4    1.90    2.37
  -4  10   4    5.37    3.24
   4  10  -3   61.87    7.88
   4  10  -3   52.13    6.69
  -4  10   3   65.69    9.04
  -4  10   3   62.83    8.16
  -4  10   2    0.59    2.51
  -4  10   2    2.94    3.28
  -4  10   1   35.03    6.06
  -4  10   1   40.05    7.05
   4  10  -1   34.62    5.18
  -4  10   0   -1.88    2.12
  -4  10   0    2.09    3.36
   4  10   0   -4.14    3.62
  -4  10  -1   11.76    4.22
  -4  10  -1   19.26    5.23
   4  10   1    9.49    4.12
   4  10   2  124.59    9.96
  -4  10  -2  122.54   11.91
  -4  10  -2  120.82   11.02
   4  10   2  122.59   10.20
   4  10   3   39.40    6.00
  -4  10  -3   39.25    6.61
  -4  10  -3   40.25    6.93
   4  10   4   43.60    6.47
  -4  10  -4   37.69    6.09
  -4  10  -4   39.93    6.80
   4  10   5   29.47    5.50
  -4  10  -5   24.78    5.36
  -4  10  -5   39.48    6.91
   4  10   6    5.90    2.74
  -4  10  -6    6.20    2.69
   4  10   7    2.70    2.35
  -4  10  -7    1.53    2.30
   4  10   8    1.53    2.00
  -4  10  -8   -0.64    2.96
   4  10   9    3.83    2.61
  -4  10  -9   -2.62    2.67
   4  10  10   -1.73    2.64
  -4  10 -10   -4.58    3.15
   4  10  11    2.35    2.07
  -4  10 -11    1.89    2.17
   4  10  12    0.80    2.69
  -4  10 -12   -0.90    2.59
   4  10  13    0.73    2.09
  -4  10 -13   -3.09    2.64
   4  10  14   -1.77    1.98
  -4  10 -14    2.67    2.27
   4  10  15    1.12    1.62
  -4  10 -15   -0.35    1.67
   4  10  16   -2.02    1.68
  -4  10 -16    1.54    2.04
   4  10  17    4.07    1.75
  -4  10 -17    2.57    1.65
   4  11 -17   -0.93    1.58
  -4  11  17    0.31    1.62
   4  11 -16    0.10    1.97
  -4  11  16    2.58    1.61
   4 -11 -16    2.57    1.83
  -4  11  16    1.04    1.90
   4  11 -15   -0.83    1.73
  -4  11  15    1.63    2.11
  -4  11  15    0.16    1.63
   4  11 -14    2.05    2.64
  -4  11  14    6.85    2.92
   4  11 -13    8.08    3.70
   4  11 -13    4.92    2.92
  -4  11  13    3.74    2.52
   4  11 -12    4.66    3.18
   4  11 -12    4.15    2.68
  -4  11  12    2.37    2.95
   4  11 -11   -1.26    2.42
  -4  11  11    3.47    3.01
  -4  11  11    0.33    2.51
  -4  11  10    6.63    3.58
   4  11 -10    1.91    3.10
  -4  11  10    6.79    3.63
  -4  11   9    4.17    3.31
   4  11  -9    4.85    2.93
  -4  11   9    3.37    2.78
  -4  11   8   12.44    4.06
   4  11  -8   16.97    3.90
  -4  11   8   17.06    4.29
  -4  11   7    6.48    3.46
  -4  11   7    6.65    3.02
   4  11  -7    3.88    2.90
  -4  11   6    7.55    3.43
   4  11  -6    8.51    3.34
  -4  11   6    9.36    3.87
   4  11  -6    1.19    2.05
   4  11  -6    5.14    3.57
  -4  11   5   18.23    4.77
   4  11  -5    9.40    3.23
  -4  11   5   16.03    4.50
   4  11  -5    7.30    2.78
   4  11  -5   14.08    3.98
   4  11  -4   -0.82    2.63
  -4  11   4   -1.27    3.28
   4  11  -4    3.31    2.55
  -4  11   4    5.23    3.32
   4  11  -3    8.92    2.81
  -4  11   3   16.58    4.75
   4  11  -3   12.64    4.24
  -4  11   3    9.73    3.55
   4  11  -2   -2.15    2.97
  -4  11   2    1.56    2.35
   4  11  -2    3.46    2.62
  -4  11   2   -2.55    2.19
   4  11  -1    3.74    2.64
  -4  11   1    1.94    2.80
  -4  11   1    4.96    3.18
   4  11   0    0.03    2.98
  -4  11   0   -1.29    2.51
  -4  11   0    1.23    2.51
   4  11   1   10.90    3.51
  -4  11  -1    5.92    2.81
  -4  11  -1   13.87    4.65
   4  11   2    2.62    2.45
  -4  11  -2    9.08    3.95
   4  11   3    0.67    2.67
  -4  11  -3    4.04    2.96
   4  11   4   13.06    3.72
  -4  11  -4   20.31    5.32
   4  11   5    2.98    2.27
  -4  11  -5    2.89    3.44
   4  11   6   12.84    3.47
  -4  11  -6   15.89    4.57
   4  11   7    1.61    2.22
  -4  11  -7    1.90    2.60
   4  11   8    2.54    2.00
  -4  11  -8    3.68    2.39
   4  11   9   22.39    4.62
  -4  11  -9   46.46    6.68
   4  11  10   -0.32    1.95
  -4  11 -10    3.22    2.58
   4  11  11    9.27    2.97
  -4  11 -11   10.97    3.90
   4  11  12    0.81    1.89
  -4  11 -12    0.62    1.92
   4  11  13   -1.52    1.73
  -4  11 -13    0.92    1.83
   4  11  14   -2.73    2.02
  -4  11 -14   -3.13    2.24
   4  11  15    0.26    1.32
  -4  11 -15    2.07    1.57
   4  12 -16   -1.46    1.73
  -4  12  15    1.89    1.97
   4  12 -15    1.92    1.91
  -4  12  15    3.00    1.52
  -4  12  14    2.98    2.12
   4  12 -14    2.78    2.01
  -4  12  14    3.13    2.20
   4  12 -13    5.21    2.56
  -4  12  13    3.90    2.39
   4  12 -12    3.54    2.93
   4  12 -12    2.46    2.97
  -4  12  12   -1.57    2.10
   4  12 -11   10.75    3.36
   4  12 -11    4.56    2.94
  -4  12  11   10.55    3.17
   4  12 -10    1.85    1.89
   4  12 -10   -7.02    2.98
  -4  12  10   -1.22    1.99
  -4  12  10   -0.27    2.71
   4  12  -9    3.43    2.35
  -4  12   9    2.01    2.53
   4  12  -9    0.56    2.30
  -4  12   9    5.64    2.66
   4  12  -8    3.91    2.59
  -4  12   8    2.48    2.80
   4  12  -8   -1.83    2.79
  -4  12   8    3.10    2.83
   4  12  -7    5.87    2.74
  -4  12   7    2.87    2.73
   4  12  -7    3.27    2.99
  -4  12   7    4.56    2.91
  -4  12   6    4.19    2.52
   4  12  -6    4.25    2.78
  -4  12   6    1.52    2.17
   4  12  -5    7.97    3.66
  -4  12   5    3.25    2.80
   4  12  -5    5.71    3.33
  -4  12   5    3.83    2.07
   4  12  -4    1.10    2.17
  -4  12   4   -3.76    3.21
   4  12  -4    3.60    3.12
  -4  12   4   -3.11    3.12
   4  12  -3   -0.41    2.45
   4  12  -3    1.87    2.51
  -4  12   3    4.31    3.02
   4  12  -2   -1.58    2.74
   4  12  -2    0.89    2.66
  -4  12   2    0.51    2.36
   4  12  -1    1.80    3.68
   4  12  -1   10.94    3.76
  -4  12   1    1.84    2.22
   4  12   0   45.80    5.85
   4  12   0   44.19    6.42
  -4  12   0   43.23    7.15
   4  12   1   -2.69    2.43
   4  12   1    0.96    3.11
  -4  12  -1   -1.34    3.26
   4  12   2    0.47    2.76
  -4  12  -2    3.88    2.43
   4  12   3    2.36    2.60
  -4  12  -3    3.30    2.55
   4  12   4    0.71    2.57
  -4  12  -4    2.92    2.88
   4  12   5   55.34    6.61
  -4  12  -5   66.78    8.27
  -4  12  -6    0.47    2.20
   4  12   6   -0.63    1.77
   4  12   6    2.00    2.23
  -4  12  -7    9.94    3.84
   4  12   7    5.52    2.62
  -4  12  -8   -2.92    2.06
   4  12   8    1.96    2.39
  -4  12  -9    1.45    2.23
   4  12   9    1.95    2.22
  -4  12 -10    0.41    2.03
   4  12  10   -1.49    2.12
  -4  12 -11    7.59    2.70
   4  12  11    7.56    2.55
  -4  12 -12    1.47    2.08
   4  12  12   -1.14    1.70
  -4  12 -13    2.22    1.84
   4  12  13    4.13    1.99
  -4  12 -14    1.89    1.47
   4  12  14   -1.00    1.32
   4  13 -13   -3.46    1.96
  -4  13  13    0.32    1.46
  -4  13  12   -0.73    1.58
   4  13 -12    0.80    1.62
  -4  13  12    1.83    1.57
   4  13 -11    2.40    2.32
   4  13 -11    4.15    2.40
  -4  13  11   -0.76    1.65
   4  13 -10    2.32    1.88
   4  13 -10    3.35    2.25
  -4  13  10    1.04    2.06
   4  13  -9    0.30    1.45
  -4  13   9   -1.58    1.96
   4  13  -9   -3.14    2.52
  -4  13   9    2.35    2.09
   4  13  -8    4.19    2.50
  -4  13   8    7.16    3.29
   4  13  -8    1.21    2.10
  -4  13   7    6.40    3.21
   4  13  -7    1.90    2.49
  -4  13   6    0.07    2.15
   4  13  -6    3.76    2.55
  -4  13   5   11.43    3.73
   4  13  -5    6.29    2.92
  -4  13   4    1.20    2.66
   4  13  -4    1.89    2.73
   4  13  -4    1.65    2.56
  -4  13   3   40.85    6.57
   4  13  -3   37.61    5.40
   4  13  -3   20.91    4.56
  -4  13   2    4.72    3.17
   4  13  -2    7.48    4.71
   4  13  -2    1.54    2.60
  -4  13   1    5.88    3.26
   4  13  -1    4.48    3.11
   4  13  -1    6.60    3.08
  -4  13   0    2.29    3.26
   4  13   0    0.88    3.31
   4  13   0    0.92    2.52
  -4  13  -1   29.61    5.76
   4  13   1   20.32    4.04
   4  13   1   20.42    4.11
  -4  13  -2   -0.23    2.91
   4  13   2    4.63    2.95
   4  13   2    4.63    2.68
  -4  13  -3    4.20    2.70
   4  13   3    3.12    2.48
   4  13   3    5.80    3.04
  -4  13  -4   23.12    4.73
   4  13   4   16.27    3.58
   4  13   4   10.12    3.56
  -4  13  -5    0.03    2.30
   4  13   5    0.67    2.22
   4  13   5   -2.71    1.91
   4  13   6   13.34    3.54
   4  13   6   11.53    2.79
  -4  13  -7    1.96    2.25
   4  13   7    0.13    2.21
   4  13   7    4.65    1.99
   4  13   8    8.89    2.65
   4  13   8    5.23    1.93
   4  13   9   -2.08    2.06
  -4  13  -9    6.57    2.71
   4  13   9    3.29    1.78
   4  13   9    2.88    2.00
  -4  13 -10    4.05    2.04
   4  13  10    1.66    1.86
   4  13  10    1.29    1.43
  -4  13 -11    1.16    1.62
   4  13  11   -0.76    1.46
   4  13  11    1.10    1.70
  -4  13 -12    2.28    1.86
  -4  14  11    9.57    2.45
  -4  14  10   -1.42    1.77
   4  14  -9    1.02    1.79
  -4  14   9    5.21    1.87
   4  14  -8    1.90    2.03
  -4  14   8   11.68    3.24
  -4  14   7    2.77    2.35
   4  14  -7    1.71    2.23
  -4  14   6   13.27    3.78
   4  14  -6    5.26    2.00
  -4  14   5   -1.77    2.44
   4  14  -5    0.28    1.76
  -4  14   4   17.43    4.12
   4  14  -4    5.37    2.31
  -4  14   3    3.16    3.03
   4  14  -3    3.69    2.42
   4  14  -2   -0.82    1.99
   4  14  -2    0.21    2.06
  -4  14   2   -0.97    2.28
   4  14  -1    6.33    2.71
   4  14  -1   19.00    3.93
  -4  14   1   13.81    3.89
   4  14   0    2.12    2.65
   4  14   0    1.05    2.54
  -4  14   0   -1.24    2.46
   4  14   1    0.86    1.95
   4  14   1    6.53    2.93
  -4  14  -1   11.54    3.45
   4  14   2    2.59    2.19
   4  14   2    7.37    2.77
  -4  14  -2    1.94    2.29
   4  14   3    0.87    1.84
   4  14   3    0.00    1.99
  -4  14  -3   -2.25    2.36
   4  14   4   -0.86    1.56
   4  14   4   -0.58    1.88
  -4  14  -4   -0.52    2.15
   4  14   5    0.27    1.39
   4  14   5    3.51    2.21
  -4  14  -5    4.19    2.53
   4  14   6    4.78    1.81
   4  14   6    4.63    2.25
  -4  14  -6    1.96    1.83
   4  14   7    2.59    1.75
  -4  14  -7   -0.45    2.11
   4  14   8    3.09    1.89
  -4  14  -8    7.11    2.38
   4  14   9    0.54    1.44
  -4  14  -9   -5.15    2.20
  -4  15   7   21.69    3.19
  -4  15   7   14.90    3.35
  -4  15   6   26.67    3.59
  -4  15   6   16.94    3.55
   4  15  -5    2.63    1.85
  -4  15   5    3.59    1.70
  -4  15   5    2.71    2.10
   4  15  -4   -0.51    1.39
  -4  15   4    2.60    1.47
  -4  15   4   -0.81    1.84
   4  15  -3   -1.44    1.57
  -4  15   3   -0.08    1.14
  -4  15   3    0.86    2.10
   4  15  -2    2.91    1.77
  -4  15   2    1.87    2.09
   4  15  -1    3.12    1.86
  -4  15   1    6.49    2.70
  -4  15   0    4.39    2.83
   4  15   0    0.50    1.46
   4  15   0    4.17    2.66
  -4  15  -1   10.85    3.11
   4  15   1   16.44    3.17
  -4  15  -2    7.71    2.68
   4  15   2   10.47    2.73
  -4  15  -3    1.48    1.74
   4  15   3    0.04    1.64
  -4  15  -4   -0.29    1.64
   4  15   4    0.66    1.74
  -4  15  -5    4.88    2.02
   4  15   5    5.47    1.95
  -4  15  -6   10.47    2.68
   5   0 -21    0.34    1.48
   5   0 -20    3.93    2.27
   5   0 -19    1.13    2.42
   5   0 -18   -0.17    1.94
   5   0 -17    1.70    2.47
   5   0 -16   -1.57    2.44
   5   0 -15    3.97    3.02
   5   0 -14   14.79    4.50
   5   0 -14   18.20    4.35
   5   0 -13    3.36    3.54
   5   0 -13   -0.58    2.17
   5   0 -12    5.79    3.13
   5   0 -12    5.05    2.99
   5   0 -12    6.13    2.95
   5   0 -11    6.70    3.72
   5   0 -11    0.70    1.98
   5   0 -11    0.34    2.27
   5   0 -10    8.44    3.77
   5   0 -10   12.57    4.15
   5   0  -9    0.50    2.91
   5   0  -9    2.61    3.07
   5   0  -8  435.38   23.60
   5   0  -8  476.24   21.70
   5   0  -7    2.75    2.93
   5   0  -6   43.67    7.05
  -5   0   5   -0.25    3.33
   5   0  -5    2.61    3.19
  -5   0   5    3.21    2.65
  -5   0   4  195.17   13.96
   5   0  -4  186.30   13.55
  -5   0   4  169.87   12.60
  -5   0   3    3.86    3.07
   5   0  -3    2.47    3.69
  -5   0   3   -0.05    2.28
  -5   0   2   94.75    9.82
   5   0  -2   89.87    9.43
  -5   0   1   -0.60    2.17
   5   0  -1   -1.20    2.78
   5   0   0   25.42    5.69
  -5   0   0   20.07    4.86
   5   0   0   20.34    5.40
   5   0   1    6.93    3.63
  -5   0  -1    1.06    2.41
   5   0   1    5.08    2.91
   5   0   2  106.00   10.86
  -5   0  -2   95.28   10.08
   5   0   2  126.83   11.22
  -5   0  -2   95.89    9.59
   5   0   3    1.59    2.67
   5   0   3   -0.58    2.13
  -5   0  -3   -1.35    3.05
  -5   0  -3    1.47    3.11
  -5   0  -4  214.00   14.73
   5   0   4  217.19   14.23
   5   0   4  233.39   15.49
   5   0   5   -1.08    2.27
   5   0   5    5.11    4.05
  -5   0  -5   -0.78    2.19
  -5   0  -6  115.38   11.19
   5   0   6  116.53   10.48
   5   0   6  105.63   10.76
   5   0   7    4.18    2.99
   5   0   7    2.51    3.50
  -5   0  -7   -0.40    2.26
   5   0   8   68.88    7.79
  -5   0  -8   58.78    7.99
   5   0   8   60.16    8.00
   5   0   9   -1.20    2.00
  -5   0  -9    1.47    2.36
   5   0  10   -2.29    2.77
  -5   0 -10   -0.68    2.11
   5   0  11    4.04    2.87
  -5   0 -11    3.84    3.22
   5   0  12   17.76    4.13
  -5   0 -12   16.50    4.38
   5   0  13   -1.38    2.16
  -5   0 -13   -0.60    2.02
   5   0  14    9.73    3.20
  -5   0 -14   12.63    3.63
   5   0  15    2.41    2.27
  -5   0 -15    3.14    2.11
   5   0  16    2.79    2.04
  -5   0 -16    9.85    3.24
   5   0  17    2.41    1.87
  -5   0 -17    2.86    1.99
   5   0  18    2.09    1.58
  -5   0 -18    2.74    1.82
   5   1 -21   29.63    4.40
   5  -1 -21   23.64    3.82
   5  -1 -20    7.47    2.92
   5   1 -20    4.27    2.18
   5  -1 -19    0.42    2.27
   5   1 -19   -0.48    1.93
   5  -1 -18    4.22    2.55
   5   1 -18    9.89    3.65
   5  -1 -17    2.66    3.13
   5   1 -17    4.66    3.57
   5  -1 -16    3.06    2.97
   5   1 -16    8.05    3.78
   5   1 -15    8.42    2.82
   5  -1 -15    7.53    3.90
   5   1 -15   17.18    4.42
   5   1 -14    1.38    2.22
   5  -1 -14   -0.45    2.47
   5   1 -14    3.44    3.03
   5   1 -13   29.93    6.67
   5  -1 -13   21.16    5.74
   5   1 -13   24.76    5.15
   5  -1 -12   30.86    6.62
   5   1 -12   36.78    7.19
   5   1 -12   34.92    6.14
   5   1 -12   37.58    5.80
   5   1 -11   46.68    6.81
   5   1 -11   51.54    8.32
   5  -1 -11   57.32    8.91
   5  -1 -11   55.58    7.31
   5   1 -11   56.18    6.93
   5  -1 -10    6.46    3.90
   5   1 -10   -0.10    2.19
   5   1 -10    3.09    2.66
   5  -1 -10    1.70    2.83
   5   1 -10    3.58    2.99
   5   1  -9  362.75   18.70
   5   1  -9  371.05   21.50
   5  -1  -9  405.81   19.50
   5   1  -9  403.84   19.27
   5   1  -8   14.81    4.60
   5   1  -8   12.84    4.08
   5  -1  -8   15.62    4.60
   5   1  -8   11.32    3.76
   5   1  -7   -1.39    2.86
   5  -1  -7    1.75    2.96
   5   1  -7   -2.45    3.08
   5   1  -6   -3.32    3.34
   5  -1  -6   -0.63    2.55
   5   1  -6    0.97    2.53
  -5  -1   5   35.13    6.25
   5  -1  -5   47.05    6.97
   5   1  -5   42.00    6.61
  -5   1   5   33.96    6.02
  -5  -1   5   32.89    6.04
  -5  -1   4  127.61   11.08
   5  -1  -4  124.11   10.99
   5   1  -4  143.91   12.18
  -5  -1   4  119.03   11.03
  -5   1   4  148.70   12.21
  -5  -1   3   12.42    4.06
  -5   1   3   10.55    3.47
  -5  -1   3   14.93    4.39
   5  -1  -3   15.36    4.10
   5   1  -3    9.84    3.61
  -5  -1   2   20.79    4.57
   5  -1  -2   17.24    4.77
   5   1  -2   21.00    5.17
  -5   1   2   28.95    5.59
  -5  -1   2   30.72    5.80
  -5   1   2   20.69    4.87
   5  -1  -1    9.80    3.61
   5   1  -1   11.36    3.68
  -5   1   1   12.32    4.13
  -5  -1   1   10.33    4.00
  -5   1   1    6.48    3.06
   5   1   0   19.30    5.14
   5  -1   0   14.58    4.06
   5   1   0   17.36    4.63
  -5   1   0   17.61    4.34
  -5  -1   0   16.32    3.63
  -5   1   0   12.58    3.79
   5  -1   1    4.12    3.77
   5   1   1    1.32    3.07
   5  -1   1    0.80    2.59
   5   1   1    3.51    3.10
  -5   1  -1    1.21    2.44
  -5  -1  -1    2.77    2.45
  -5   1  -1    9.73    4.10
   5  -1   2   92.04   10.02
   5   1   2   98.50   10.46
   5  -1   2   93.64    9.21
   5   1   2  101.19   10.50
  -5   1  -2   99.38   10.46
  -5   1  -2   99.07    9.91
  -5  -1  -2   96.22    9.84
  -5  -1  -2  101.40   10.08
   5  -1   3    6.19    3.59
   5   1   3   -0.35    2.29
   5  -1   3   -1.13    2.45
   5   1   3    0.96    2.11
  -5  -1  -3    1.98    2.78
  -5   1  -3    2.19    3.38
   5  -1   4   40.78    6.23
   5   1   4   36.83    6.54
   5  -1   4   34.99    6.09
   5   1   4   33.18    6.39
  -5   1  -4   38.57    6.80
   5  -1   5    9.21    3.13
   5   1   5   13.31    4.03
   5  -1   5   17.04    4.45
   5   1   5   12.48    3.96
  -5   1  -5   16.70    4.65
   5  -1   6    5.38    3.15
   5   1   6    8.68    3.69
   5  -1   6    7.53    3.54
   5   1   6    2.99    3.67
  -5   1  -6    7.11    3.62
  -5  -1  -6    6.55    4.07
   5   1   7   19.38    5.05
   5  -1   7   25.72    5.71
   5   1   7   15.25    4.44
  -5   1  -7   25.89    5.62
  -5  -1  -7   21.32    4.89
   5   1   8   37.27    6.41
   5  -1   8   38.18    6.30
   5   1   8   36.41    6.41
  -5   1  -8   33.18    6.22
  -5  -1  -8   36.23    6.38
   5   1   9    0.21    1.96
   5  -1   9    2.81    2.52
   5   1   9    0.97    2.17
  -5   1  -9   -1.52    2.03
  -5  -1  -9   -0.10    2.71
   5   1  10    6.11    3.19
   5  -1  10    5.47    2.99
   5   1  10    5.57    2.57
  -5   1 -10    9.08    3.91
  -5  -1 -10    3.99    2.48
   5   1  11    0.67    2.12
  -5   1 -11    0.95    2.10
  -5  -1 -11    4.50    2.85
   5  -1  12    1.04    1.63
   5   1  12   -1.78    1.77
  -5   1 -12    3.46    2.35
  -5  -1 -12    2.48    2.60
   5  -1  13    1.98    2.13
   5   1  13   -0.56    2.18
  -5   1 -13    1.62    2.43
  -5  -1 -13    0.14    2.03
   5  -1  14    2.84    2.45
  -5   1 -14   -0.82    2.26
  -5  -1 -14    2.07    2.49
   5  -1  15    2.82    2.08
   5   1  15    5.68    2.88
  -5   1 -15    5.97    2.61
  -5  -1 -15   -0.68    2.11
   5  -1  16   -1.31    1.63
   5   1  16    2.02    2.10
  -5   1 -16    0.83    1.65
  -5  -1 -16   -4.19    2.34
   5  -1  17   -0.13    1.59
   5   1  17    0.91    1.91
  -5   1 -17    2.23    2.19
  -5  -1 -17    0.34    1.53
   5   1  18   -0.64    1.40
  -5   1 -18    0.14    1.61
  -5  -1 -18   -1.31    1.40
   5   2 -21   12.24    2.85
   5   2 -20   16.27    3.71
   5  -2 -20   11.22    3.37
   5  -2 -19    2.78    2.70
   5   2 -19    0.72    1.78
   5   2 -18    0.01    1.97
   5  -2 -18   -0.70    2.24
   5   2 -17   -0.52    2.10
   5  -2 -17   -4.07    3.00
   5   2 -16    2.62    2.97
   5  -2 -16    0.58    2.33
   5   2 -15   -0.51    2.70
   5  -2 -15   -0.25    2.20
   5   2 -14   22.08    5.17
   5   2 -14   14.05    4.63
   5  -2 -14   12.98    4.51
   5   2 -13   25.11    5.39
   5  -2 -13   17.89    4.79
   5   2 -13   13.27    4.71
   5   2 -12    3.83    3.07
   5   2 -12    4.82    2.68
   5  -2 -12    0.15    2.26
   5   2 -12    4.85    2.66
   5   2 -11    2.65    2.90
   5  -2 -11    0.83    2.23
   5   2 -11    2.29    2.58
   5  -2 -11    3.62    3.74
   5   2 -11    2.32    2.64
   5   2 -10    8.64    3.54
   5  -2 -10    7.73    3.21
   5   2 -10    6.66    2.89
   5   2 -10    4.88    2.70
   5   2  -9   30.71    6.16
   5  -2  -9   38.80    6.45
   5   2  -9   48.04    6.48
   5   2  -9   44.36    7.52
  -5   2   8    5.72    3.15
   5   2  -8    4.84    3.48
   5  -2  -8    7.29    3.85
   5   2  -8    8.21    3.44
   5   2  -8    2.14    2.88
  -5   2   7   10.19    4.07
   5  -2  -7   16.11    4.44
   5   2  -7    5.66    3.14
   5   2  -7   16.81    5.05
   5  -2  -6   20.23    5.04
   5   2  -6   29.72    5.68
  -5   2   6   16.13    4.24
   5  -2  -5   23.53    4.89
   5   2  -5   20.03    5.07
  -5   2   5   15.96    4.17
  -5  -2   4    6.52    3.15
   5  -2  -4    8.58    3.95
   5   2  -4    8.84    3.51
  -5   2   4    7.35    2.88
  -5  -2   4    5.52    2.37
  -5   2   4    6.90    3.35
  -5  -2   3    7.42    3.49
  -5   2   3    0.63    2.88
  -5  -2   3   -0.11    2.71
   5  -2  -3    2.00    2.53
   5   2  -3    6.11    3.23
  -5   2   3    3.37    3.05
  -5  -2   2  174.81   13.29
  -5   2   2  182.92   13.53
  -5   2   2  162.38   13.06
   5   2  -2  169.12   12.91
   5  -2  -2  191.48   13.24
  -5   2   1   21.33    5.05
  -5  -2   1   23.74    5.30
   5  -2  -1   19.99    5.41
   5   2  -1   15.07    4.44
  -5   2   1    9.63    3.85
   5  -2   0   43.20    6.66
   5   2   0   48.38    7.26
   5   2   0   51.85    7.75
  -5  -2   0   48.25    7.44
  -5   2   0   48.08    7.04
  -5  -2   0   54.57    7.42
  -5   2   0   34.89    6.29
   5   2   1   66.65    8.34
  -5   2  -1   74.94    9.02
   5  -2   1   78.50    8.74
   5   2   1   71.33    8.89
  -5  -2  -1   69.79    8.51
  -5  -2  -1   73.92    8.78
  -5   2  -1   67.58    8.12
   5  -2   2   -0.41    2.42
   5   2   2    6.18    3.56
   5  -2   2   -0.79    2.48
   5   2   2    0.41    2.25
  -5  -2  -2    4.83    3.30
  -5   2  -2    0.70    2.52
   5  -2   3   49.98    7.09
   5   2   3   58.59    7.98
  -5   2  -3   55.88    8.42
   5  -2   3   58.17    7.99
   5   2   3   50.60    7.51
   5  -2   4   75.27    8.15
   5   2   4   69.44    8.93
  -5   2  -4   87.29   10.06
   5  -2   4   74.99    8.96
   5   2   4   84.25    9.51
   5   2   5    7.34    3.68
   5  -2   5    6.45    3.31
   5   2   5    7.12    3.49
  -5   2  -5   14.40    4.88
   5   2   6   32.42    5.87
   5  -2   6   30.68    5.79
   5   2   6   37.42    6.51
  -5   2  -6   29.62    6.27
   5   2   7    1.06    3.11
   5  -2   7    3.76    2.32
   5   2   7   -2.45    2.74
  -5   2  -7   -0.97    2.40
   5   2   8    8.63    3.28
   5  -2   8    3.79    2.14
   5   2   8    3.20    2.90
  -5   2  -8    4.67    2.47
   5   2   9   -1.38    2.27
   5  -2   9   -0.95    2.10
   5   2   9   -1.25    2.10
  -5   2  -9    4.62    3.49
  -5  -2  -9    0.13    2.36
   5   2  10   13.78    3.98
   5  -2  10   17.61    4.42
   5   2  10   20.37    5.09
  -5   2 -10   17.45    4.63
  -5  -2 -10   16.29    4.01
   5   2  11   -1.40    1.94
   5  -2  11    7.97    3.17
   5   2  11    0.93    2.71
  -5   2 -11    5.13    3.07
  -5  -2 -11    5.23    3.25
   5  -2  12   12.34    3.25
   5   2  12    9.93    3.46
  -5   2 -12   12.90    3.58
  -5  -2 -12   13.11    3.81
   5  -2  13    6.82    2.70
   5   2  13   13.23    3.73
  -5   2 -13   12.09    3.62
  -5  -2 -13   13.57    3.86
   5  -2  14    2.45    2.14
   5   2  14    1.51    1.98
  -5   2 -14    2.77    2.61
  -5  -2 -14    1.04    1.84
   5  -2  15   13.58    3.17
   5   2  15   10.22    3.32
  -5   2 -15   10.80    3.33
  -5  -2 -15   10.45    2.77
   5  -2  16    3.08    1.92
   5   2  16    4.46    2.20
  -5   2 -16    5.84    2.34
  -5  -2 -16   -1.50    1.58
   5   2  17    9.19    2.55
  -5   2 -17    5.73    2.52
  -5  -2 -17    4.51    2.06
   5   2  18    1.64    1.45
  -5   2 -18    4.57    1.71
  -5  -2 -18    3.51    1.80
   5  -3 -20    1.43    2.00
   5   3 -20    1.14    1.71
   5   3 -19    0.95    2.44
   5  -3 -19    0.09    1.79
   5  -3 -18    4.79    2.65
   5   3 -18    3.29    1.94
   5  -3 -17    4.96    3.29
   5   3 -17    3.45    2.78
   5   3 -16    5.93    3.39
   5  -3 -16   -0.20    2.29
   5   3 -16   -1.49    2.67
   5   3 -15    5.50    3.29
   5  -3 -15    2.87    3.40
   5   3 -15    0.48    2.27
   5   3 -14    3.42    3.52
   5   3 -14    2.48    2.46
   5  -3 -14    1.79    2.67
   5   3 -13   18.05    4.83
   5   3 -13   12.82    4.73
   5  -3 -13    9.29    4.63
  -5   3  13   12.28    3.80
   5   3 -12   -0.49    2.65
   5   3 -12    3.12    3.06
  -5   3  12    5.88    2.95
   5   3 -11   41.13    5.85
   5   3 -11   37.87    7.17
   5   3 -11   42.23    6.81
  -5   3  11   34.52    6.26
   5  -3 -10   34.77    6.14
   5   3 -10   33.34    5.82
   5   3 -10   22.67    5.54
   5   3 -10   39.55    6.69
  -5   3  10   27.12    5.29
   5  -3  -9    1.76    2.84
   5   3  -9    0.58    2.09
   5   3  -9    0.99    2.38
   5   3  -9   -4.21    2.95
  -5   3   9    1.02    2.63
   5   3  -8   18.56    4.70
   5  -3  -8   24.40    5.40
   5   3  -8   23.21    4.78
  -5   3   8   27.18    5.72
   5   3  -7   14.58    4.72
   5  -3  -7   17.59    4.91
   5   3  -7   17.13    4.59
  -5   3   7   16.01    4.83
   5   3  -6   87.70    9.15
   5  -3  -6   86.19    9.07
  -5   3   6   85.06    9.33
   5  -3  -5    9.86    3.87
   5   3  -5   10.16    3.53
  -5   3   5    2.58    2.53
   5  -3  -4   10.19    3.95
   5   3  -4   14.22    3.80
  -5   3   4    9.52    3.56
   5  -3  -3   60.82    7.54
   5   3  -3   52.21    7.46
  -5   3   3   69.57    8.77
   5  -3  -2   19.02    5.53
   5   3  -2   15.05    4.53
  -5   3   2   14.69    4.80
   5  -3  -1   66.91    8.30
   5   3  -1   76.58    9.11
  -5   3   1   62.69    8.39
   5  -3   0  139.94   11.40
   5   3   0  131.37   11.55
  -5   3   0  118.55   11.74
   5   3   0  126.28   11.48
   5  -3   1   38.32    6.26
   5   3   1   32.69    6.40
   5   3   1   28.98    5.95
  -5   3  -1   25.35    5.85
   5  -3   2   66.68    7.70
   5   3   2   90.20    9.91
  -5   3  -2   79.31    9.38
   5   3   2   74.32    9.00
   5   3   3    7.41    3.83
   5  -3   3    2.07    1.86
   5   3   3    0.29    2.30
  -5   3  -3    2.33    3.14
   5   3   4    2.61    2.78
   5  -3   4    5.06    2.90
   5   3   4    8.31    3.34
  -5   3  -4    0.92    2.72
   5   3   5    8.15    3.39
   5  -3   5    5.39    2.68
   5   3   5    6.84    3.20
  -5   3  -5   10.23    3.90
   5   3   6    1.75    2.69
   5  -3   6    4.76    3.15
   5   3   6    6.33    3.59
  -5   3  -6    3.81    3.07
   5   3   7   -2.23    2.32
   5  -3   7   -2.20    2.25
   5   3   7   -0.83    2.71
  -5   3  -7    2.98    3.02
   5   3   8   16.20    4.49
   5  -3   8   15.22    4.40
   5   3   8   23.63    5.23
  -5   3  -8   24.70    5.44
   5   3   9    1.34    2.14
   5  -3   9    8.52    3.22
   5   3   9    2.12    2.68
  -5   3  -9    6.04    2.89
   5   3  10   19.88    4.85
   5  -3  10   20.25    4.52
   5   3  10   21.33    4.79
  -5   3 -10   23.20    5.63
   5   3  11   -1.77    2.00
   5  -3  11    0.99    2.13
   5   3  11    1.68    2.20
  -5   3 -11   -2.59    2.66
   5   3  12   -2.11    2.51
   5   3  12   -3.15    2.16
  -5   3 -12    4.13    3.21
   5   3  13   -0.33    1.99
   5   3  13   -0.49    2.38
  -5   3 -13    4.93    3.21
  -5  -3 -13    0.62    2.66
   5   3  14   -0.60    2.35
  -5   3 -14   -2.26    2.61
  -5  -3 -14    0.38    2.25
   5   3  15    2.07    2.32
  -5   3 -15    1.88    1.85
  -5  -3 -15    0.40    1.64
   5   3  16    4.04    2.30
  -5   3 -16    0.67    1.97
  -5  -3 -16   -3.63    2.19
   5   3  17    4.08    2.14
  -5   3 -17    0.45    1.66
  -5  -3 -17    2.09    1.47
   5   3  18    3.74    1.85
  -5   3 -18    1.76    1.74
   5   4 -20    2.59    1.60
   5  -4 -20    1.83    1.91
   5  -4 -19   -0.71    1.54
   5   4 -19   -0.36    1.64
   5   4 -18    7.99    3.14
   5  -4 -18    9.43    3.59
   5   4 -17   -0.20    1.81
   5  -4 -17    0.41    2.28
   5   4 -16    6.28    3.44
   5   4 -16    2.51    2.62
   5  -4 -16    1.59    2.73
  -5   4  16    5.18    2.88
   5   4 -15    1.85    3.29
   5   4 -15    2.70    2.61
   5  -4 -15    0.20    2.45
  -5   4  15   -4.22    2.71
   5   4 -14    4.58    2.41
   5   4 -14   12.66    4.28
   5  -4 -14    7.16    3.57
  -5   4  14    8.53    3.48
   5   4 -13    0.54    2.23
   5  -4 -13   -3.64    2.88
  -5   4  13   -0.26    1.89
   5   4 -12    0.23    2.13
   5   4 -12    3.14    3.27
  -5   4  12   -0.10    2.25
   5   4 -11    3.18    2.96
   5   4 -11    1.91    2.59
  -5   4  11   -0.54    2.82
   5   4 -10   26.56    5.45
   5   4 -10   24.18    5.31
  -5   4  10   26.04    5.68
   5   4  -9   29.70    5.98
   5   4  -9   30.30    5.19
  -5   4   9   28.35    5.61
   5   4  -8   40.12    7.51
   5   4  -8   44.20    6.53
   5  -4  -8   47.60    7.15
  -5   4   8   43.08    7.05
   5   4  -7  212.44   15.68
   5  -4  -7  245.99   15.23
   5   4  -7  252.70   15.00
  -5   4   7  247.41   16.32
   5  -4  -6    5.47    4.21
   5   4  -6    3.81    2.50
  -5   4   6   -5.28    3.08
   5  -4  -5  297.40   16.75
  -5   4   5  283.38   17.59
   5   4  -5  298.60   16.87
   5  -4  -4   27.14    5.65
   5   4  -4   43.09    6.93
  -5   4   4   25.54    5.60
   5  -4  -3   56.21    7.14
   5   4  -3   58.91    8.03
  -5   4   3   53.42    7.78
   5  -4  -2   63.51    7.77
   5   4  -2   57.02    7.59
  -5   4   2   63.17    8.74
   5  -4  -1   -0.09    2.30
   5   4  -1    4.55    3.38
  -5   4   1    0.26    2.37
   5  -4   0   27.09    4.99
   5   4   0   32.39    5.81
   5   4   0   25.53    5.60
  -5   4   0   20.92    5.39
   5   4   1   16.40    4.72
   5   4   1   13.67    4.33
  -5   4  -1   18.78    5.84
   5   4   2    1.23    2.50
   5   4   2    7.65    3.95
  -5   4  -2    1.31    2.93
   5   4   3   10.00    3.83
   5   4   3   13.97    4.21
  -5   4  -3   12.00    4.43
   5   4   4   32.40    6.04
   5   4   4   37.01    6.52
  -5   4  -4   34.54    6.79
   5   4   5    1.19    2.62
   5   4   5    5.20    3.41
  -5   4  -5    0.93    1.96
   5   4   6   27.73    5.88
   5   4   6   23.96    5.10
  -5   4  -6   25.56    5.75
   5   4   7    0.17    1.96
   5   4   7   -2.08    2.75
  -5   4  -7   -0.88    2.65
   5   4   8    3.97    2.77
   5   4   8   -1.27    2.38
  -5   4  -8    4.80    3.25
   5   4   9    7.28    3.57
   5   4   9    4.37    2.76
  -5   4  -9    6.42    2.64
   5   4  10   22.23    4.71
   5   4  10   14.82    3.88
  -5   4 -10   18.95    4.63
   5   4  11    3.52    2.57
   5   4  11    3.95    2.64
  -5   4 -11    1.80    2.32
   5   4  12    6.16    2.93
   5   4  12    6.59    2.91
  -5   4 -12    1.35    2.00
   5   4  13    0.37    2.31
   5   4  13    1.12    2.31
  -5   4 -13   -4.95    2.73
   5   4  14   -4.27    2.16
   5   4  14    2.51    1.94
  -5   4 -14    1.22    2.29
   5   4  15    1.94    2.09
  -5   4 -15    0.49    1.85
   5   4  16    3.18    1.87
  -5   4 -16    0.68    2.13
   5   4  17    6.49    2.25
  -5   4 -17    6.70    2.39
   5   5 -19   15.90    3.48
   5  -5 -19   13.04    3.18
   5   5 -18   25.78    4.70
   5  -5 -18   20.56    4.39
  -5   5  18   20.85    3.60
   5   5 -17    8.07    3.05
   5  -5 -17    5.12    2.86
  -5   5  17    5.38    2.56
   5   5 -16    3.48    2.38
   5   5 -16    0.79    1.97
   5  -5 -16    0.80    2.64
  -5   5  16    1.16    2.18
   5   5 -15    3.80    3.45
   5   5 -15    0.34    1.82
   5  -5 -15    3.03    3.07
  -5   5  15    4.54    3.15
   5   5 -14    8.84    3.94
   5   5 -14    8.02    3.58
   5  -5 -14    6.69    3.69
  -5   5  14    5.61    2.80
   5   5 -13    7.27    3.48
   5   5 -13    9.36    4.09
  -5   5  13    5.69    3.23
   5   5 -12    1.78    2.36
   5   5 -12   -1.81    2.57
  -5   5  12    2.05    2.40
   5   5 -11    1.07    1.90
   5   5 -11    0.31    2.44
  -5   5  11    3.21    3.38
   5   5 -10   -0.57    2.45
  -5   5  10   -1.30    2.18
   5   5  -9   23.79    5.24
  -5   5   9   25.51    5.37
   5   5  -8   -3.99    4.08
  -5   5   8    5.21    3.67
   5   5  -7    1.62    2.79
   5  -5  -7    9.28    3.37
   5   5  -7    6.25    3.24
  -5   5   7    2.63    2.55
   5  -5  -6   13.32    4.45
   5   5  -6    6.23    3.23
  -5   5   6    5.27    3.15
   5  -5  -5   25.18    5.14
   5   5  -5   21.24    4.83
  -5   5   5   19.04    4.96
   5  -5  -4   13.34    4.37
   5   5  -4    7.02    3.41
   5  -5  -3   35.35    5.91
   5   5  -3   33.50    5.74
  -5   5   3   46.22    7.43
   5  -5  -2    7.01    3.92
   5   5  -2    4.16    3.43
  -5   5   2    0.67    2.98
   5  -5  -1    8.34    3.69
   5   5  -1   17.12    4.60
  -5   5   1    6.79    3.71
   5   5   0   30.76    6.12
  -5   5   0   29.83    6.72
   5   5   1    3.09    2.42
   5   5   1    1.50    2.23
  -5   5  -1    1.66    2.79
   5   5   2   20.36    4.91
   5   5   2    7.95    3.74
  -5   5  -2   18.90    5.14
   5   5   3   30.92    5.82
   5   5   3   29.09    5.47
  -5   5  -3   29.60    6.08
   5   5   4    2.35    2.11
   5   5   4   -0.07    2.14
  -5   5  -4   -3.63    3.47
   5   5   5   46.61    7.52
  -5   5  -5   56.93    8.34
   5   5   5   63.97    8.09
  -5   5  -6   53.64    7.93
   5   5   6   65.33    8.21
   5   5   6   57.78    7.84
   5   5   7   13.50    4.55
   5   5   7   14.77    4.03
  -5   5  -7   19.48    5.01
   5   5   8   69.81    8.19
  -5   5  -8   73.77    9.01
   5   5   8   63.66    7.90
   5   5   9    1.86    2.74
   5   5   9   -0.26    2.25
  -5   5  -9    2.02    2.20
   5   5  10   17.34    4.37
   5   5  10    8.17    2.99
  -5   5 -10   14.68    4.19
   5   5  11    1.49    2.35
   5   5  11    1.60    2.56
  -5   5 -11   -3.61    2.76
   5   5  12   -2.84    2.38
   5   5  12   -0.22    1.83
  -5   5 -12    4.28    2.36
   5   5  13   -0.66    1.75
   5   5  13   -0.62    2.04
  -5   5 -13    2.57    2.28
   5   5  14    7.62    2.60
   5   5  14    8.80    2.99
  -5   5 -14   14.81    3.87
   5   5  15    1.96    1.54
  -5   5 -15    0.15    1.72
   5   5  15    2.72    2.09
  -5   5 -16   13.44    3.01
   5   5  16   14.81    3.08
  -5   5 -17    4.83    2.05
   5   5  17    0.85    1.34
   5   6 -19    1.51    1.42
  -5   6  18    0.96    1.64
   5   6 -18    1.02    1.54
   5  -6 -18    0.08    1.67
   5   6 -18    5.25    2.45
   5   6 -17   -0.52    1.85
   5  -6 -17   -3.48    2.20
   5   6 -16   13.12    3.64
   5   6 -16   12.05    3.47
   5  -6 -16    8.27    3.58
  -5   6  16    8.96    3.17
   5   6 -15    2.44    2.90
   5   6 -15    3.71    2.64
   5  -6 -15    2.81    2.42
  -5   6  15    3.62    2.77
   5   6 -14    9.12    3.96
   5   6 -14    8.26    3.40
   5  -6 -14    3.41    2.43
  -5   6  14   10.19    3.82
   5   6 -13   11.36    3.54
   5   6 -13   21.00    5.23
  -5   6  13   12.06    3.63
   5   6 -12   -1.25    1.91
   5   6 -12    1.36    2.57
  -5   6  12    4.07    3.13
   5   6 -11   11.74    3.95
  -5   6  11    9.61    3.35
   5   6 -10   23.14    5.31
  -5   6  10   16.31    4.07
   5   6  -9   25.44    5.43
  -5   6   9   19.65    5.10
   5   6  -8   11.07    4.12
  -5   6   8   17.24    4.75
   5   6  -7   25.55    5.52
  -5   6   7   19.12    4.97
   5   6  -6   67.36    7.61
  -5   6   6   78.32    9.38
   5   6  -5    2.66    2.45
   5   6  -5    2.42    2.57
  -5   6   5   -2.89    3.05
   5   6  -4    6.34    2.94
   5  -6  -4    5.17    2.49
   5   6  -4    5.02    2.78
  -5   6   4    0.02    2.46
   5  -6  -3    4.34    3.21
   5   6  -3   -0.43    2.09
  -5   6   3   -0.87    2.41
   5   6  -2   -1.26    2.61
  -5   6   2    3.22    2.50
   5   6  -1    0.79    2.19
  -5   6   1    3.06    2.38
   5   6   0    2.05    2.17
  -5   6   0    3.54    2.96
   5   6   1   -0.31    2.11
  -5   6  -1   -1.14    2.70
   5   6   2   13.16    4.23
   5   6   2    3.03    2.67
  -5   6  -2   11.75    4.55
   5   6   3   -0.89    2.08
   5   6   3   -2.06    2.13
  -5   6  -3   -0.38    2.32
   5   6   4    9.04    2.92
   5   6   4   13.68    4.25
  -5   6  -4    7.40    3.68
   5   6   5    1.64    1.98
   5   6   5   -1.64    2.70
  -5   6  -5   -1.03    2.67
   5   6   6    7.71    3.70
   5   6   6    6.31    3.43
  -5   6  -6    4.71    2.83
   5   6   7   17.58    4.35
   5   6   7   19.81    4.65
  -5   6  -7   16.15    4.62
   5   6   8   10.37    3.43
   5   6   8    4.65    2.92
  -5   6  -8    5.56    2.87
   5   6   9    2.72    2.51
   5   6   9    4.02    2.58
  -5   6  -9    4.74    2.32
   5   6  10    6.39    2.89
   5   6  10   -0.06    2.24
  -5   6 -10    6.66    3.37
   5   6  11   -1.77    1.94
   5   6  11   -0.07    1.87
  -5   6 -11    3.05    2.66
   5   6  12    4.52    2.48
   5   6  12   -0.06    1.85
  -5   6 -12    1.43    2.41
   5   6  13   -1.21    1.72
   5   6  13    0.21    1.77
  -5   6 -13    0.17    2.06
   5   6  14    0.14    1.54
   5   6  14    2.15    1.94
  -5   6 -14    2.64    2.38
   5   6  15    1.18    1.53
   5   6  15   -1.48    1.63
  -5   6 -15    1.01    1.88
  -5   6 -16   -0.74    1.46
   5   6  16   -1.60    1.49
  -5   7  18   -1.48    1.60
   5   7 -18    1.13    1.25
   5   7 -17   -0.58    1.67
   5  -7 -17   -2.11    2.09
  -5   7  17   -0.67    1.57
   5   7 -16    2.15    1.80
   5  -7 -16    4.00    2.67
  -5   7  16    1.98    2.13
   5   7 -15   16.79    4.01
   5   7 -15   10.91    3.25
   5  -7 -15    6.52    2.83
  -5   7  15   14.56    3.61
   5   7 -14   11.62    3.82
   5   7 -14    3.46    2.03
   5  -7 -14    4.27    2.76
  -5   7  14    5.68    3.20
   5   7 -13    4.78    2.81
   5   7 -13    8.77    3.62
  -5   7  13    6.07    2.74
   5   7 -12    0.94    2.67
  -5   7  12    2.57    2.99
   5   7 -11   -1.29    2.63
  -5   7  11   -2.45    3.18
   5   7 -10    9.40    4.01
  -5   7  10    3.94    2.49
   5   7  -9    0.42    2.01
   5   7  -9    0.08    2.22
  -5   7   9    4.74    3.33
  -5   7   8   55.34    7.89
   5   7  -8   42.36    5.70
   5   7  -8   56.58    7.62
   5   7  -7   22.37    4.52
   5   7  -7   27.74    5.67
  -5   7   7   28.73    5.84
  -5   7   6  153.29   12.84
   5   7  -6  128.56    9.97
   5   7  -6  148.62   12.51
   5   7  -5    3.07    3.32
  -5   7   5    3.83    3.08
   5   7  -4   12.87    3.85
   5   7  -4   16.58    3.98
  -5   7   4   20.81    5.51
   5   7  -3    6.19    3.05
  -5   7   3   -4.07    3.12
   5   7  -2    0.47    2.12
  -5   7   2    5.27    2.39
[truncated: 27,128 more chars]
