# Supplementary material for: Developing the Oxalate, Fumarate and Succinate Salts of Tetrabenazine: Solid-State Characterization and Solubility
Source: Pharmaceutics. 2025 May 20;17(5):670. doi: 10.3390/pharmaceutics17050670 (PMC12115168; doi:10.3390/pharmaceutics17050670)
Supplement: Supplementary file 1 [file pharmaceutics-17-00670-s001.zip › TBZ-SUC.cif]

data_TBZ&SUC
_audit_creation_date               2025-04-16
_audit_creation_method
;
Olex2 1.5
(compiled 2024.02.16 svn.r378c4104 for OlexSys, GUI svn.r6928)
;
_shelx_SHELXL_version_number       '2016/6'
_audit_contact_author_address      ?
_audit_contact_author_email        ?
_audit_contact_author_name         ''
_audit_contact_author_phone        ?
_publ_contact_author_id_orcid      ?
_publ_section_references
;
Dolomanov, O.V., Bourhis, L.J., Gildea, R.J, Howard, J.A.K. & Puschmann, H.
 (2009), J. Appl. Cryst. 42, 339-341.

Sheldrick, G.M. (2015). Acta Cryst. A71, 3-8.

Sheldrick, G.M. (2015). Acta Cryst. C71, 3-8.
;
_chemical_name_common              Tetrabenazine_succinic_acid
_chemical_name_systematic          9,10-dimethoxy-3-(2-methylpropyl)-1H,2H,3H,4H,6H,7H,11bH-pyrido[2,1-a]isoquinolin-2-one_succinic_acid
_chemical_formula_moiety           'C19 H28 N O3+, C4 H5 O4-'
_chemical_formula_sum              'C23 H33 N O7'
_chemical_formula_weight           435.50
_chemical_melting_point            407.46
_chemical_oxdiff_formula           'c20 h20 o3'
loop_
  _atom_type_symbol
  _atom_type_description
  _atom_type_scat_dispersion_real
  _atom_type_scat_dispersion_imag
  _atom_type_scat_source
 'C' 'C' 0.0181 0.0091 'International Tables Vol C Tables 4.2.6.8 and 6.1.1.4'
 'H' 'H' 0.0000 0.0000 'International Tables Vol C Tables 4.2.6.8 and 6.1.1.4'
 'N' 'N' 0.0311 0.0180 'International Tables Vol C Tables 4.2.6.8 and 6.1.1.4'
 'O' 'O' 0.0492 0.0322 'International Tables Vol C Tables 4.2.6.8 and 6.1.1.4'

_shelx_space_group_comment
;
The symmetry employed for this shelxl refinement is uniquely defined
by the following loop, which should always be used as a source of
symmetry information in preference to the above space-group names.
They are only intended as comments.
;
_space_group_crystal_system        'triclinic'
_space_group_IT_number             2
_space_group_name_H-M_alt          'P -1'
_space_group_name_Hall             '-P 1'
loop_
  _space_group_symop_operation_xyz
 'x, y, z'
 '-x, -y, -z'

_cell_length_a                     10.099(2)
_cell_length_b                     10.391(3)
_cell_length_c                     11.1395(19)
_cell_angle_alpha                  87.132(18)
_cell_angle_beta                   80.729(17)
_cell_angle_gamma                  82.76(2)
_cell_volume                       1144.0(5)
_cell_formula_units_Z              2
_cell_measurement_reflns_used      1267
_cell_measurement_temperature      293(2)
_cell_measurement_theta_max        70.2820
_cell_measurement_theta_min        4.0250
_cell_oxdiff_angle_alpha           87.132(18)
_cell_oxdiff_angle_beta            80.730(17)
_cell_oxdiff_angle_gamma           82.76(2)
_cell_oxdiff_length_a              10.099(2)
_cell_oxdiff_length_b              10.391(3)
_cell_oxdiff_length_c              11.1395(19)
_cell_oxdiff_measurement_reflns_used  1267
_cell_oxdiff_volume                1144.0(5)
_shelx_estimated_absorpt_T_max     ?
_shelx_estimated_absorpt_T_min     ?
_exptl_absorpt_coefficient_mu      0.768
_exptl_absorpt_correction_T_max    1.00000
_exptl_absorpt_correction_T_min    0.57757
_exptl_absorpt_correction_type     multi-scan
_exptl_absorpt_process_details
;
CrysAlisPro 1.171.40.84a (Rigaku Oxford Diffraction, 2020)
Empirical absorption correction using spherical harmonics,
implemented in SCALE3 ABSPACK scaling algorithm.
;
_exptl_absorpt_special_details     ?
_exptl_crystal_colour              colourless
_exptl_crystal_density_diffrn      1.264
_exptl_crystal_density_meas        ?
_exptl_crystal_density_method      ?
_exptl_crystal_description         needle
_exptl_crystal_F_000               468
_exptl_crystal_size_max            0.08
_exptl_crystal_size_mid            0.02
_exptl_crystal_size_min            0.01
_exptl_transmission_factor_max     ?
_exptl_transmission_factor_min     ?
_diffrn_reflns_av_R_equivalents    0.0634
_diffrn_reflns_av_unetI/netI       0.0738
_diffrn_reflns_Laue_measured_fraction_full  0.991
_diffrn_reflns_Laue_measured_fraction_max  0.965
_diffrn_reflns_limit_h_max         12
_diffrn_reflns_limit_h_min         -11
_diffrn_reflns_limit_k_max         12
_diffrn_reflns_limit_k_min         -11
_diffrn_reflns_limit_l_max         13
_diffrn_reflns_limit_l_min         -9
_diffrn_reflns_number              6999
_diffrn_reflns_point_group_measured_fraction_full  0.991
_diffrn_reflns_point_group_measured_fraction_max  0.965
_diffrn_reflns_theta_full          67.684
_diffrn_reflns_theta_max           71.691
_diffrn_reflns_theta_min           4.023
_diffrn_ambient_temperature        293(2)
_diffrn_detector                   'CCD plate'
_diffrn_detector_area_resol_mean   16.4335
_diffrn_detector_type              Eos
_diffrn_measured_fraction_theta_full  0.991
_diffrn_measured_fraction_theta_max  0.965
_diffrn_measurement_details
;
List of Runs (angles in degrees, time in seconds):

  # Type    Start    End  Width  t~exp~   \w     \q     \k     \f   Frames
--------------------------------------------------------------------------
  1  \w    -19.00  31.00   2.00    3.02    --    0.00 -77.00 -90.00   25
  2  \w    -14.00  32.00   2.00    3.02    --    0.00 -77.00  90.00   23
  3  \w    -16.00  14.00   2.00    3.02    --    0.00  57.00-120.00   15
  4  \w     32.00  64.00   2.00    3.02    --    0.00  57.00-120.00   16
  5  \w      1.00  29.00   2.00    3.02    --    0.00 -77.00  30.00   14
  6  \w     38.00  80.00   2.00   12.06    --   54.89-126.00-180.00   21
  7  \w     34.00 118.00   2.00   12.06    --   54.89  57.00-120.00   42
  8  \w     45.00 113.00   2.00   12.06    --   54.89-126.00 -60.00   34
  9  \w     31.00  73.00   2.00   12.06    --   54.89 -57.00   0.00   21
 10  \w     37.00 105.00   2.00   12.06    --   54.89  57.00  30.00   34
 11  \w     49.00  81.00   2.00   12.06    --   54.89 -38.00  90.00   16
 12  \w     33.00 127.00   2.00   12.06    --   54.89  38.00 150.00   47
 13  \w     -7.00  65.00   2.00   12.06    --   54.89 -57.00 -90.00   36
 14  \w     42.00 128.00   2.00   12.06    --  109.77 -50.00 -90.00   43
 15  \w     77.00 177.00   2.00   12.06    --  109.77  25.00  90.00   50
 16  \w     45.00  89.00   2.00   12.06    --  109.77 -64.00   0.00   22
 17  \w    126.00 178.00   2.00   12.06    --  109.77  77.00  30.00   26
 18  \w    125.00 177.00   2.00   12.06    --  109.77  50.00 120.00   26
 19  \w    104.00 166.00   2.00   12.06    --  109.77  77.00   0.00   31
 20  \w    121.00 167.00   2.00   12.06    --  109.77 112.00  60.00   23
 21  \w     37.00 137.00   2.00   12.06    --  109.77 -38.00  30.00   50
 22  \w     50.00 108.00   2.00   12.06    --  109.77-112.00-180.00   29
 23  \w    112.00 178.00   2.00   12.06    --  109.77 112.00 -30.00   33
 24  \w    106.00 152.00   2.00   12.06    --  109.77  77.00 150.00   23
 25  \w     68.00  94.00   2.00   12.06    --  109.77 -92.00  60.00   13
 26  \w     62.00 104.00   2.00   12.06    --  109.77-112.00 120.00   21
 27  \w     45.00 105.00   2.00   12.06    --  109.77 -92.00-120.00   30
 28  \w    135.00 163.00   2.00   12.06    --  109.77 112.00 -60.00   14
 29  \w     65.00 109.00   2.00   12.06    --  109.77-112.00   0.00   22
;
_diffrn_measurement_device         'four-circle diffractometer'
_diffrn_measurement_device_type    'SuperNova, Dual, Cu at home/near, Eos'
_diffrn_measurement_method         '\w scans'
_diffrn_orient_matrix_type        
 'CrysAlisPro convention (1999,Acta A55,543-557)'
_diffrn_orient_matrix_UB_11        -0.1052804000
_diffrn_orient_matrix_UB_12        -0.0934529000
_diffrn_orient_matrix_UB_13        0.0463818000
_diffrn_orient_matrix_UB_21        0.1059326000
_diffrn_orient_matrix_UB_22        -0.1165400000
_diffrn_orient_matrix_UB_23        -0.0385929000
_diffrn_orient_matrix_UB_31        0.0439498000
_diffrn_orient_matrix_UB_32        -0.0063213000
_diffrn_orient_matrix_UB_33        0.1265427000
_diffrn_radiation_monochromator    mirror
_diffrn_radiation_probe            x-ray
_diffrn_radiation_type             'Cu K\a'
_diffrn_radiation_wavelength       1.54184
_diffrn_source                     'micro-focus sealed X-ray tube'
_diffrn_source_type                'SuperNova (Cu) X-ray Source'
_reflns_Friedel_coverage           0.000
_reflns_Friedel_fraction_full      .
_reflns_Friedel_fraction_max       .
_reflns_number_gt                  2245
_reflns_number_total               4319
_reflns_special_details
;
 Reflections were merged by SHELXL according to the crystal
 class for the calculation of statistics and refinement.
 
 _reflns_Friedel_fraction is defined as the number of unique
 Friedel pairs measured divided by the number that would be
 possible theoretically, ignoring centric projections and
 systematic absences.
;
_reflns_threshold_expression       'I > 2\s(I)'
_computing_cell_refinement         'CrysAlisPro 1.171.40.84a (Rigaku OD, 2020)'
_computing_data_collection         'CrysAlisPro 1.171.40.84a (Rigaku OD, 2020)'
_computing_data_reduction          'CrysAlisPro 1.171.40.84a (Rigaku OD, 2020)'
_computing_molecular_graphics      'Olex2 1.5 (Dolomanov et al., 2009)'
_computing_publication_material    'Olex2 1.5 (Dolomanov et al., 2009)'
_computing_structure_refinement    'SHELXL 2016/6 (Sheldrick, 2015)'
_computing_structure_solution      'SHELXT 2014/5 (Sheldrick, 2014)'
_refine_diff_density_max           0.493
_refine_diff_density_min           -0.366
_refine_diff_density_rms           0.082
_refine_ls_extinction_coef         .
_refine_ls_extinction_method       none
_refine_ls_goodness_of_fit_ref     1.107
_refine_ls_hydrogen_treatment      mixed
_refine_ls_matrix_type             full
_refine_ls_number_parameters       309
_refine_ls_number_reflns           4319
_refine_ls_number_restraints       2
_refine_ls_R_factor_all            0.1501
_refine_ls_R_factor_gt             0.1079
_refine_ls_restrained_S_all        1.109
_refine_ls_shift/su_max            0.000
_refine_ls_shift/su_mean           0.000
_refine_ls_structure_factor_coef   Fsqd
_refine_ls_weighting_details      
 'w=1/[\s^2^(Fo^2^)+(0.2000P)^2^] where P=(Fo^2^+2Fc^2^)/3'
_refine_ls_weighting_scheme        calc
_refine_ls_wR_factor_gt            0.2965
_refine_ls_wR_factor_ref           0.3803
_refine_special_details            ?
_olex2_refinement_description
;
1. Fixed Uiso
 At 1.2 times of:
  All C(H) groups, All C(H,H) groups
 At 1.5 times of:
  All C(H,H,H) groups, All O(H) groups
2. Restrained distances
 C22B-C21
 1.54 with sigma of 0.02
 N1-H1
 0.98 with sigma of 0.02
3. Others
 Sof(C22A)=Sof(H22C)=Sof(H22D)=1-FVAR(1)
 Sof(C22B)=Sof(H22A)=Sof(H22B)=FVAR(1)
 Sof(O7B)=1-FVAR(2)
 Sof(O7A)=FVAR(2)
4.a Ternary CH refined with riding coordinates:
 C9(H9), C5(H5), C2(H2)
4.b Secondary CH2 refined with riding coordinates:
 C13(H13A,H13B), C8(H8A,H8B), C6(H6A,H6B), C12(H12A,H12B), C4(H4A,H4B),
 C21(H21A,H21B), C22B(H22A,H22B), C22A(H22C,H22D)
4.c Aromatic/amide H refined with riding coordinates:
 C17(H17), C14(H14)
4.d Idealised Me refined as rotating group:
 C18(H18A,H18B,H18C), C19(H19A,H19B,H19C), C3(H3A,H3B,H3C), C1(H1A,H1B,H1C)
4.e Idealised tetrahedral OH refined as rotating group:
 O7B(H7B)
;
_atom_sites_solution_hydrogens     mixed
_atom_sites_solution_primary       dual
_atom_sites_solution_secondary     ?
loop_
  _atom_site_label
  _atom_site_type_symbol
  _atom_site_fract_x
  _atom_site_fract_y
  _atom_site_fract_z
  _atom_site_U_iso_or_equiv
  _atom_site_adp_type
  _atom_site_occupancy
  _atom_site_site_symmetry_order
  _atom_site_calc_flag
  _atom_site_refinement_flags_posn
  _atom_site_refinement_flags_adp
  _atom_site_refinement_flags_occupancy
  _atom_site_disorder_assembly
  _atom_site_disorder_group
 O2 O 0.4192(3) 0.5578(3) 1.1911(3) 0.0719(9) Uani 1 1 d . . . . .
 O3 O 0.2350(3) 0.7133(4) 1.1060(3) 0.0849(11) Uani 1 1 d . . . . .
 O1 O 1.0888(4) 0.5114(4) 0.8355(3) 0.0897(11) Uani 1 1 d . . . . .
 O4 O 0.7165(4) 0.7075(3) 0.5972(3) 0.0811(10) Uani 1 1 d . . . . .
 N1 N 0.8009(3) 0.8104(3) 0.7824(3) 0.0601(9) Uani 1 1 d D . . . .
 O6 O 0.8139(4) 0.9305(4) 0.1186(3) 0.0998(13) Uani 1 1 d . . . . .
 O5 O 0.7846(5) 0.8870(4) 0.5083(3) 0.1121(15) Uani 1 1 d . . . . .
 C10 C 0.6358(4) 0.7313(4) 0.9528(4) 0.0578(9) Uani 1 1 d . . . . .
 C16 C 0.4642(4) 0.6390(4) 1.0980(4) 0.0606(10) Uani 1 1 d . . . . .
 C9 C 0.7850(4) 0.7277(4) 0.8986(4) 0.0606(10) Uani 1 1 d . . . . .
 H9 H 0.831182 0.764668 0.957321 0.073 Uiso 1 1 calc R U . . .
 C17 C 0.5991(4) 0.6414(4) 1.0452(4) 0.0613(10) Uani 1 1 d . . . . .
 H17 H 0.665578 0.581934 1.072290 0.074 Uiso 1 1 calc R U . . .
 C15 C 0.3653(4) 0.7285(5) 1.0542(4) 0.0661(11) Uani 1 1 d . . . . .
 C11 C 0.5378(4) 0.8229(4) 0.9138(4) 0.0610(10) Uani 1 1 d . . . . .
 C7 C 0.9981(4) 0.5880(4) 0.8066(4) 0.0670(11) Uani 1 1 d . . . . .
 C5 C 1.0190(4) 0.6830(4) 0.6999(4) 0.0651(11) Uani 1 1 d . . . . .
 H5 H 0.973179 0.653438 0.636991 0.078 Uiso 1 1 calc R U . . .
 C13 C 0.7221(5) 0.9413(5) 0.8014(4) 0.0725(12) Uani 1 1 d . . . . .
 H13A H 0.744809 0.997855 0.731172 0.087 Uiso 1 1 calc R U . . .
 H13B H 0.744306 0.979532 0.872227 0.087 Uiso 1 1 calc R U . . .
 C20 C 0.7401(5) 0.7804(5) 0.5065(4) 0.0736(12) Uani 1 1 d . . . . .
 C14 C 0.4015(4) 0.8170(5) 0.9654(4) 0.0670(11) Uani 1 1 d . . . . .
 H14 H 0.334705 0.875384 0.937552 0.080 Uiso 1 1 calc R U . . .
 C18 C 0.5180(5) 0.4690(5) 1.2402(4) 0.0775(13) Uani 1 1 d . . . . .
 H18A H 0.568427 0.415267 1.176826 0.116 Uiso 1 1 calc R U . . .
 H18B H 0.473639 0.415486 1.302982 0.116 Uiso 1 1 calc R U . . .
 H18C H 0.578229 0.516496 1.273800 0.116 Uiso 1 1 calc R U . . .
 C8 C 0.8547(4) 0.5907(4) 0.8717(4) 0.0691(11) Uani 1 1 d . . . . .
 H8A H 0.855026 0.541068 0.947801 0.083 Uiso 1 1 calc R U . . .
 H8B H 0.802861 0.548873 0.822265 0.083 Uiso 1 1 calc R U . . .
 C6 C 0.9472(4) 0.8172(4) 0.7346(4) 0.0678(11) Uani 1 1 d . . . . .
 H6A H 0.989781 0.851381 0.796302 0.081 Uiso 1 1 calc R U . . .
 H6B H 0.955424 0.875626 0.663873 0.081 Uiso 1 1 calc R U . . .
 C23 C 0.7965(5) 0.9097(5) 0.2278(5) 0.0806(13) Uani 1 1 d . . . . .
 C12 C 0.5730(5) 0.9271(5) 0.8199(4) 0.0712(11) Uani 1 1 d . . . . .
 H12A H 0.521553 1.009003 0.845357 0.085 Uiso 1 1 calc R U . . .
 H12B H 0.548151 0.905991 0.743282 0.085 Uiso 1 1 calc R U . . .
 C4 C 1.1659(5) 0.6860(6) 0.6425(4) 0.0812(14) Uani 1 1 d . . . . .
 H4A H 1.211856 0.598268 0.643999 0.097 Uiso 1 1 calc R U . . .
 H4B H 1.207943 0.737645 0.692395 0.097 Uiso 1 1 calc R U . . .
 C19 C 0.1294(5) 0.7755(6) 1.0464(5) 0.0917(16) Uani 1 1 d . . . . .
 H19A H 0.146526 0.753315 0.962238 0.137 Uiso 1 1 calc R U . . .
 H19B H 0.124989 0.867848 1.052448 0.137 Uiso 1 1 calc R U . . .
 H19C H 0.045003 0.747569 1.084146 0.137 Uiso 1 1 calc R U . . .
 C21 C 0.7189(6) 0.7339(6) 0.3857(5) 0.0933(18) Uani 1 1 d D . . . .
 H21A H 0.728219 0.639854 0.391621 0.112 Uiso 1 1 calc R U . A 1
 H21B H 0.625529 0.762381 0.377184 0.112 Uiso 1 1 calc R U . A 1
 O7B O 0.791(5) 1.0002(19) 0.3003(14) 0.110(8) Uani 0.43(6) 1 d . . P B 2
 H7B H 0.819820 0.971171 0.362062 0.166 Uiso 1 1 calc R U . . .
 C2 C 1.1882(5) 0.7402(6) 0.5120(5) 0.0949(18) Uani 1 1 d . . . . .
 H2 H 1.136600 0.826429 0.509267 0.114 Uiso 1 1 calc R U . . .
 C3 C 1.3375(7) 0.7541(8) 0.4727(7) 0.127(3) Uani 1 1 d . . . . .
 H3A H 1.367509 0.805286 0.530074 0.190 Uiso 1 1 calc R U . . .
 H3B H 1.350149 0.795949 0.393561 0.190 Uiso 1 1 calc R U . . .
 H3C H 1.388832 0.669685 0.469589 0.190 Uiso 1 1 calc R U . . .
 C1 C 1.1397(8) 0.6537(10) 0.4249(6) 0.136(3) Uani 1 1 d . . . . .
 H1A H 1.177909 0.565457 0.436599 0.204 Uiso 1 1 calc R U . . .
 H1B H 1.167757 0.682210 0.342480 0.204 Uiso 1 1 calc R U . . .
 H1C H 1.042877 0.659096 0.441050 0.204 Uiso 1 1 calc R U . . .
 C22B C 0.6821(10) 0.8328(10) 0.2946(8) 0.080(3) Uani 0.576(14) 1 d D . P B 2
 H22A H 0.610419 0.894723 0.334238 0.096 Uiso 0.576(14) 1 calc R U P B 2
 H22B H 0.645175 0.790877 0.233717 0.096 Uiso 0.576(14) 1 calc R U P B 2
 C22A C 0.802(2) 0.7696(16) 0.2719(12) 0.110(6) Uani 0.424(14) 1 d . . P B .
 H22C H 0.778394 0.720555 0.208166 0.132 Uiso 0.424(14) 1 calc R U P . .
 H22D H 0.895087 0.739365 0.279231 0.132 Uiso 0.424(14) 1 calc R U P . .
 H1 H 0.766(3) 0.766(3) 0.719(2) 0.037(8) Uiso 1 1 d D . . . .
 O7A O 0.871(4) 0.949(4) 0.2953(11) 0.116(10) Uani 0.57(6) 1 d . . P B 1

loop_
  _atom_site_aniso_label
  _atom_site_aniso_U_11
  _atom_site_aniso_U_22
  _atom_site_aniso_U_33
  _atom_site_aniso_U_23
  _atom_site_aniso_U_13
  _atom_site_aniso_U_12
 O2 0.0560(17) 0.094(2) 0.0605(17) 0.0134(14) 0.0052(13) -0.0121(15)
 O3 0.0473(17) 0.122(3) 0.078(2) 0.0169(19) 0.0042(14) -0.0095(17)
 O1 0.066(2) 0.107(3) 0.083(2) 0.0180(19) 0.0093(17) 0.0054(19)
 O4 0.087(2) 0.097(2) 0.0627(19) 0.0055(16) -0.0067(16) -0.0331(19)
 N1 0.0550(19) 0.070(2) 0.0526(18) 0.0065(14) 0.0039(14) -0.0140(15)
 O6 0.104(3) 0.116(3) 0.068(2) 0.0174(19) -0.0006(19) 0.004(2)
 O5 0.166(4) 0.109(3) 0.073(2) 0.0007(19) -0.018(2) -0.064(3)
 C10 0.046(2) 0.069(2) 0.055(2) -0.0019(16) 0.0031(16) -0.0099(17)
 C16 0.052(2) 0.073(2) 0.054(2) -0.0009(17) 0.0026(17) -0.0104(18)
 C9 0.046(2) 0.078(3) 0.054(2) 0.0043(18) 0.0045(16) -0.0121(18)
 C17 0.046(2) 0.078(3) 0.056(2) 0.0010(18) -0.0004(16) -0.0059(18)
 C15 0.042(2) 0.094(3) 0.057(2) -0.001(2) 0.0052(16) -0.0081(19)
 C11 0.053(2) 0.072(2) 0.054(2) 0.0003(17) 0.0019(17) -0.0079(18)
 C7 0.053(2) 0.076(3) 0.066(2) 0.002(2) 0.0079(19) -0.006(2)
 C5 0.050(2) 0.082(3) 0.060(2) 0.0036(19) 0.0063(18) -0.013(2)
 C13 0.064(3) 0.073(3) 0.077(3) 0.010(2) -0.001(2) -0.015(2)
 C20 0.076(3) 0.081(3) 0.063(3) -0.003(2) -0.003(2) -0.020(2)
 C14 0.047(2) 0.086(3) 0.064(2) -0.008(2) -0.0022(18) -0.001(2)
 C18 0.065(3) 0.088(3) 0.076(3) 0.016(2) -0.001(2) -0.018(2)
 C8 0.052(2) 0.078(3) 0.067(2) 0.011(2) 0.0144(18) -0.005(2)
 C6 0.051(2) 0.077(3) 0.073(3) 0.009(2) 0.0077(19) -0.024(2)
 C23 0.075(3) 0.090(3) 0.073(3) 0.007(3) 0.000(3) -0.009(3)
 C12 0.060(3) 0.070(2) 0.078(3) 0.004(2) -0.001(2) -0.0043(19)
 C4 0.055(3) 0.107(4) 0.076(3) 0.003(3) 0.010(2) -0.015(2)
 C19 0.049(3) 0.109(4) 0.118(4) 0.011(3) -0.017(3) -0.011(3)
 C21 0.113(5) 0.099(4) 0.079(3) 0.012(3) -0.019(3) -0.055(3)
 O7B 0.16(2) 0.092(9) 0.075(7) 0.016(5) 0.004(9) -0.027(11)
 C2 0.072(3) 0.106(4) 0.090(4) 0.025(3) 0.022(3) -0.003(3)
 C3 0.088(4) 0.139(6) 0.134(6) 0.015(4) 0.043(4) -0.023(4)
 C1 0.102(5) 0.229(9) 0.068(4) -0.002(4) 0.014(3) -0.026(6)
 C22B 0.079(7) 0.094(6) 0.071(5) 0.015(4) -0.017(4) -0.024(5)
 C22A 0.145(17) 0.109(11) 0.069(8) -0.010(7) -0.003(8) 0.004(10)
 O7A 0.146(18) 0.137(17) 0.081(5) 0.014(6) -0.011(7) -0.091(15)

_geom_special_details
;
 All esds (except the esd in the dihedral angle between two l.s. planes)
 are estimated using the full covariance matrix.  The cell esds are taken
 into account individually in the estimation of esds in distances, angles
 and torsion angles; correlations between esds in cell parameters are only
 used when they are defined by crystal symmetry.  An approximate (isotropic)
 treatment of cell esds is used for estimating esds involving l.s. planes.
;
loop_
  _geom_bond_atom_site_label_1
  _geom_bond_atom_site_label_2
  _geom_bond_distance
  _geom_bond_site_symmetry_2
  _geom_bond_publ_flag
 O2 C16 1.360(5) . ?
 O2 C18 1.428(5) . ?
 O3 C15 1.374(5) . ?
 O3 C19 1.417(6) . ?
 O1 C7 1.209(5) . ?
 O4 C20 1.243(5) . ?
 N1 C9 1.515(5) . ?
 N1 C13 1.493(6) . ?
 N1 C6 1.497(5) . ?
 N1 H1 0.995(18) . ?
 O6 C23 1.213(6) . ?
 O5 C20 1.248(6) . ?
 C10 C9 1.527(5) . ?
 C10 C17 1.392(6) . ?
 C10 C11 1.391(6) . ?
 C16 C17 1.398(5) . ?
 C16 C15 1.406(6) . ?
 C9 H9 0.9800 . ?
 C9 C8 1.528(6) . ?
 C17 H17 0.9300 . ?
 C15 C14 1.355(6) . ?
 C11 C14 1.411(6) . ?
 C11 C12 1.502(6) . ?
 C7 C5 1.512(6) . ?
 C7 C8 1.510(5) . ?
 C5 H5 0.9800 . ?
 C5 C6 1.526(6) . ?
 C5 C4 1.522(6) . ?
 C13 H13A 0.9700 . ?
 C13 H13B 0.9700 . ?
 C13 C12 1.511(6) . ?
 C20 C21 1.508(7) . ?
 C14 H14 0.9300 . ?
 C18 H18A 0.9600 . ?
 C18 H18B 0.9600 . ?
 C18 H18C 0.9600 . ?
 C8 H8A 0.9700 . ?
 C8 H8B 0.9700 . ?
 C6 H6A 0.9700 . ?
 C6 H6B 0.9700 . ?
 C23 O7B 1.260(16) . ?
 C23 C22B 1.557(10) . ?
 C23 C22A 1.510(16) . ?
 C23 O7A 1.260(15) . ?
 C12 H12A 0.9700 . ?
 C12 H12B 0.9700 . ?
 C4 H4A 0.9700 . ?
 C4 H4B 0.9700 . ?
 C4 C2 1.525(7) . ?
 C19 H19A 0.9600 . ?
 C19 H19B 0.9600 . ?
 C19 H19C 0.9600 . ?
 C21 H21A 0.9700 . ?
 C21 H21B 0.9700 . ?
 C21 C22B 1.465(9) . ?
 C21 C22A 1.461(16) . ?
 O7B H7B 0.8200 . ?
 C2 H2 0.9800 . ?
 C2 C3 1.523(7) . ?
 C2 C1 1.530(10) . ?
 C3 H3A 0.9600 . ?
 C3 H3B 0.9600 . ?
 C3 H3C 0.9600 . ?
 C1 H1A 0.9600 . ?
 C1 H1B 0.9600 . ?
 C1 H1C 0.9600 . ?
 C22B H22A 0.9700 . ?
 C22B H22B 0.9700 . ?
 C22A H22C 0.9700 . ?
 C22A H22D 0.9700 . ?

loop_
  _geom_angle_atom_site_label_1
  _geom_angle_atom_site_label_2
  _geom_angle_atom_site_label_3
  _geom_angle
  _geom_angle_site_symmetry_1
  _geom_angle_site_symmetry_3
  _geom_angle_publ_flag
 C16 O2 C18 117.5(3) . . ?
 C15 O3 C19 117.5(4) . . ?
 C9 N1 H1 108.0(19) . . ?
 C13 N1 C9 110.7(3) . . ?
 C13 N1 C6 112.7(3) . . ?
 C13 N1 H1 109.4(19) . . ?
 C6 N1 C9 110.6(3) . . ?
 C6 N1 H1 105(2) . . ?
 C17 C10 C9 118.3(4) . . ?
 C11 C10 C9 121.7(3) . . ?
 C11 C10 C17 119.9(4) . . ?
 O2 C16 C17 125.3(4) . . ?
 O2 C16 C15 116.3(3) . . ?
 C17 C16 C15 118.4(4) . . ?
 N1 C9 C10 110.2(3) . . ?
 N1 C9 H9 108.1 . . ?
 N1 C9 C8 108.9(3) . . ?
 C10 C9 H9 108.1 . . ?
 C10 C9 C8 113.3(3) . . ?
 C8 C9 H9 108.1 . . ?
 C10 C17 C16 121.1(4) . . ?
 C10 C17 H17 119.4 . . ?
 C16 C17 H17 119.4 . . ?
 O3 C15 C16 114.2(4) . . ?
 C14 C15 O3 125.4(4) . . ?
 C14 C15 C16 120.3(4) . . ?
 C10 C11 C14 118.3(4) . . ?
 C10 C11 C12 122.1(4) . . ?
 C14 C11 C12 119.6(4) . . ?
 O1 C7 C5 122.6(4) . . ?
 O1 C7 C8 121.9(4) . . ?
 C8 C7 C5 115.5(4) . . ?
 C7 C5 H5 106.3 . . ?
 C7 C5 C6 110.2(3) . . ?
 C7 C5 C4 114.4(4) . . ?
 C6 C5 H5 106.3 . . ?
 C4 C5 H5 106.3 . . ?
 C4 C5 C6 112.8(4) . . ?
 N1 C13 H13A 109.9 . . ?
 N1 C13 H13B 109.9 . . ?
 N1 C13 C12 108.9(4) . . ?
 H13A C13 H13B 108.3 . . ?
 C12 C13 H13A 109.9 . . ?
 C12 C13 H13B 109.9 . . ?
 O4 C20 O5 124.3(4) . . ?
 O4 C20 C21 117.4(4) . . ?
 O5 C20 C21 118.2(4) . . ?
 C15 C14 C11 121.8(4) . . ?
 C15 C14 H14 119.1 . . ?
 C11 C14 H14 119.1 . . ?
 O2 C18 H18A 109.5 . . ?
 O2 C18 H18B 109.5 . . ?
 O2 C18 H18C 109.5 . . ?
 H18A C18 H18B 109.5 . . ?
 H18A C18 H18C 109.5 . . ?
 H18B C18 H18C 109.5 . . ?
 C9 C8 H8A 108.9 . . ?
 C9 C8 H8B 108.9 . . ?
 C7 C8 C9 113.4(3) . . ?
 C7 C8 H8A 108.9 . . ?
 C7 C8 H8B 108.9 . . ?
 H8A C8 H8B 107.7 . . ?
 N1 C6 C5 110.7(3) . . ?
 N1 C6 H6A 109.5 . . ?
 N1 C6 H6B 109.5 . . ?
 C5 C6 H6A 109.5 . . ?
 C5 C6 H6B 109.5 . . ?
 H6A C6 H6B 108.1 . . ?
 O6 C23 O7B 120.9(8) . . ?
 O6 C23 C22B 122.9(6) . . ?
 O6 C23 C22A 117.2(7) . . ?
 O6 C23 O7A 121.9(7) . . ?
 O7B C23 C22B 100.9(17) . . ?
 O7B C23 C22A 121.4(10) . . ?
 C22A C23 C22B 49.9(8) . . ?
 O7A C23 C22A 99.2(18) . . ?
 C11 C12 C13 111.6(4) . . ?
 C11 C12 H12A 109.3 . . ?
 C11 C12 H12B 109.3 . . ?
 C13 C12 H12A 109.3 . . ?
 C13 C12 H12B 109.3 . . ?
 H12A C12 H12B 108.0 . . ?
 C5 C4 H4A 108.4 . . ?
 C5 C4 H4B 108.4 . . ?
 C5 C4 C2 115.4(4) . . ?
 H4A C4 H4B 107.5 . . ?
 C2 C4 H4A 108.4 . . ?
 C2 C4 H4B 108.4 . . ?
 O3 C19 H19A 109.5 . . ?
 O3 C19 H19B 109.5 . . ?
 O3 C19 H19C 109.5 . . ?
 H19A C19 H19B 109.5 . . ?
 H19A C19 H19C 109.5 . . ?
 H19B C19 H19C 109.5 . . ?
 C20 C21 H21A 106.9 . . ?
 C20 C21 H21B 106.9 . . ?
 H21A C21 H21B 106.7 . . ?
 C22B C21 C20 117.3(6) . . ?
 C22A C21 C20 121.6(8) . . ?
 C22A C21 H21A 106.9 . . ?
 C22A C21 H21B 106.9 . . ?
 C22A C21 C22B 52.5(8) . . ?
 C23 O7B H7B 109.5 . . ?
 C4 C2 H2 108.5 . . ?
 C4 C2 C1 111.4(5) . . ?
 C3 C2 C4 109.5(5) . . ?
 C3 C2 H2 108.5 . . ?
 C3 C2 C1 110.4(5) . . ?
 C1 C2 H2 108.5 . . ?
 C2 C3 H3A 109.5 . . ?
 C2 C3 H3B 109.5 . . ?
 C2 C3 H3C 109.5 . . ?
 H3A C3 H3B 109.5 . . ?
 H3A C3 H3C 109.5 . . ?
 H3B C3 H3C 109.5 . . ?
 C2 C1 H1A 109.5 . . ?
 C2 C1 H1B 109.5 . . ?
 C2 C1 H1C 109.5 . . ?
 H1A C1 H1B 109.5 . . ?
 H1A C1 H1C 109.5 . . ?
 H1B C1 H1C 109.5 . . ?
 C23 C22B H22A 108.0 . . ?
 C23 C22B H22B 108.0 . . ?
 C21 C22B C23 117.0(7) . . ?
 C21 C22B H22A 108.0 . . ?
 C21 C22B H22B 108.0 . . ?
 H22A C22B H22B 107.3 . . ?
 C23 C22A H22C 107.3 . . ?
 C23 C22A H22D 107.3 . . ?
 C21 C22A C23 120.3(11) . . ?
 C21 C22A H22C 107.3 . . ?
 C21 C22A H22D 107.3 . . ?
 H22C C22A H22D 106.9 . . ?

loop_
  _geom_torsion_atom_site_label_1
  _geom_torsion_atom_site_label_2
  _geom_torsion_atom_site_label_3
  _geom_torsion_atom_site_label_4
  _geom_torsion
  _geom_torsion_site_symmetry_1
  _geom_torsion_site_symmetry_2
  _geom_torsion_site_symmetry_3
  _geom_torsion_site_symmetry_4
  _geom_torsion_publ_flag
 O2 C16 C17 C10 -177.8(4) . . . . ?
 O2 C16 C15 O3 -5.2(6) . . . . ?
 O2 C16 C15 C14 177.0(4) . . . . ?
 O3 C15 C14 C11 -177.6(4) . . . . ?
 O1 C7 C5 C6 -135.8(5) . . . . ?
 O1 C7 C5 C4 -7.5(7) . . . . ?
 O1 C7 C8 C9 136.3(5) . . . . ?
 O4 C20 C21 C22B 151.2(6) . . . . ?
 O4 C20 C21 C22A -147.9(10) . . . . ?
 N1 C9 C8 C7 51.1(5) . . . . ?
 N1 C13 C12 C11 49.7(5) . . . . ?
 O6 C23 C22B C21 134.8(7) . . . . ?
 O6 C23 C22A C21 -148.1(11) . . . . ?
 O5 C20 C21 C22B -31.3(9) . . . . ?
 O5 C20 C21 C22A 29.6(12) . . . . ?
 C10 C9 C8 C7 174.2(4) . . . . ?
 C10 C11 C14 C15 2.7(7) . . . . ?
 C10 C11 C12 C13 -15.5(6) . . . . ?
 C16 C15 C14 C11 0.0(7) . . . . ?
 C9 N1 C13 C12 -69.1(4) . . . . ?
 C9 N1 C6 C5 63.5(4) . . . . ?
 C9 C10 C17 C16 -179.6(4) . . . . ?
 C9 C10 C11 C14 177.8(4) . . . . ?
 C9 C10 C11 C12 -2.5(6) . . . . ?
 C17 C10 C9 N1 167.2(4) . . . . ?
 C17 C10 C9 C8 44.9(5) . . . . ?
 C17 C10 C11 C14 -3.5(6) . . . . ?
 C17 C10 C11 C12 176.2(4) . . . . ?
 C17 C16 C15 O3 176.0(4) . . . . ?
 C17 C16 C15 C14 -1.8(7) . . . . ?
 C15 C16 C17 C10 1.0(6) . . . . ?
 C11 C10 C9 N1 -14.1(5) . . . . ?
 C11 C10 C9 C8 -136.4(4) . . . . ?
 C11 C10 C17 C16 1.7(6) . . . . ?
 C7 C5 C6 N1 -54.9(5) . . . . ?
 C7 C5 C4 C2 158.8(5) . . . . ?
 C5 C7 C8 C9 -46.4(6) . . . . ?
 C5 C4 C2 C3 172.5(5) . . . . ?
 C5 C4 C2 C1 -65.1(7) . . . . ?
 C13 N1 C9 C10 49.3(4) . . . . ?
 C13 N1 C9 C8 174.1(3) . . . . ?
 C13 N1 C6 C5 -172.0(4) . . . . ?
 C20 C21 C22B C23 75.2(10) . . . . ?
 C20 C21 C22A C23 -64.3(18) . . . . ?
 C14 C11 C12 C13 164.2(4) . . . . ?
 C18 O2 C16 C17 0.9(6) . . . . ?
 C18 O2 C16 C15 -177.9(4) . . . . ?
 C8 C7 C5 C6 46.9(5) . . . . ?
 C8 C7 C5 C4 175.2(4) . . . . ?
 C6 N1 C9 C10 174.9(3) . . . . ?
 C6 N1 C9 C8 -60.3(4) . . . . ?
 C6 N1 C13 C12 166.5(4) . . . . ?
 C6 C5 C4 C2 -74.2(6) . . . . ?
 C12 C11 C14 C15 -177.0(4) . . . . ?
 C4 C5 C6 N1 176.0(4) . . . . ?
 C19 O3 C15 C16 -164.1(4) . . . . ?
 C19 O3 C15 C14 13.6(7) . . . . ?
 O7B C23 C22B C21 -87(2) . . . . ?
 O7B C23 C22A C21 40(3) . . . . ?
 C22B C23 C22A C21 -36.6(11) . . . . ?
 C22B C21 C22A C23 37.7(11) . . . . ?
 C22A C23 C22B C21 35.2(9) . . . . ?
 C22A C21 C22B C23 -35.1(10) . . . . ?
 O7A C23 C22A C21 79(2) . . . . ?

_shelx_res_file
;
TITL atsua2-213-12-2024_auto_a.res in P-1
    atsua2-213-12-2024_auto.res
    created by SHELXL-2016/6 at 12:00:01 on 16-Apr-2025
REM Old TITL a TSU A2-2 13-12-2024_auto in P-1
REM SHELXT solution in P-1
REM R1 0.337, Rweak 0.009, Alpha 0.056, Orientation as input
REM Formula found by SHELXT: C26 O5
CELL 1.54184 10.099 10.3912 11.1395 87.132 80.729 82.763
ZERR 2 0.0024 0.0031 0.0019 0.018 0.017 0.022
LATT 1
SFAC C H N O
UNIT 46 66 2 14
DFIX 1.54 C22B C21
DFIX 0.98 N1 H1

L.S. 10
PLAN  4
CONF
FREE O7A H7B
FREE C22B C22A
BOND $H
LIST 6
MORE -1
fmap 2
acta
OMIT 4 -1 13
OMIT 4 0 13
OMIT 5 0 12
REM <olex2.extras>
REM <HklSrc "%.\\a%20TSU%20A2-2%2013-12-2024_auto.hkl">
REM </olex2.extras>

WGHT    0.200000
FVAR       0.67756   0.57579   0.56886
O2    4    0.419245    0.557833    1.191120    11.00000    0.05599    0.09374 =
         0.06052    0.01341    0.00518   -0.01211
O3    4    0.234987    0.713309    1.106025    11.00000    0.04729    0.12217 =
         0.07822    0.01687    0.00417   -0.00948
O1    4    1.088757    0.511382    0.835500    11.00000    0.06581    0.10704 =
         0.08305    0.01796    0.00931    0.00539
O4    4    0.716464    0.707474    0.597199    11.00000    0.08707    0.09683 =
         0.06271    0.00553   -0.00672   -0.03312
N1    3    0.800856    0.810371    0.782393    11.00000    0.05497    0.06954 =
         0.05258    0.00654    0.00390   -0.01399
O6    4    0.813914    0.930519    0.118559    11.00000    0.10446    0.11620 =
         0.06800    0.01736   -0.00064    0.00357
O5    4    0.784573    0.886982    0.508252    11.00000    0.16644    0.10875 =
         0.07282    0.00065   -0.01777   -0.06434
C10   1    0.635834    0.731296    0.952801    11.00000    0.04629    0.06882 =
         0.05526   -0.00189    0.00315   -0.00993
C16   1    0.464159    0.638994    1.098017    11.00000    0.05178    0.07343 =
         0.05358   -0.00085    0.00265   -0.01038
C9    1    0.785035    0.727716    0.898633    11.00000    0.04603    0.07804 =
         0.05430    0.00426    0.00445   -0.01206
AFIX  13
H9    2    0.831182    0.764668    0.957321    11.00000   -1.20000
AFIX   0
C17   1    0.599149    0.641398    1.045219    11.00000    0.04596    0.07847 =
         0.05636    0.00103   -0.00039   -0.00588
AFIX  43
H17   2    0.665578    0.581934    1.072290    11.00000   -1.20000
AFIX   0
C15   1    0.365323    0.728547    1.054225    11.00000    0.04218    0.09432 =
         0.05726   -0.00059    0.00515   -0.00805
C11   1    0.537837    0.822918    0.913847    11.00000    0.05285    0.07214 =
         0.05450    0.00033    0.00193   -0.00791
C7    1    0.998115    0.588013    0.806613    11.00000    0.05273    0.07580 =
         0.06581    0.00209    0.00786   -0.00556
C5    1    1.018964    0.682978    0.699878    11.00000    0.04964    0.08195 =
         0.05960    0.00360    0.00627   -0.01316
AFIX  13
H5    2    0.973179    0.653438    0.636991    11.00000   -1.20000
AFIX   0
C13   1    0.722125    0.941270    0.801433    11.00000    0.06391    0.07328 =
         0.07750    0.00996   -0.00134   -0.01477
AFIX  23
H13A  2    0.744809    0.997855    0.731172    11.00000   -1.20000
H13B  2    0.744306    0.979532    0.872227    11.00000   -1.20000
AFIX   0
C20   1    0.740057    0.780444    0.506472    11.00000    0.07630    0.08144 =
         0.06322   -0.00331   -0.00266   -0.02050
C14   1    0.401514    0.816983    0.965368    11.00000    0.04721    0.08601 =
         0.06421   -0.00783   -0.00224   -0.00082
AFIX  43
H14   2    0.334705    0.875384    0.937552    11.00000   -1.20000
AFIX   0
C18   1    0.517971    0.468995    1.240202    11.00000    0.06514    0.08812 =
         0.07632    0.01630   -0.00144   -0.01788
AFIX 137
H18A  2    0.568427    0.415267    1.176826    11.00000   -1.50000
H18B  2    0.473639    0.415486    1.302982    11.00000   -1.50000
H18C  2    0.578229    0.516496    1.273800    11.00000   -1.50000
AFIX   0
C8    1    0.854677    0.590723    0.871739    11.00000    0.05219    0.07765 =
         0.06743    0.01076    0.01437   -0.00510
AFIX  23
H8A   2    0.855026    0.541068    0.947801    11.00000   -1.20000
H8B   2    0.802861    0.548873    0.822265    11.00000   -1.20000
AFIX   0
C6    1    0.947202    0.817188    0.734648    11.00000    0.05072    0.07661 =
         0.07346    0.00875    0.00768   -0.02366
AFIX  23
H6A   2    0.989781    0.851381    0.796302    11.00000   -1.20000
H6B   2    0.955424    0.875626    0.663873    11.00000   -1.20000
AFIX   0
C23   1    0.796515    0.909713    0.227776    11.00000    0.07457    0.08952 =
         0.07296    0.00743   -0.00037   -0.00941
C12   1    0.573041    0.927068    0.819881    11.00000    0.06045    0.07037 =
         0.07775    0.00434   -0.00060   -0.00428
AFIX  23
H12A  2    0.521553    1.009003    0.845357    11.00000   -1.20000
H12B  2    0.548151    0.905991    0.743282    11.00000   -1.20000
AFIX   0
C4    1    1.165897    0.685984    0.642489    11.00000    0.05479    0.10695 =
         0.07581    0.00333    0.00989   -0.01494
AFIX  23
H4A   2    1.211856    0.598268    0.643999    11.00000   -1.20000
H4B   2    1.207943    0.737645    0.692395    11.00000   -1.20000
AFIX   0
C19   1    0.129356    0.775529    1.046405    11.00000    0.04883    0.10870 =
         0.11771    0.01051   -0.01698   -0.01083
AFIX 137
H19A  2    0.146526    0.753315    0.962238    11.00000   -1.50000
H19B  2    0.124989    0.867848    1.052448    11.00000   -1.50000
H19C  2    0.045003    0.747569    1.084146    11.00000   -1.50000
AFIX   0
C21   1    0.718869    0.733916    0.385717    11.00000    0.11265    0.09909 =
         0.07901    0.01173   -0.01899   -0.05510
PART 1
AFIX  23
H21A  2    0.728219    0.639854    0.391621    11.00000   -1.20000
H21B  2    0.625529    0.762381    0.377184    11.00000   -1.20000
AFIX   0
PART 2
O7B   4    0.790856    1.000196    0.300257   -31.00000    0.15825    0.09199 =
         0.07484    0.01646    0.00429   -0.02670
PART 0
AFIX 147
H7B   2    0.819820    0.971171    0.362062    11.00000   -1.50000
AFIX   0
C2    1    1.188234    0.740193    0.511951    11.00000    0.07185    0.10621 =
         0.09024    0.02495    0.02171   -0.00272
AFIX  13
H2    2    1.136600    0.826429    0.509267    11.00000   -1.20000
AFIX   0
C3    1    1.337475    0.754060    0.472663    11.00000    0.08806    0.13861 =
         0.13420    0.01528    0.04267   -0.02303
AFIX 137
H3A   2    1.367509    0.805286    0.530074    11.00000   -1.50000
H3B   2    1.350149    0.795949    0.393561    11.00000   -1.50000
H3C   2    1.388832    0.669685    0.469589    11.00000   -1.50000
AFIX   0
C1    1    1.139673    0.653684    0.424916    11.00000    0.10239    0.22868 =
         0.06828   -0.00183    0.01443   -0.02643
AFIX 137
H1A   2    1.177909    0.565457    0.436599    11.00000   -1.50000
H1B   2    1.167757    0.682210    0.342480    11.00000   -1.50000
H1C   2    1.042877    0.659096    0.441050    11.00000   -1.50000
AFIX   0
PART 2
C22B  1    0.682096    0.832815    0.294600    21.00000    0.07908    0.09359 =
         0.07050    0.01518   -0.01671   -0.02436
AFIX  23
H22A  2    0.610419    0.894723    0.334238    21.00000   -1.20000
H22B  2    0.645175    0.790877    0.233717    21.00000   -1.20000
AFIX   0
PART 0
C22A  1    0.801777    0.769617    0.271935   -21.00000    0.14469    0.10867 =
         0.06866   -0.01023   -0.00266    0.00358
AFIX  23
H22C  2    0.778394    0.720555    0.208166   -21.00000   -1.20000
H22D  2    0.895087    0.739365    0.279231   -21.00000   -1.20000
AFIX   0
H1    2    0.766447    0.765527    0.718954    11.00000    0.03736
PART 1
O7A   4    0.870652    0.949476    0.295272    31.00000    0.14552    0.13744 =
         0.08057    0.01401   -0.01109   -0.09081
HKLF 4


REM  atsua2-213-12-2024_auto_a.res in P-1
REM R1 =  0.1079 for    2245 Fo > 4sig(Fo)  and  0.1501 for all    4319 data
REM    309 parameters refined using      2 restraints

END

WGHT      0.2000      0.0000

REM Highest difference peak  0.493,  deepest hole -0.366,  1-sigma level  0.082
Q1    1   0.7360  0.7803  0.6529  11.00000  0.05    0.37
Q2    1   0.8353  0.7985  0.9142  11.00000  0.05    0.34
Q3    1   0.7562  0.7212  0.7653  11.00000  0.05    0.33
Q4    1   0.7112  0.9095  0.7783  11.00000  0.05    0.33
;
_shelx_res_checksum                67974
_shelx_hkl_file
;
   0   0  -1  860.58   16.11
   0   0   1  935.59   12.49
   0   0   2    0.60    0.87
   0   0   2   -0.09    0.26
   0   0  -2    0.81    0.44
   0   0  -2    0.12    0.16
   0   0  -3  919.70   28.78
   0   0  -3  982.26   25.06
   0   0  -3  943.09   17.82
   0   0   3  849.14   14.05
   0   0   3  896.55   11.80
   0   0   3  973.89   26.82
   0   0   4   12.08    3.59
   0   0   4   16.57    2.36
   0   0  -4   12.38    3.93
   0   0  -4   14.95    3.42
   0   0   4   15.31    1.84
   0   0   5  158.13    8.47
   0   0   5  154.49    6.86
   0   0   6   14.55    2.84
   0   0   6   15.19    2.53
   0   0   7  179.53   11.37
   0   0   7  190.69   10.32
   0   0   8    3.12    1.39
   0   0   8    2.62    1.52
   0   0   9   53.45    6.65
   0   0   9   48.98    7.14
   0   0   9   40.70    6.27
   0   0   9   36.53    7.43
   0   0  10   46.18    9.04
   0   0  10   50.16    7.26
   0   0  11    3.11    1.91
   0   0  11    5.71    2.45
   0   0  12    2.54    1.35
   0   0  12    3.12    1.72
   0   0  13    9.75    2.31
   0  -1  13    2.83    1.18
   0  -1  12    0.91    1.02
   0  -1  11   -0.64    0.54
   0  -1  11   -5.08    2.15
   0  -1  10    0.70    1.12
   0  -1   9   -0.16    0.88
   0  -1   9    1.65    0.91
   0  -1   9    0.83    1.36
   0  -1   9    1.60    1.27
   0  -1   8    6.94    2.19
   0  -1   8    8.05    2.72
   0  -1   7    3.45    1.78
   0  -1   7    4.65    1.77
   0  -1   6   55.03    5.31
   0  -1   6   45.43    5.13
   0  -1   5  272.68   11.10
   0  -1   5  268.14    9.79
   0  -1   4  139.85    6.85
   0  -1   4  130.96   13.83
   0  -1   3  119.02    8.56
   0   1  -3  141.48   11.72
   0  -1   3  153.99    5.41
   0  -1   3  170.20   14.51
   0  -1   3  136.99    5.78
   0  -1   2   20.52    3.35
   0   1  -1   58.66    4.05
   0   1   0   15.49    2.39
   0   1   1  791.55   20.99
   0  -1  -2    1.45    1.38
   0  -1  -2    1.21    0.77
   0   1   3  314.82    8.75
   0  -1  -3  338.10   19.70
   0  -1  -4  472.59   19.77
   0   1   4  448.06   11.83
   0   1   5  205.10    8.13
   0   1   5  195.11    9.22
   0   1   6   12.69    2.66
   0   1   6   10.73    2.24
   0   1   7   18.85    3.24
   0   1   7   19.87    3.73
   0   1   8   24.92    4.52
   0   1   8   20.66    3.89
   0   1   9    1.55    0.38
   0   1   9   -0.38    0.93
   0   1   9    0.08    0.65
   0   1  10    7.67    2.83
   0   1  10    9.24    3.92
   0   1  11    4.90    2.17
   0   1  11    4.47    1.88
   0   1  11    5.11    2.68
   0   1  12    0.03    0.55
   0   1  12    0.16    0.82
   0   1  13    1.21    0.56
   0  -2  13    2.93    1.01
   0  -2  12    4.29    1.85
   0  -2  11    1.56    1.18
   0  -2  10   14.40    3.78
   0  -2   9    2.35    1.76
   0   2  -9    1.45    0.85
   0  -2   8   65.18    6.51
   0  -2   7  260.18   11.98
   0  -2   7  294.86   15.19
   0  -2   6  593.97   16.20
   0  -2   6  687.70   20.85
   0  -2   5  939.75   22.90
   0  -2   5  958.50   18.54
   0  -2   4   68.12    5.20
   0  -2   4   72.83    4.40
   0  -2   3  262.80    9.71
   0  -2   3  279.47    7.56
   0   2  -2 1743.93   19.05
   0   2  -2 1834.76   30.64
   0   2  -1  176.83   10.37
   0   2   0 2255.06   40.56
   0   2   1  201.17   13.44
   0  -2  -2 5075.63   65.74
   0  -2  -3 1562.17   23.22
   0  -2  -3 1564.41   39.91
   0   2   4    0.83    0.61
   0  -2  -4    1.08    0.81
   0  -2  -4    0.83    1.27
   0   2   4   -0.02    1.09
   0   2   5    4.77    1.74
   0   2   6   43.58    5.07
   0   2   6   38.32    4.21
   0   2   7   12.46    2.70
   0   2   7   11.60    2.64
   0   2   8    0.32    0.52
   0   2   8    1.91    1.55
   0   2   9   34.61    5.96
   0   2   9   43.90    6.01
   0   2   9   38.94    7.87
   0   2  10    0.86    1.61
   0   2  10    0.96    1.14
   0   2  11    8.21    3.93
   0   2  11    8.51    2.97
   0   2  12    0.50    0.93
   0   2  13    0.28    0.69
   0  -3  12    2.42    1.33
   0  -3  11    1.22    1.14
   0  -3  10   -0.93    1.79
   0   3  -9    8.24    2.77
   0   3  -8    1.36    1.20
   0  -3   8    0.56    0.75
   0  -3   7   81.16    6.86
   0   3  -7   64.27    7.31
   0   3  -6    9.80    2.54
   0  -3   6   12.62    2.48
   0   3  -5  139.59    8.15
   0  -3   5  132.57    7.00
   0   3  -4 1248.11   22.15
   0  -3   4 1192.66   19.33
   0   3  -3  219.18    8.41
   0   3  -2  222.29   14.95
   0   3  -2  189.16    7.22
   0   3  -1   48.05    7.62
   0   3  -1   47.15    3.57
   0  -3   0    7.08    1.76
   0   3   0    5.37    2.40
   0  -3  -2   18.16    3.14
   0  -3  -2   19.33    5.16
   0  -3  -3  301.18   12.29
   0  -3  -3  361.51   22.80
   0  -3  -4  241.22   10.93
   0   3   5    2.44    1.08
   0  -3  -5    1.75    0.94
   0   3   6   42.54    5.12
   0   3   7    1.76    1.07
   0   3   7    1.53    1.63
   0   3   8   11.38    3.04
   0   3   9    0.16    0.94
   0   3   9    0.79    0.83
   0   3   9   -0.07    1.64
   0   3   9   -0.67    0.68
   0   3  10   18.08    5.53
   0   3  10   19.03    4.30
   0   3  11    1.38    1.15
   0   3  11   -0.51    1.50
   0   3  12    2.07    1.48
   0   3  13   -0.01    0.47
   0  -4  12    0.32    0.74
   0  -4  11   -1.54    1.06
   0  -4  10   10.89    2.95
   0  -4   9   56.04    6.95
   0  -4   9   86.56    8.65
   0   4  -8   11.31    3.69
   0  -4   8    7.47    2.32
   0   4  -7   79.68    8.21
   0   4  -6   13.07    3.21
   0   4  -5   65.30    6.38
   0   4  -4   43.62    4.69
   0   4  -3    8.26    1.76
   0  -4   2  255.42    9.77
   0   4  -2  285.23   10.44
   0   4  -1   87.32    5.53
   0  -4   1   80.90    6.28
   0  -4   0  424.28   13.68
   0   4   0  366.87   11.22
   0   4   1  113.98    6.27
   0  -4  -1   65.83    7.00
   0  -4  -2  409.31   14.57
   0  -4  -3   46.03    5.44
   0  -4  -4   21.77    3.78
   0  -4  -5   25.85    4.23
   0   4   6   15.60    3.40
   0   4   7   44.30    6.04
   0   4   8    9.15    2.69
   0   4   8    4.48    1.56
   0   4   8    7.49    2.67
   0   4   9   -0.12    0.44
   0   4   9   -0.38    0.98
   0   4   9   -0.29    0.27
   0   4   9    0.41    1.04
   0   4  10    7.58    2.71
   0   4  10    5.59    3.34
   0   4  11   -0.30    0.99
   0   4  11   -0.95    0.79
   0   4  12    0.26    0.40
   0  -5  11   -0.38    0.30
   0  -5  10    0.87    0.76
   0  -5  10   -0.08    0.94
   0  -5  10   -1.34    1.17
   0  -5   9    0.01    1.16
   0  -5   9   -1.02    1.14
   0  -5   8    1.47    0.82
   0  -5   8    1.05    0.30
   0   5  -7    3.35    1.86
   0   5  -6    1.28    1.39
   0   5  -5    1.96    1.18
   0   5  -4   26.85    4.03
   0   5  -3   13.87    2.63
   0   5  -2    0.19    0.49
   0  -5   1   12.87    2.74
   0   5  -1   10.71    2.26
   0  -5   0   72.90    6.54
   0   5   0   66.06    5.29
   0  -5  -1   44.27    6.29
   0  -5  -2   13.27    4.68
   0  -5  -3   -0.08    0.60
   0  -5  -4   31.77    5.60
   0  -5  -5    0.19    0.50
   0  -5  -6    0.10    0.91
   0   5   6    1.45    1.04
   0   5   8    2.16    1.41
   0   5   8    2.16    1.32
   0   5   8    4.59    1.99
   0   5   9    2.28    1.53
   0   5   9    1.09    0.93
   0   5   9    1.67    1.10
   0   5  10    0.74    0.81
   0   5  10    1.55    1.57
   0   5  10    0.03    0.70
   0   5  11    1.21    1.28
   0   5  11    0.73    0.81
   0   5  12    0.44    0.62
   0  -6  10    4.42    1.77
   0  -6  10    4.25    1.80
   0  -6   9    0.63    0.53
   0  -6   8   13.81    3.22
   0  -6   7   25.29    4.43
   0   6  -7   24.59    4.76
   0   6  -6    0.99    1.09
   0   6  -5    6.31    2.19
   0   6  -4   25.26    4.11
   0   6  -3   25.40    3.91
   0   6  -2    0.36    0.38
   0   6  -1    4.75    1.48
   0  -6   1    3.73    1.77
   0   6   0   57.60    5.50
   0  -6   0   59.56    6.67
   0  -6  -1    1.31    1.00
   0  -6  -2   67.87    6.94
   0  -6  -3  106.30    9.07
   0  -6  -4    2.81    1.71
   0  -6  -5   -0.31    0.27
   0  -6  -6    3.51    2.36
   0   6   6   51.11    7.04
   0   6   7    1.68    1.06
   0   6   7    5.24    2.37
   0   6   8    0.31    0.61
   0   6   8    1.39    1.16
   0   6   9    0.32    0.25
   0   6   9    1.40    0.94
   0   6  10    0.12    0.65
   0   6  10    0.26    0.94
   0   6  11    0.15    0.42
   0  -7  10    3.34    1.36
   0  -7  10    4.66    1.51
   0  -7   9   -0.32    0.40
   0  -7   9    0.75    1.04
   0  -7   8    0.32    0.48
   0  -7   7    1.92    1.21
   0  -7   6    8.73    2.41
   0   7  -6    9.07    2.57
   0   7  -5    8.67    2.47
   0  -7   5    8.28    2.29
   0   7  -4    9.13    2.71
   0   7  -3    3.35    1.43
   0   7  -2    0.80    0.70
   0  -7   1   17.09    3.98
   0   7  -1   18.73    3.31
   0  -7   0    0.21    0.44
   0  -7  -1   32.10    6.03
   0  -7  -2    2.76    1.57
   0  -7  -3    4.93    2.14
   0  -7  -4    3.66    2.26
   0  -7  -5    1.64    1.68
   0   7   6   16.32    3.63
   0   7   6   18.51    3.74
   0   7   7    7.70    2.70
   0   7   7    3.58    1.58
   0   7   8    0.19    0.16
   0   7   8   -0.10    0.21
   0   7   9    0.99    0.73
   0   7   9    0.67    1.11
   0   7  10    0.45    0.60
   0   7  10   -0.13    0.79
   0   7  11    0.24    0.28
   0  -8  10    1.11    0.72
   0  -8   9    5.13    1.49
   0  -8   9    2.75    1.34
   0  -8   8    2.19    1.33
   0  -8   8    1.49    0.87
   0  -8   7    0.51    0.38
   0  -8   6    2.05    1.22
   0  -8   5    3.40    1.57
   0  -8   4   -2.05    2.67
   0   8  -4    0.13    1.31
   0  -8   4    0.25    0.79
   0   8  -3   14.40    3.16
   0  -8   3   17.91    3.74
   0  -8   3   15.31    3.68
   0  -8   2  111.80    9.09
   0   8  -2  126.58    9.59
   0   8  -1   -0.30    0.22
   0  -8   0   16.24    4.32
   0  -8  -1    8.59    3.30
   0  -8  -2    2.63    1.75
   0  -8  -3    1.04    1.63
   0   8   3    6.33    2.14
   0  -8  -4   -2.18    1.55
   0   8   4    0.40    0.23
   0   8   5   24.02    4.28
   0   8   5   28.75    4.80
   0   8   6    0.90    0.73
   0   8   6    0.39    1.04
   0   8   7    0.63    0.94
   0   8   7    0.80    0.88
   0   8   8    0.86    0.90
   0   8   8    1.02    1.02
   0   8   9   -0.23    0.40
   0   8   9    0.35    0.43
   0   8  10    2.66    1.04
   0  -9   9    1.20    0.78
   0  -9   8   -0.84    0.90
   0  -9   8   -0.50    0.71
   0  -9   7    0.37    0.29
   0  -9   7    0.92    0.94
   0  -9   6    1.10    0.80
   0  -9   6    0.63    0.96
   0  -9   5    1.03    0.63
   0  -9   5    0.31    0.51
   0  -9   4    9.98    2.80
   0  -9   4    7.08    2.36
   0  -9   3    1.11    1.04
   0  -9   2    1.43    1.22
   0  -9   1   83.93    8.47
   0   9   0   23.00    3.87
   0  -9   0   12.57    4.06
   0   9   0   22.51    4.62
   0   9   1    1.36    0.84
   0   9   1   -0.22    1.05
   0  -9  -1    0.68    0.66
   0   9   2    0.31    0.35
   0   9   2   -0.52    0.30
   0   9   3    1.90    1.25
   0   9   4   12.76    3.02
   0   9   5    0.24    0.27
   0   9   5   -0.17    0.19
   0   9   6   16.74    3.37
   0   9   6   12.29    2.83
   0   9   7    1.93    1.16
   0   9   8    1.13    0.70
   0   9   9    0.45    0.29
   0 -10   7   -0.02    0.20
   0 -10   7   -1.00    0.77
   0 -10   6    1.51    0.82
   0  10  -6    4.49    1.77
   0 -10   6    5.04    1.76
   0 -10   5    1.08    0.74
   0 -10   5    2.32    1.37
   0 -10   4    0.38    0.32
   0  10  -2   13.92    3.75
   0  10  -1    6.06    2.56
   0  10   0    1.57    1.50
   0  10   1    0.40    0.69
   0  10   1   -0.56    0.62
   0  10   2    0.31    0.49
   0  10   2    0.92    0.97
   0  10   3    0.76    0.70
   0  10   4   -1.09    0.65
   0  10   4    0.48    0.78
   0  10   5    2.18    1.19
   0  10   5    2.65    1.19
   0  10   6    1.82    1.03
   0  10   7    0.10    0.40
   0  10   8    1.42    0.68
   0  11  -6    6.56    1.74
   0  11  -5   -0.22    0.46
   0  11  -4    0.13    0.54
   0  11  -3    1.01    1.18
   0  11  -2   -1.02    1.28
   0  11  -1   11.46    3.04
   0  11   0    8.66    2.61
   0  11   1    1.49    0.99
   0  11   3    0.60    0.44
   0  11   3    0.99    0.74
   0  11   4    0.62    0.59
   0  11   4    0.20    0.60
   0  11   5    0.28    0.38
   0  11   6    5.69    1.41
   0  12  -3   -0.29    0.32
   0  12  -2    1.37    0.81
   0  12  -1    0.16    0.42
   0  12   0    1.40    0.95
   0  12   1    3.84    1.42
   0  12   2    1.60    0.91
   0  12   3    0.00    0.32
   0  12   4    1.53    0.64
  -1  12   3    0.59    0.31
  -1  12   2    0.85    0.47
  -1  12   1    0.80    0.73
  -1  12   1    1.63    0.96
  -1  12   0    2.92    1.20
  -1  12  -1    3.05    1.34
  -1  12  -2   -0.74    0.65
  -1  12  -3    0.25    0.29
  -1  11   6   -0.32    0.38
  -1  11   5    1.00    0.67
  -1  11   4    5.18    1.55
  -1  11   3    0.50    0.51
  -1  11   2    0.51    0.52
  -1  11   1   18.10    3.59
  -1  11   0   17.28    3.55
  -1  11  -1   25.20    4.39
  -1  11  -2    0.94    0.92
  -1  11  -3   -0.14    0.95
  -1  11  -4    1.65    1.11
  -1  11  -5    0.03    0.52
  -1  10   8    0.59    0.45
  -1  10   7    1.59    0.82
  -1  10   6    0.23    0.21
  -1  10   5    0.05    0.39
  -1  10   4    3.89    1.65
  -1  10   2    1.36    1.09
  -1  10   1    2.61    1.10
  -1  10   0    0.78    0.44
  -1  10  -1    3.88    1.78
  -1  10  -2    2.27    1.43
  -1  10  -3    9.75    2.99
  -1  10  -4    0.24    0.23
  -1  10  -5    4.48    1.91
   1 -10   6    6.76    1.92
  -1  10  -6   10.99    2.65
   1 -10   7    3.37    1.28
  -1   9   9   -0.03    0.35
  -1   9   8    0.17    0.35
  -1   9   7    0.04    0.47
  -1   9   6    1.63    0.93
  -1   9   5    6.29    2.15
  -1   9   5    2.71    1.45
  -1   9   4    4.55    1.95
  -1   9   2    0.44    0.78
   1  -9  -1    0.50    1.18
  -1   9   1    0.00    0.44
  -1   9   0    4.51    2.00
   1  -9   0    2.84    2.82
  -1   9  -1    7.87    3.11
  -1   9  -2   63.82    8.15
   1  -9   3  129.99   10.23
   1  -9   4    1.26    0.93
   1  -9   5    0.94    0.75
   1  -9   5   -0.64    0.33
   1  -9   6    0.15    0.64
   1  -9   6    1.35    0.92
  -1   9  -6    0.45    0.69
   1  -9   7    1.24    1.08
   1  -9   7    0.72    1.01
   1  -9   8    6.49    1.70
   1  -9   8    5.00    1.65
   1  -9   9    5.56    1.65
  -1   8   9    0.93    0.56
  -1   8   8    0.38    0.50
  -1   8   7    2.18    1.25
  -1   8   6    2.93    1.48
  -1   8   5   15.28    3.43
  -1   8   5   12.12    2.92
  -1   8   4    1.48    1.03
   1  -8  -4    1.55    1.87
   1  -8  -3    3.19    2.34
   1  -8  -2   -0.71    1.14
   1  -8  -1    2.84    1.94
   1  -8   0    0.84    0.68
   1  -8   1   77.88   10.32
   1  -8   2    0.70    0.67
   1  -8   3   59.62    6.90
   1  -8   3   47.82    6.51
  -1   8  -3   55.74    6.39
   1  -8   4  109.21   10.12
  -1   8  -4  128.21    9.60
   1  -8   4  116.24    9.45
   1  -8   4  143.15   10.66
   1  -8   5   12.87    3.17
   1  -8   5   18.10    3.83
   1  -8   6   10.82    3.07
   1  -8   6   11.87    3.03
   1  -8   7    1.14    1.02
   1  -8   7    2.06    1.19
   1  -8   8    4.98    1.79
   1  -8   8    3.74    1.67
   1  -8   9    2.60    1.34
   1  -8   9    4.17    1.41
   1  -8  10    0.51    0.44
  -1   7  10    4.50    1.38
  -1   7   9    3.27    1.50
  -1   7   8    2.51    1.49
  -1   7   7    9.85    2.74
  -1   7   6    2.06    1.69
  -1   7   6    0.61    0.57
   1  -7  -6    0.28    1.72
  -1   7   6    1.01    0.65
  -1   7   5    1.49    0.67
   1  -7  -5   -0.41    0.98
  -1   7   5    0.86    0.97
   1  -7  -4    0.50    1.17
   1  -7  -3   20.33    4.44
   1  -7  -2   18.91    4.03
   1  -7  -1    1.88    1.16
   1  -7   0    0.26    0.36
   1  -7   1    0.91    1.29
  -1   7  -1    2.52    0.97
  -1   7  -2  100.38    7.90
   1  -7   2   89.49    8.09
  -1   7  -3  101.50    8.16
   1  -7   3   96.82    8.95
   1  -7   4   -1.68    1.24
  -1   7  -4   -0.53    0.56
   1  -7   5    0.39    1.25
   1  -7   5    3.77    1.57
  -1   7  -5    3.50    1.57
   1  -7   6   -1.54    1.28
   1  -7   6   -3.18    2.55
   1  -7   7   13.95    3.24
   1  -7   7   10.51    3.14
   1  -7   8    0.08    0.65
   1  -7   8   -0.52    0.83
   1  -7   9    0.86    0.86
   1  -7   9    0.90    0.87
   1  -7  10   -0.33    0.77
  -1   6  11    1.31    1.30
  -1   6  10   -0.44    0.42
  -1   6  10    0.96    0.76
  -1   6  10    1.17    0.99
  -1   6   9    4.63    1.76
  -1   6   9    4.82    2.39
  -1   6   9    5.89    2.11
  -1   6   8    8.73    2.57
  -1   6   8    9.20    2.50
  -1   6   7    1.54    0.62
  -1   6   7    3.27    1.94
  -1   6   6   18.20    4.25
  -1   6   6    9.54    2.80
  -1   6   6   13.66    3.23
   1  -6  -5    0.33    0.77
   1  -6  -4    1.13    0.40
   1  -6  -3   18.59    4.07
   1  -6  -2  164.01   11.28
   1  -6  -1    0.09    0.55
   1  -6   0   55.58    6.56
  -1   6  -1    1.72    0.79
   1  -6   1    1.76    0.88
   1  -6   1    0.31    1.03
  -1   6  -2   93.15    7.05
   1  -6   2   95.73    7.63
  -1   6  -3    5.47    1.74
  -1   6  -4   36.49    4.81
  -1   6  -5   14.56    3.13
   1  -6   6   33.25    5.65
  -1   6  -6   35.38    5.20
   1  -6   7   -1.16    2.38
   1  -6   7    1.84    0.39
   1  -6   8    1.90    1.25
   1  -6   9   -2.36    1.51
   1  -6  10   -1.13    0.96
   1  -6  11    0.46    0.48
  -1   5  11    0.34    0.64
  -1   5  11    1.19    1.65
  -1   5  10    1.34    1.07
  -1   5  10    1.10    0.25
  -1   5  10    1.16    0.72
  -1   5   9   10.07    3.87
  -1   5   9    9.16    2.71
  -1   5   9    7.25    2.24
  -1   5   8   -0.10    1.71
  -1   5   8    2.23    1.55
  -1   5   8    1.47    1.42
  -1   5   8    0.10    0.90
  -1   5   8    0.56    0.53
  -1   5   7    3.50    1.48
  -1   5   7    3.87    2.06
  -1   5   7    4.11    2.08
  -1   5   6   17.98    4.10
   1  -5  -5    1.31    1.59
   1  -5  -4   -0.20    1.03
   1  -5  -3   45.40    5.86
   1  -5  -2   28.27    4.39
   1  -5  -1  127.70    9.43
   1  -5   0   21.98    3.01
   1  -5   0   23.66    3.91
  -1   5   0   22.51    3.10
   1  -5   1   68.57    6.85
  -1   5  -1   70.12    5.53
   1  -5   2   57.04    6.48
  -1   5  -2   90.13    6.47
  -1   5  -3  111.23    7.36
  -1   5  -4   15.26    2.93
  -1   5  -5   35.43    4.68
  -1   5  -6   28.15    4.56
   1  -5   7   16.04    3.97
   1  -5   8   10.96    3.08
   1  -5   9    6.26    2.25
   1  -5   9    6.93    2.39
   1  -5  10    2.45    1.44
   1  -5  10    2.88    1.47
   1  -5  11   -1.49    1.07
  -1   4  12   -0.15    0.45
  -1   4  12    0.55    0.85
  -1   4  11    0.21    0.38
  -1   4  11    2.84    2.70
  -1   4  10    5.27    2.20
  -1   4  10    6.72    3.31
  -1   4   9    9.57    4.03
  -1   4   9    8.26    2.78
  -1   4   9    6.23    2.12
  -1   4   8    6.15    2.84
  -1   4   8    3.70    1.67
  -1   4   8    4.41    2.07
  -1   4   8    4.85    1.92
  -1   4   8    8.75    3.06
  -1   4   7    8.48    2.78
  -1   4   6   60.76    7.23
   1  -4  -5    7.11    2.47
  -1   4   5   33.47    4.90
   1  -4  -4   48.17    6.53
   1  -4  -3    1.57    1.47
   1  -4  -2  293.28   12.90
   1  -4  -1  735.25   19.15
   1  -4   0   92.28    6.68
   1  -4   0   69.74    9.85
   1  -4   0   80.62    5.28
  -1   4   0   77.97    5.17
   1  -4   1    0.86    1.04
  -1   4  -1    0.85    0.60
  -1   4  -2  173.08    7.95
   1  -4   2   79.29    6.54
  -1   4  -3    4.01    1.26
  -1   4  -4    3.91    1.55
  -1   4  -5    4.48    1.61
  -1   4  -6   13.06    2.97
   1  -4   7    1.89    0.89
  -1   4  -7    3.41    1.64
   1  -4   8    6.80    2.13
   1  -4   8    3.59    1.79
   1  -4   9   -0.97    1.46
   1  -4  10   -0.38    1.00
   1  -4  11   -0.36    0.26
   1  -4  12    0.90    0.42
  -1   3  12    1.55    1.47
  -1   3  12    0.38    0.75
  -1   3  11    7.03    3.71
  -1   3  11    2.79    1.21
  -1   3  10    2.45    2.23
  -1   3  10    2.25    1.63
  -1   3   9   14.58    3.69
  -1   3   9    9.71    2.67
  -1   3   9   16.02    5.21
  -1   3   9   12.13    3.22
  -1   3   9   21.06    4.64
  -1   3   8    9.53    2.58
  -1   3   8   13.16    3.60
  -1   3   7   40.18    4.96
  -1   3   7   52.10    6.75
  -1   3   6    9.12    2.54
  -1   3   5  150.32    9.70
   1  -3  -4    0.58    0.30
   1  -3  -3    0.39    0.60
   1  -3  -2    5.17    1.86
  -1   3   2    8.20    3.47
   1  -3  -1    2.03    0.86
   1  -3  -1    2.41    1.36
  -1   3   1    2.39    2.16
   1  -3   0  635.07   25.25
  -1   3   0  599.74   27.66
  -1   3   0  606.62   12.47
   1  -3   0  666.67   15.88
   1  -3   0  631.18   12.79
  -1   3  -1    0.95    0.58
   1  -3   1    0.22    0.67
  -1   3  -1    0.76    1.07
   1  -3   1    0.24    1.06
   1  -3   2   36.97    7.83
  -1   3  -2   29.57    5.95
  -1   3  -2   31.58    3.07
  -1   3  -3   32.84    6.23
  -1   3  -3   35.85    3.31
   1  -3   3   34.78    7.89
   1  -3   4   51.68    4.25
  -1   3  -4   54.51    4.39
   1  -3   5  346.63   11.82
  -1   3  -5  320.15   12.41
  -1   3  -6  160.67    9.26
   1  -3   6  200.12    9.89
   1  -3   7   36.27    4.57
  -1   3  -7   27.23    4.53
   1  -3   8    1.71    0.91
   1  -3   9   22.11    4.46
   1  -3  10   -0.75    1.58
   1  -3  11    0.05    0.49
   1  -3  12    0.93    0.81
   1  -3  13   -0.55    0.92
  -1   2  12    2.55    1.27
  -1   2  11    1.24    1.13
  -1   2  11    3.28    2.37
  -1   2  10    1.94    2.16
  -1   2  10    3.16    1.83
  -1   2   9    2.37    1.81
  -1   2   9    1.41    0.66
  -1   2   9    0.09    1.35
  -1   2   9    4.40    2.06
  -1   2   8   -0.34    0.65
  -1   2   8   -0.03    0.82
  -1   2   7   25.73    4.67
  -1   2   7   20.61    3.44
  -1   2   6  145.91    8.11
  -1   2   6  153.91   10.16
  -1   2   5  348.29   13.73
  -1   2   4    8.76    2.02
   1  -2  -4    6.59    1.77
  -1   2   3  509.15   26.74
   1  -2  -3  569.30   14.72
   1  -2  -2  252.31    9.20
  -1   2   2  181.55   14.12
  -1   2   1   21.69    4.55
   1  -2   0 1794.96   34.95
   1  -2   1  104.13   10.04
  -1   2  -3  163.63    6.19
   1  -2   3  156.86    6.10
   1  -2   3  164.17    7.13
   1  -2   3  155.83   14.92
   1  -2   3  142.30   14.59
   1  -2   4    1.04    1.22
   1  -2   4    2.30    0.84
   1  -2   4    3.49    1.22
   1  -2   5    7.29    1.69
   1  -2   6   23.45    3.35
   1  -2   7  270.73   12.46
   1  -2   8    0.51    0.93
   1  -2   9    0.90    1.30
   1  -2   9    1.64    0.72
   1  -2   9    2.75    1.46
   1  -2  10   36.57    5.81
   1  -2  10   41.27    6.55
   1  -2  11    4.17    2.27
   1  -2  12    5.89    1.89
   1  -2  13   -0.48    0.89
  -1   1  12    1.39    0.91
  -1   1  12    0.30    0.38
  -1   1  11   36.99    8.02
  -1   1  11   29.66    5.45
  -1   1  10    4.99    2.78
  -1   1  10    5.38    2.55
  -1   1   9   -4.35    2.69
  -1   1   9   -1.05    1.99
  -1   1   9    0.29    0.76
  -1   1   8   72.00    8.47
  -1   1   8   78.01    7.38
  -1   1   7   -0.12    0.41
  -1   1   7   -0.33    0.53
  -1   1   6    1.63    0.52
  -1   1   6    0.64    0.41
  -1   1   5   11.67    2.04
  -1   1   5   12.20    2.64
  -1   1   4   30.33    3.54
  -1   1   3   16.04    2.02
  -1   1   3   18.09    2.32
   1  -1  -3   18.80    5.01
  -1   1   3   24.45    5.75
  -1   1   3   17.11    3.89
  -1   1   2  346.71   15.29
  -1   1   0  907.99   19.55
  -1   1  -1  653.46   22.27
   1  -1   2  904.85   29.53
   1  -1   3    0.39    0.29
   1  -1   3    0.02    0.45
   1  -1   3   -0.56    0.73
  -1   1  -4  465.70   24.16
   1  -1   4  511.48   14.40
   1  -1   4  472.48   26.59
   1  -1   4  508.41   12.64
   1  -1   5   20.43    2.84
   1  -1   5   25.57    3.28
   1  -1   6  907.81   21.97
   1  -1   6  682.42   21.47
   1  -1   7  137.62    9.10
   1  -1   7  100.88    8.05
   1  -1   8   51.61    6.06
   1  -1   9   10.67    2.91
   1  -1   9    6.03    2.50
   1  -1  10   35.99    5.73
   1  -1  10   45.11    6.69
   1  -1  11    0.01    0.54
   1  -1  11   -0.49    1.39
   1  -1  12   -0.17    0.78
   1  -1  13   -0.30    0.62
  -1   0  13    1.87    0.98
  -1   0  12    0.04    0.80
  -1   0  11   -1.27    1.45
  -1   0  11    0.13    0.87
  -1   0  10    2.49    0.78
  -1   0  10    3.03    1.72
  -1   0   9    8.95    3.08
  -1   0   9    7.87    2.74
  -1   0   9    3.71    1.92
  -1   0   8    1.07    1.01
  -1   0   8    0.04    0.89
  -1   0   7   74.79    6.54
  -1   0   7   69.65    7.61
  -1   0   6  129.60    9.16
  -1   0   6  135.34    7.41
  -1   0   5   22.47    3.55
  -1   0   5   19.54    2.52
  -1   0   4  387.77   12.71
  -1   0   4  381.44    9.24
  -1   0   3  468.95    8.34
   1   0  -3  465.43   22.45
   1   0  -2   73.93    7.37
  -1   0   2   65.04    5.20
   1   0  -1  274.05   10.71
  -1   0   1  288.92   11.32
   1   0  -1  313.49    7.81
  -1   0   0    5.79    0.96
  -1   0   0    4.84    1.34
  -1   0  -1 1202.89   24.92
  -1   0  -2 3039.04   38.72
  -1   0  -2 2918.63   46.19
  -1   0  -3  801.24   30.51
  -1   0  -3  881.45   29.43
  -1   0  -3  840.98   26.81
   1   0   4  176.18    6.45
   1   0   4  161.20    6.53
   1   0   4  168.64    8.25
  -1   0  -4  172.80   14.48
  -1   0  -4  173.12   15.02
   1   0   5  420.66   11.59
   1   0   5  398.74   12.23
   1   0   6   11.00    2.20
   1   0   6   10.92    2.28
   1   0   7  122.52    8.81
   1   0   7  143.95    8.98
   1   0   8  139.50   10.88
   1   0   9   47.82    8.92
   1   0   9   76.31    8.23
   1   0  10    1.02    1.00
   1   0  10    0.43    0.86
   1   0  11   -0.03    0.73
   1   0  11    0.84    0.66
   1   0  12    0.95    0.90
   1   0  12    0.10    0.42
   1   0  13   -0.46    0.98
  -1  -1  13    0.17    0.56
  -1  -1  12    0.91    1.16
  -1  -1  11    2.45    1.37
  -1  -1  10   79.44    9.29
  -1  -1  10   65.36   10.68
  -1  -1   9   27.43    5.63
  -1  -1   9   17.82    5.15
  -1  -1   9   25.67    5.11
  -1  -1   9   25.04    4.43
  -1  -1   8   25.52    5.11
  -1  -1   7   14.18    3.46
  -1  -1   7   18.19    3.40
  -1  -1   6   17.05    3.42
  -1  -1   6   20.50    3.03
  -1  -1   5  239.83    9.06
  -1  -1   5  243.20   11.32
  -1  -1   4    2.20    1.09
  -1  -1   4    3.13    0.83
  -1  -1   3   35.21    3.24
   1   1  -3   34.69    6.12
   1   1  -2   94.49    8.46
  -1  -1   1  152.91    6.83
   1   1   0  714.39   17.55
   1   1   1    6.14    2.26
  -1  -1  -2  628.69   20.94
   1   1   2  667.98   22.83
   1   1   3 1273.28   34.90
  -1  -1  -3 1178.79   34.49
  -1  -1  -3 1171.14   30.72
  -1  -1  -4  311.18   21.10
  -1  -1  -4  323.35   20.97
   1   1   4  320.77    8.60
  -1  -1  -4  339.24   19.91
   1   1   4  313.64    9.07
   1   1   4  348.01   21.16
   1   1   5   36.45    3.62
  -1  -1  -5   31.27    7.26
   1   1   5   37.20    3.42
   1   1   6   84.80    6.29
   1   1   6   88.01    6.07
   1   1   7   64.26    5.91
   1   1   8    1.65    0.65
   1   1   9    8.77    2.85
   1   1   9   12.97    3.38
   1   1   9    7.60    3.79
   1   1   9    4.62    3.38
   1   1  10   -1.17    1.26
   1   1  10   -0.49    0.95
   1   1  10   -0.72    0.74
   1   1  10   -0.14    1.07
   1   1  11   -0.15    1.31
   1   1  11    0.47    0.89
   1   1  12    0.48    1.12
   1   1  12    0.26    0.92
   1   1  13   -2.39    1.27
   1   1  13    0.73    0.84
  -1  -2  13   -0.30    0.51
  -1  -2  12    0.84    0.97
  -1  -2  11   21.71    4.30
  -1  -2  10   41.84    6.18
  -1  -2   9    0.17    1.56
  -1  -2   9    0.58    1.41
  -1  -2   9   -0.51    0.88
  -1  -2   8    2.94    2.04
  -1  -2   7   64.59    7.60
  -1  -2   6    4.75    1.33
  -1  -2   6    1.01    0.69
  -1  -2   5    6.14    1.81
  -1  -2   5    6.86    1.45
  -1  -2   4 1342.29   18.29
  -1  -2   4 1292.35   25.02
  -1  -2   3  173.08    7.61
  -1  -2   3  148.39    5.19
   1   2  -1  394.20   15.59
  -1  -2   1  436.08   15.83
   1   2   0 2100.86   40.47
   1   2   1 5149.89   69.88
   1   2   2 9999.00  107.26
   1   2   2 9306.09   98.56
  -1  -2  -3 3136.23   29.04
   1   2   3 3381.09   63.75
   1   2   3 2670.55   62.40
  -1  -2  -3 2958.95   57.19
   1   2   4    0.49    1.51
  -1  -2  -4    3.25    2.43
  -1  -2  -4    0.89    0.83
   1   2   4    0.00    1.10
   1   2   4    2.41    0.76
   1   2   5   99.16    6.10
  -1  -2  -5   59.89    5.96
   1   2   6   15.05    2.74
   1   2   6   16.53    2.88
   1   2   7   43.30    4.91
   1   2   8   37.91    5.13
   1   2   9   97.36    9.71
   1   2   9   91.20   12.11
   1   2   9  103.28    9.50
   1   2  10    8.29    2.81
   1   2  10    7.30    3.59
   1   2  11    0.75    0.60
   1   2  12    0.85    0.29
   1   2  13    0.77    0.79
  -1  -3  12    5.03    2.00
  -1  -3  11    0.17    0.91
  -1  -3  10   11.17    3.41
  -1  -3   9   10.92    3.19
   1   3  -9    7.97    2.72
   1   3  -8    0.82    0.45
   1   3  -7    4.15    2.06
  -1  -3   5   65.05    6.91
  -1  -3   5   67.43    4.97
   1   3  -3 1889.73   26.48
   1   3  -2   65.80    7.92
   1   3  -2   91.67    5.17
   1   3  -1  440.93    9.82
   1   3  -1  442.35   10.83
   1   3   0  390.84    9.29
  -1  -3   0  421.87   19.87
   1   3   1  353.11    9.37
  -1  -3  -2  985.46   17.93
   1   3   2  979.79   16.32
  -1  -3  -3    8.15    3.61
  -1  -3  -3    5.98    1.76
  -1  -3  -4   -0.10    0.79
  -1  -3  -5  106.24    7.60
   1   3   5  103.28    6.77
   1   3   7    7.34    2.12
   1   3   8   43.77    5.65
   1   3   9   10.70    3.26
   1   3   9    3.93    1.79
   1   3   9   10.71    3.11
   1   3   9    2.82    2.13
   1   3   9    4.23    1.78
   1   3   9    8.59    3.14
   1   3  10    2.03    1.34
   1   3  10    2.74    1.43
   1   3  11    1.55    0.98
   1   3  11    0.21    0.63
   1   3  12   -0.31    0.62
   1   3  13    0.81    0.81
  -1  -4  12   -0.07    0.35
  -1  -4  11    0.48    0.70
  -1  -4  11    1.46    0.90
  -1  -4  10    4.41    1.57
  -1  -4  10    4.84    1.98
  -1  -4   9    3.23    1.57
  -1  -4   8    4.06    2.13
   1   4  -8    2.78    1.79
   1   4  -7    7.11    2.47
   1   4  -6   29.28    4.98
   1   4  -5    1.02    0.64
   1   4  -4  605.02   17.38
   1   4  -3  540.94   15.29
   1   4  -2   28.05    3.27
   1   4  -1   15.59    2.40
  -1  -4   1   15.12    4.62
  -1  -4   1   20.03    3.06
   1   4   0   96.87    5.76
  -1  -4   0  107.88   12.33
   1   4   1  299.03    9.85
  -1  -4  -1  200.70   10.54
  -1  -4  -2   15.98    3.13
  -1  -4  -3  174.78    9.47
  -1  -4  -4  550.31   18.65
  -1  -4  -5  658.20   20.57
   1   4   5  748.60   19.76
  -1  -4  -6   15.78    3.83
   1   4   7    1.12    1.04
   1   4   8    8.62    2.55
   1   4   9   -1.17    0.99
   1   4   9    0.11    0.61
   1   4   9    2.08    1.95
   1   4   9   -0.45    0.88
   1   4   9    0.13    0.44
   1   4  10    6.62    2.51
   1   4  10    5.03    2.92
   1   4  11    5.72    2.54
   1   4  11    3.98    1.92
   1   4  12    3.49    1.53
   1   4  13    0.44    0.64
  -1  -5  11    1.86    0.65
  -1  -5  11    1.76    1.02
  -1  -5  10    2.84    1.49
  -1  -5  10    3.45    1.86
  -1  -5   9   -0.48    0.63
  -1  -5   9    0.05    0.63
   1   5  -8   24.75    4.96
  -1  -5   8   16.02    3.92
  -1  -5   7   -0.99    1.32
   1   5  -7    1.01    0.58
  -1  -5   7   -0.12    0.44
   1   5  -6   12.05    3.19
   1   5  -5    5.27    1.92
   1   5  -4    1.17    0.71
   1   5  -3   67.01    6.06
   1   5  -2   16.55    2.84
  -1  -5   1   34.12    4.25
   1   5  -1   24.29    3.35
  -1  -5   0   99.35    7.38
   1   5   0   78.91    5.79
  -1  -5  -1   -0.35    0.76
   1   5   1   -0.41    0.33
  -1  -5  -2   20.54    4.24
  -1  -5  -3    4.07    1.70
  -1  -5  -4  356.14   16.45
  -1  -5  -5   27.63    4.94
  -1  -5  -6    1.75    1.36
   1   5   8    3.78    1.57
   1   5   8    8.84    2.65
   1   5   8    7.09    2.73
   1   5   9    4.19    1.59
   1   5   9    6.58    2.77
   1   5  10    6.17    1.98
   1   5  10    9.72    2.87
   1   5  11    0.05    0.25
   1   5  12    1.08    0.80
  -1  -6  11   -0.27    0.44
  -1  -6  10    0.93    0.52
  -1  -6  10    0.36    0.44
  -1  -6   9    1.34    0.40
  -1  -6   8   19.69    4.17
   1   6  -7   65.92    8.16
  -1  -6   7   48.14    6.39
  -1  -6   6    0.66    0.96
  -1  -6   6    1.04    0.77
   1   6  -6    1.26    1.11
   1   6  -5  105.72    9.36
   1   6  -4    6.48    2.06
   1   6  -3    0.57    0.61
   1   6  -2    4.37    1.51
  -1  -6   1  320.29   14.54
   1   6  -1  308.32   13.16
  -1  -6   0   35.32    5.00
   1   6   0   35.65    4.29
   1   6   1   49.82    5.17
  -1  -6  -1   31.44    5.50
  -1  -6  -2    8.46    2.97
  -1  -6  -3   10.78    3.67
  -1  -6  -4    0.93    0.90
  -1  -6  -5    0.28    1.39
  -1  -6  -6    0.08    0.56
   1   6   7  128.78    9.70
   1   6   7  120.86   10.39
   1   6   8    3.03    1.67
   1   6   8    4.15    2.04
   1   6   9   19.29    4.10
   1   6   9   13.78    3.00
   1   6  10    4.03    1.76
   1   6  10    2.97    1.41
   1   6  11    1.13    1.12
   1   6  12    0.16    0.38
  -1  -7  10    0.55    0.54
  -1  -7  10   -0.69    0.87
  -1  -7   9    0.71    0.64
  -1  -7   8   26.54    4.61
  -1  -7   7   13.42    3.26
   1   7  -6    0.84    0.54
  -1  -7   6    0.26    0.55
  -1  -7   5    5.10    2.32
   1   7  -5    9.76    2.88
  -1  -7   5    7.00    2.18
   1   7  -4    0.72    0.87
   1   7  -3    0.62    0.46
   1   7  -2   48.53    5.70
   1   7  -1   25.40    4.08
   1   7   0    7.61    1.97
  -1  -7   0    4.27    1.95
  -1  -7  -1    2.80    2.25
  -1  -7  -2   -1.83    1.29
  -1  -7  -3    0.98    1.11
  -1  -7  -4    1.60    1.33
  -1  -7  -5   -0.32    1.54
   1   7   6   10.36    2.91
   1   7   6   11.80    2.61
   1   7   7   -0.31    0.77
   1   7   7   -0.41    0.59
   1   7   8    0.50    0.59
   1   7   8   -0.05    0.34
   1   7   9    0.16    0.32
   1   7   9   -0.26    0.45
   1   7  10   -0.23    0.87
   1   7  10   -0.33    0.19
   1   7  11    0.10    0.36
  -1  -8   9    4.03    1.56
  -1  -8   9    2.86    1.33
  -1  -8   8    0.05    1.19
  -1  -8   7   17.30    3.59
  -1  -8   6    1.48    0.86
  -1  -8   5   -0.01    0.61
  -1  -8   5    3.15    1.60
  -1  -8   4   36.37    5.55
   1   8  -4   39.13    5.92
   1   8  -3   20.88    4.03
  -1  -8   3   20.56    3.91
   1   8  -2    4.22    1.70
   1   8  -1    1.96    1.35
  -1  -8   0   -1.30    1.75
  -1  -8  -1    0.30    1.33
  -1  -8  -2    0.10    0.53
  -1  -8  -3    6.89    2.86
  -1  -8  -4    0.50    1.13
   1   8   4    4.31    1.70
   1   8   5   -0.89    1.06
   1   8   5    0.71    0.79
  -1  -8  -5   -0.90    1.52
   1   8   6   33.07    4.83
   1   8   6   28.69    4.95
   1   8   7    3.60    1.47
   1   8   7    3.20    1.55
   1   8   8   -0.03    0.42
   1   8   8    0.29    0.86
   1   8   9    6.70    1.86
   1   8   9    6.39    1.91
   1   8  10    0.60    0.42
  -1  -9   9    1.27    0.64
  -1  -9   8    0.61    0.41
  -1  -9   8   -0.50    0.51
  -1  -9   7    1.43    1.04
  -1  -9   7    0.89    0.67
  -1  -9   6    2.42    1.46
  -1  -9   5    0.54    0.97
  -1  -9   4    0.17    0.38
  -1  -9   3    5.52    2.03
   1   9  -2    0.06    0.30
   1   9  -2    0.63    0.31
   1   9  -1   11.39    2.86
  -1  -9   1    7.43    2.61
   1   9   0   16.86    3.60
   1   9   1   12.59    3.27
   1   9   1   15.62    3.55
   1   9   2   -0.40    0.36
  -1  -9  -2    0.61    1.93
   1   9   3   18.72    3.91
   1   9   4    2.66    1.59
   1   9   5    1.29    1.23
   1   9   5    1.08    0.98
   1   9   6    0.60    0.65
   1   9   6    0.48    0.55
   1   9   7    4.21    1.90
   1   9   7    3.48    1.58
   1   9   8    1.02    0.37
   1   9   8    0.41    0.23
   1   9   9    0.35    0.24
   1   9   9    0.37    0.43
   1  10  -7    4.25    1.56
  -1 -10   7    1.86    0.97
  -1 -10   7    3.95    1.39
  -1 -10   6    1.06    1.07
  -1 -10   6    1.44    1.08
   1  10  -5    5.76    1.77
  -1 -10   5    2.69    1.36
  -1 -10   5    3.78    1.48
   1  10  -4    2.85    1.38
  -1 -10   4    3.44    1.57
   1  10  -3    0.65    0.47
  -1 -10   3   -0.38    0.39
  -1 -10   2    7.74    2.48
   1  10  -2    9.63    2.67
   1  10  -1   20.08    3.92
   1  10   0   33.19    5.59
   1  10   0   37.64    5.34
   1  10   1    1.81    1.61
   1  10   1    1.09    0.74
   1  10   2   15.33    3.46
   1  10   3    1.40    1.00
   1  10   4   -0.28    0.53
   1  10   4    0.76    0.67
   1  10   5    4.67    1.61
   1  10   5    4.30    1.69
   1  10   6    1.94    1.11
   1  10   6    0.97    0.58
   1  10   7    0.27    0.59
   1  10   7    0.91    0.63
   1  10   8    1.26    0.60
   1  10   8    0.20    0.54
   1  11  -6    0.81    0.96
   1  11  -5    0.92    0.78
   1  11  -4   -0.76    0.73
   1  11  -3    0.02    1.07
   1  11  -3    0.37    0.55
   1  11  -2   -1.01    1.43
   1  11  -2    0.29    0.65
   1  11  -1   -0.82    1.22
   1  11  -1    0.37    0.22
   1  11   0   12.55    3.11
   1  11   0   16.49    3.11
   1  11   1    1.32    1.30
   1  11   1    1.41    0.97
   1  11   2    9.94    2.35
   1  11   3    0.57    0.64
   1  11   3    0.09    0.31
   1  11   4    0.31    0.51
   1  11   4    0.65    0.72
   1  11   5    0.06    0.25
   1  11   5    0.85    0.53
   1  11   6    0.34    0.44
   1  12  -4    0.42    0.60
   1  12  -3    2.14    1.06
   1  12  -2   -0.79    0.46
   1  12  -1   -0.70    0.41
   1  12   0    0.08    0.37
   1  12   1    0.06    0.28
   1  12   2    1.87    0.78
   1  12   2    2.74    1.23
   1  12   3    0.54    0.32
   1  12   3    0.42    0.55
   1  12   4    0.04    0.18
   1  12   4    0.20    0.20
  -2  12   2   -0.27    0.36
  -2  12   1    0.23    0.16
  -2  12   1    0.97    0.64
  -2  12   0    4.30    1.26
  -2  12   0    2.76    1.07
  -2  12  -1    4.42    1.49
  -2  12  -2    2.17    0.91
  -2  11   5    0.58    0.40
  -2  11   4   -0.23    0.42
  -2  11   3    0.24    0.20
  -2  11   3    0.17    0.20
  -2  11   2    0.57    0.76
  -2  11   2    0.64    0.45
  -2  11   1    1.11    0.84
  -2  11   0    0.50    0.62
  -2  11  -1    0.35    0.91
  -2  11  -2    8.18    2.43
  -2  11  -3    0.01    0.25
  -2  11  -4    1.54    1.00
  -2  11  -5   -0.58    0.63
  -2  10   7    0.29    0.40
  -2  10   6    2.45    1.13
  -2  10   5    0.77    0.69
  -2  10   4    0.56    0.78
  -2  10   3    1.61    0.96
  -2  10   3    0.74    1.03
  -2  10   2    0.97    1.10
  -2  10   1    1.67    1.18
  -2  10   0   -0.05    1.23
  -2  10  -1    3.50    1.79
  -2  10  -2    4.84    1.91
  -2  10  -3    3.93    1.99
  -2  10  -4    0.38    0.70
  -2  10  -5    0.82    1.04
  -2  10  -6    6.08    1.92
   2 -10   6    4.63    1.49
   2 -10   7    2.05    0.78
  -2   9   8    0.08    0.49
  -2   9   7    1.73    0.94
  -2   9   6    0.21    0.39
  -2   9   5    2.02    1.09
  -2   9   4    1.05    1.07
  -2   9   3    9.81    3.01
  -2   9   2   10.74    3.34
  -2   9   1   -0.07    0.47
  -2   9   0    1.32    1.49
  -2   9  -1    2.67    1.69
  -2   9  -2   32.42    5.91
  -2   9  -3    4.82    2.25
  -2   9  -4   41.52    6.68
   2  -9   5    0.69    0.86
  -2   9  -5    0.78    1.01
   2  -9   5    0.90    1.11
   2  -9   6    0.32    0.93
  -2   9  -6   -0.54    0.52
   2  -9   6   -1.03    0.78
   2  -9   7    0.83    0.75
   2  -9   8    0.65    0.73
  -2   8   9    0.29    0.36
  -2   8   8    0.33    0.74
  -2   8   7    2.25    1.02
  -2   8   6   -0.44    0.57
  -2   8   5    0.04    0.24
  -2   8   4   19.88    3.88
   2  -8  -3    1.26    1.94
  -2   8   3    2.70    1.37
   2  -8  -2   -0.17    0.50
  -2   8   2    2.95    2.03
   2  -8  -1   45.29    8.44
  -2   8   1   34.29    5.79
   2  -8   0   -3.19    2.16
  -2   8   0    0.12    0.43
  -2   8  -1    4.76    2.45
   2  -8   1   11.66    4.26
  -2   8  -2    0.92    0.57
   2  -8   3   -3.13    1.56
  -2   8  -3    1.17    1.74
   2  -8   3    1.89    1.60
   2  -8   4    3.54    1.67
   2  -8   4    3.53    1.92
   2  -8   4    2.88    1.43
  -2   8  -5   19.02    4.47
   2  -8   5   23.25    4.31
   2  -8   5   16.51    3.63
   2  -8   6    1.19    0.92
   2  -8   6    0.98    0.33
   2  -8   7    3.23    1.59
   2  -8   7    3.07    1.27
   2  -8   8    1.01    0.49
   2  -8   9    1.35    0.84
   2  -8  10    2.47    1.15
  -2   7   9    0.48    0.23
  -2   7   8    8.44    2.25
  -2   7   7    9.09    2.47
  -2   7   6    4.09    1.62
   2  -7  -5    1.87    1.90
  -2   7   5    2.82    1.50
  -2   7   4   -0.02    0.17
   2  -7  -4   -2.05    1.64
   2  -7  -3    7.07    3.75
   2  -7  -2    2.23    1.91
   2  -7  -1    3.15    1.38
   2  -7   0    6.87    3.34
   2  -7   1    1.53    1.07
   2  -7   2   13.20    4.77
   2  -7   2   29.40    4.55
  -2   7  -3    0.05    0.65
   2  -7   3    1.52    0.62
   2  -7   4  310.87   15.35
   2  -7   4  300.90   16.41
   2  -7   5  142.47   11.67
   2  -7   5  159.18   10.93
   2  -7   5  137.39   10.79
   2  -7   6    7.73    2.51
   2  -7   6    7.19    2.57
   2  -7   7    0.96    0.91
   2  -7   7    0.80    0.54
   2  -7   8    0.27    0.78
   2  -7   9    0.75    0.76
   2  -7  10    2.16    1.05
  -2   6  11   -0.51    0.90
  -2   6  10    2.73    1.73
  -2   6   9    1.04    0.77
  -2   6   9    0.42    1.17
  -2   6   8   29.64    6.43
  -2   6   8   16.46    3.45
  -2   6   7   12.58    3.15
  -2   6   7   20.22    5.51
  -2   6   6    0.55    0.80
  -2   6   6    0.48    0.76
   2  -6  -5   -0.38    0.90
   2  -6  -4    0.23    1.47
   2  -6  -3   10.70    3.13
   2  -6  -2   42.91    6.14
   2  -6  -1   44.88    6.50
   2  -6   0  259.37   16.29
   2  -6   1   48.15    7.45
   2  -6   1   37.44    4.68
  -2   6  -2    2.06    1.05
   2  -6   2    1.36    0.98
   2  -6   2    0.50    1.43
   2  -6   3   35.46    5.11
  -2   6  -3   30.95    4.10
  -2   6  -4    9.11    2.29
   2  -6   4    8.94    2.61
   2  -6   5  234.01   14.72
   2  -6   6   55.46    6.97
   2  -6   6   49.70    5.95
   2  -6   6   49.58    7.10
   2  -6   7   -2.34    2.26
   2  -6   7    0.29    0.94
   2  -6   8   55.13    7.16
   2  -6   9    0.39    0.52
   2  -6  10    1.47    0.87
   2  -6  11    2.55    1.26
  -2   5  11    2.04    1.69
  -2   5  10    3.26    2.24
  -2   5   9    2.38    1.89
  -2   5   9    2.95    1.44
  -2   5   8    7.63    2.24
  -2   5   8   14.57    4.73
  -2   5   7   14.41    3.84
  -2   5   7    7.90    2.42
  -2   5   6    1.93    1.51
   2  -5  -5    0.08    0.84
   2  -5  -4    9.04    3.73
   2  -5  -3    1.21    1.37
   2  -5  -2   95.53    8.54
   2  -5  -1  321.69   15.13
   2  -5   0  215.77   12.60
   2  -5   0  180.96    9.26
  -2   5  -1   57.12    5.07
   2  -5   1   58.32    5.43
   2  -5   1   46.86    6.24
  -2   5  -2   -0.65    0.53
   2  -5   2   -0.34    0.68
   2  -5   2    0.09    0.88
  -2   5  -3    7.67    1.98
   2  -5   3    6.70    2.03
  -2   5  -4   73.42    6.18
   2  -5   4   80.78    7.85
   2  -5   5    9.73    2.94
   2  -5   6  102.75   10.16
   2  -5   7   47.48    6.68
   2  -5   7   48.69    6.96
   2  -5   8    5.83    2.41
   2  -5   8    5.06    1.97
   2  -5   9    1.10    1.38
   2  -5   9    2.04    1.22
   2  -5  10    2.25    1.34
   2  -5  10    0.21    0.43
   2  -5  11    0.05    0.88
  -2   4  12    3.22    1.92
  -2   4  11    1.32    1.52
  -2   4  10   19.03    5.77
  -2   4   9   -1.71    1.30
  -2   4   9   -0.21    1.12
  -2   4   8    2.92    1.64
  -2   4   8    3.89    2.45
  -2   4   8    3.62    2.32
  -2   4   8    0.97    0.91
  -2   4   7   28.86    5.53
  -2   4   6    4.56    2.07
  -2   4   5   31.55    5.09
   2  -4  -4    4.78    2.03
   2  -4  -3    3.22    1.64
   2  -4  -2   22.42    4.00
   2  -4  -1   75.04    6.79
   2  -4  -1   71.97    4.96
   2  -4   0 1078.70   25.52
   2  -4   0 1028.40   19.74
   2  -4   1   41.63    4.25
  -2   4  -1   37.74    3.62
  -2   4  -2   30.16    3.30
   2  -4   2   31.03    3.97
   2  -4   3    4.91    1.45
  -2   4  -3    6.14    1.50
  -2   4  -4    2.35    0.96
   2  -4   4    1.71    1.10
   2  -4   5   83.06    8.07
   2  -4   6    2.93    1.45
   2  -4   7  102.14    9.65
   2  -4   8   21.06    4.38
   2  -4   8   17.00    4.04
   2  -4   8   13.78    3.50
   2  -4   9    8.43    2.92
   2  -4   9    7.30    2.79
   2  -4  10    0.38    0.77
   2  -4  11    0.62    0.29
   2  -4  12    0.32    0.27
  -2   3  12    0.40    0.47
  -2   3  11    7.15    2.30
  -2   3  11   14.94    4.92
  -2   3  10    0.40    0.38
  -2   3  10    1.07    0.97
  -2   3   9    0.14    0.95
  -2   3   9    0.05    0.97
  -2   3   9    0.52    0.93
  -2   3   8   10.89    4.44
  -2   3   8   13.23    3.86
  -2   3   8    5.58    1.86
  -2   3   7    0.56    0.90
  -2   3   7    1.12    0.70
  -2   3   6    3.77    1.82
  -2   3   5  155.77   10.69
   2  -3  -4    0.20    0.73
   2  -3  -3    7.54    2.42
   2  -3  -2  110.60    7.61
  -2   3   2  126.10    7.47
   2  -3  -1  435.35   14.07
   2  -3  -1  371.12   10.75
   2  -3   0    0.49    0.88
   2  -3   0    1.99    1.04
   2  -3   1  121.73    7.00
  -2   3  -1  115.92    5.53
  -2   3  -2    0.15    0.38
   2  -3   2   -0.07    0.33
   2  -3   2    0.88    0.50
   2  -3   3  145.43    8.57
  -2   3  -3  141.25    6.62
  -2   3  -4  114.27    6.34
   2  -3   4  125.63    8.30
   2  -3   5   -0.16    0.53
   2  -3   5   -0.17    0.51
   2  -3   6   95.56    8.55
   2  -3   6  116.85    7.92
   2  -3   7   14.34    3.40
   2  -3   7   21.20    3.58
   2  -3   8    1.09    0.81
   2  -3   9    3.55    1.56
   2  -3  10   28.23    4.90
   2  -3  11    3.20    1.69
   2  -3  12    9.96    2.39
   2  -3  13   -1.00    0.76
  -2   2  12    3.05    2.70
  -2   2  11    6.18    2.22
  -2   2  11   11.88    4.00
  -2   2  10    1.63    1.56
  -2   2  10    0.38    0.85
  -2   2   9   -0.26    0.63
  -2   2   9    0.11    1.74
  -2   2   9    0.23    1.00
  -2   2   8    2.51    1.37
  -2   2   8    6.14    2.29
  -2   2   8    5.44    3.08
  -2   2   8    4.34    1.82
  -2   2   7   -0.31    0.79
  -2   2   7   -0.58    1.31
  -2   2   6    3.60    1.32
  -2   2   6    3.21    1.39
  -2   2   5  141.92    9.56
  -2   2   4   15.18    2.68
  -2   2   3    4.32    3.07
   2  -2  -3    1.56    2.08
  -2   2   2   61.03    9.04
   2  -2  -2   75.81    6.09
  -2   2   2   81.19    5.32
  -2   2   2   83.04   11.74
  -2   2   1 2019.85   36.44
   2  -2  -1 2261.37   28.81
  -2   2   0 2272.23   46.98
   2  -2   0 2225.47   23.65
  -2   2  -1   37.77    7.00
   2  -2   1   38.87    3.49
   2  -2   2 1205.83   21.00
   2  -2   2 1292.53   46.42
   2  -2   3    1.09    0.33
   2  -2   3    1.95    1.04
   2  -2   3    0.55    0.39
  -2   2  -3    0.98    0.55
   2  -2   3    0.23    0.58
   2  -2   4    2.94    0.96
   2  -2   4    3.22    1.34
  -2   2  -4    1.94    0.70
   2  -2   4    3.61    1.16
   2  -2   5   -0.19    0.59
   2  -2   5    0.70    0.74
   2  -2   5    0.73    0.51
   2  -2   6   25.28    4.02
   2  -2   6   27.60    3.62
   2  -2   7   93.60    7.46
   2  -2   8   93.06    8.34
   2  -2   9   29.88    4.86
   2  -2   9   23.21    4.44
   2  -2   9   14.38    3.69
   2  -2  10   -1.99    1.39
   2  -2  10    1.09    0.45
   2  -2  11    1.83    1.22
   2  -2  12    9.71    2.85
   2  -2  13   -0.47    0.70
  -2   1  12   -0.71    0.58
  -2   1  11    2.29    1.75
  -2   1  11    1.89    1.98
  -2   1  10   12.32    3.16
  -2   1  10    8.45    2.92
  -2   1  10   10.47    4.27
  -2   1   9    7.22    3.00
  -2   1   9    3.61    1.89
  -2   1   9    5.22    3.12
  -2   1   8    0.51    1.21
  -2   1   7  105.67    9.82
  -2   1   6   53.90    4.85
  -2   1   6   53.05    6.50
  -2   1   5   38.33    3.68
  -2   1   5   41.02    4.99
  -2   1   4  267.97   11.21
  -2   1   3   22.50    5.71
  -2   1   3   12.97    3.90
  -2   1   3   16.25    2.03
  -2   1   3   19.15    2.66
   2  -1  -3   28.07    3.28
  -2   1   2    4.04    1.93
  -2   1   1  191.80   14.14
   2  -1   0 2396.88   48.97
  -2   1  -1  634.77   24.29
  -2   1  -2  118.34   12.28
   2  -1   2  126.29    4.63
   2  -1   3    1.11    0.56
  -2   1  -3    0.46    1.49
   2  -1   3    0.98    1.16
   2  -1   3    1.90    0.80
   2  -1   3    1.00    0.50
  -2   1  -4   84.96   10.19
   2  -1   4   99.92    6.62
   2  -1   4   96.68    6.20
   2  -1   4   80.67   11.92
   2  -1   4  113.17    5.95
   2  -1   5    4.26    1.40
   2  -1   5    5.47    1.81
   2  -1   5    4.82    1.43
   2  -1   6  345.97   13.17
   2  -1   7    6.71    1.81
   2  -1   8   53.50    6.21
   2  -1   9    4.40    1.85
   2  -1   9    3.65    2.06
   2  -1   9    4.42    2.88
   2  -1   9    4.95    2.13
   2  -1  10   -1.07    1.73
   2  -1  10   -0.73    0.39
   2  -1  10   -0.06    0.72
   2  -1  11    1.90    1.61
   2  -1  11    3.31    1.81
   2  -1  12   -0.01    0.65
   2  -1  13   -0.21    0.59
  -2   0  12    1.00    0.79
  -2   0  11   13.75    4.93
  -2   0  11   18.55    3.54
  -2   0  11   11.73    3.15
  -2   0  10    1.06    1.10
  -2   0  10    1.31    1.31
  -2   0  10    1.32    2.18
  -2   0   9    2.09    1.45
  -2   0   9    2.47    1.27
  -2   0   9    2.91    2.41
  -2   0   9    2.26    1.52
  -2   0   8   75.84    9.15
  -2   0   7    1.19    0.55
  -2   0   6    3.17    1.75
  -2   0   5  390.22   15.41
  -2   0   5  394.07   11.01
  -2   0   4  198.62    9.95
  -2   0   4  178.32    6.30
  -2   0   4  210.19    8.03
   2   0  -3  200.19   16.01
  -2   0   3  187.71   11.10
  -2   0   3  249.14    9.24
  -2   0   3  271.96    8.22
  -2   0   2 1144.30   33.30
  -2   0   2 1095.85   16.77
   2   0  -2 1100.95   31.59
   2   0  -1  205.12   10.36
   2   0  -1  195.20   11.21
  -2   0   1  191.53   11.02
  -2   0   0 1952.77   36.38
  -2   0   0 1877.03   23.61
  -2   0  -1 3641.05   57.15
  -2   0  -2  412.08   21.62
  -2   0  -2  471.68   14.12
  -2   0  -3   24.04    5.78
  -2   0  -3   24.42    4.24
  -2   0  -3   19.10    5.10
   2   0   3   24.92    2.30
  -2   0  -3   20.45    5.09
   2   0   4   20.85    2.95
  -2   0  -4   14.39    4.02
  -2   0  -4   16.16    5.10
  -2   0  -4   15.02    5.16
   2   0   4   19.84    2.48
   2   0   4   21.11    2.41
  -2   0  -4    9.02    4.28
   2   0   5   10.13    2.34
   2   0   5   10.98    2.30
   2   0   6    1.10    0.99
   2   0   7  145.54    9.61
   2   0   8  238.16   14.10
   2   0   9   31.80    5.20
   2   0  10  100.41    9.84
   2   0  10   85.20    9.14
   2   0  10  116.32   10.24
   2   0  11   22.40    4.61
   2   0  11   13.05    4.03
   2   0  12    1.54    1.22
   2   0  12    2.79    1.69
   2   0  13    0.19    0.67
  -2  -1  12    6.71    2.27
  -2  -1  11    1.49    1.29
  -2  -1  10   42.57    6.73
  -2  -1  10   32.37    7.43
  -2  -1  10   46.07    6.26
  -2  -1   9   23.33    4.95
  -2  -1   9   22.46    4.49
  -2  -1   9   25.52    5.64
  -2  -1   9   17.42    5.17
  -2  -1   8    2.29    1.51
  -2  -1   7   48.35    6.75
  -2  -1   6    4.66    2.01
  -2  -1   5    5.37    1.62
  -2  -1   4  256.72   10.97
  -2  -1   4  237.94   10.19
  -2  -1   3  419.06   12.12
  -2  -1   3  407.53   10.94
  -2  -1   2 1091.93   16.65
   2   1  -2 1037.94   29.45
  -2  -1   2 1054.14   15.82
  -2  -1   1   29.87    3.66
   2   1  -1   26.81    3.57
  -2  -1   0 1519.19   31.99
  -2  -1  -1  557.33   22.36
  -2  -1  -2 1004.95   33.84
   2   1   3 2066.40   25.39
  -2  -1  -3 2267.01   51.72
  -2  -1  -3 2361.49   46.16
  -2  -1  -3 1918.31   52.33
   2   1   3 2086.86   19.30
  -2  -1  -4  682.03   31.42
   2   1   4  696.11   13.04
  -2  -1  -4  720.84   30.39
   2   1   4  681.16   16.95
   2   1   5   92.21    5.49
   2   1   5   85.56    6.69
   2   1   6   47.53    4.52
   2   1   7    0.22    0.30
   2   1   8   48.19    5.86
   2   1   9    6.67    4.82
   2   1   9   23.95    4.90
   2   1  10   -1.35    1.06
   2   1  10   -0.07    0.56
   2   1  10    0.48    1.59
   2   1  10   -1.61    1.90
   2   1  11    1.66    1.34
   2   1  11    1.74    1.73
   2   1  12   -1.55    1.12
   2   1  12    1.05    0.85
   2   1  13   -0.41    0.62
   2   1  13   -0.93    0.95
  -2  -2  12    0.85    1.22
  -2  -2  11   -0.29    0.49
  -2  -2  10   10.56    3.09
  -2  -2   9    0.72    0.77
  -2  -2   9    8.50    3.21
  -2  -2   9    7.26    2.77
  -2  -2   8   -0.54    0.54
  -2  -2   8    0.86    0.90
  -2  -2   7  221.03   14.72
  -2  -2   6    1.17    1.28
  -2  -2   5  200.53   11.20
  -2  -2   4   50.32    4.92
  -2  -2   3   30.12    3.40
  -2  -2   3   28.84    3.44
  -2  -2   2  118.22    5.89
  -2  -2   2  115.48    5.90
  -2  -2   0  397.03   19.11
  -2  -2   0  361.85    8.37
   2   2   1  265.96   16.97
   2   2   2   13.42    2.92
   2   2   2    7.96    3.19
   2   2   3 2109.37   25.10
   2   2   3 1986.51   21.68
   2   2   4  688.27   29.71
   2   2   4  614.50   15.91
   2   2   5    0.40    0.54
   2   2   6   18.71    2.83
   2   2   7    4.05    1.44
   2   2   8    7.20    2.20
   2   2   9    3.61    2.23
   2   2   9   14.26    3.55
   2   2   9    7.97    2.75
   2   2   9   12.03    3.42
   2   2   9   11.86    4.07
   2   2  10    9.94    4.34
   2   2  10   26.68    5.12
   2   2  11   33.15    5.65
   2   2  12    3.06    1.49
   2   2  13    0.19    0.94
  -2  -3  12   -0.16    0.34
  -2  -3  12    0.74    0.94
  -2  -3  11    1.44    0.97
  -2  -3  11    4.28    1.97
  -2  -3  10    0.30    0.81
  -2  -3   9    1.29    0.49
   2   3  -8   27.92    5.45
  -2  -3   8   27.82    5.19
  -2  -3   7    4.20    2.13
  -2  -3   6   36.28    5.60
  -2  -3   5   31.83    4.84
  -2  -3   4    1.98    1.03
  -2  -3   3    2.99    1.27
   2   3  -3    1.64    0.62
  -2  -3   2  189.27    9.03
   2   3  -2  210.16    8.33
   2   3  -2  184.55    6.78
  -2  -3   2  201.40   12.56
   2   3  -1  200.01    7.16
   2   3  -1  200.54    7.51
  -2  -3   1  200.58    8.16
   2   3   0 1434.69   19.12
   2   3   0 1347.91   19.08
  -2  -3   0 1367.47   19.67
   2   3   0 1474.96   44.23
   2   3   1   24.39    2.44
  -2  -3  -1   22.23    2.47
   2   3   1   31.48    6.95
   2   3   1   25.76    2.77
   2   3   2   15.47    2.50
   2   3   2   10.44    4.40
   2   3   3    6.03    2.72
   2   3   3    4.89    1.19
   2   3   3    4.17    1.41
   2   3   4  884.63   17.21
  -2  -3  -4  809.61   20.65
  -2  -3  -5    9.09    2.45
   2   3   6   27.61    3.94
  -2  -3  -6   12.72    3.51
   2   3   7   -0.04    0.49
   2   3   8   12.84    3.01
   2   3   9    2.15    1.59
   2   3   9    0.93    0.64
   2   3   9    2.03    1.29
   2   3   9   -1.16    1.73
   2   3   9    1.47    1.49
   2   3  10    3.49    1.87
   2   3  10    1.54    2.54
   2   3  10    3.87    2.96
   2   3  11    4.71    2.25
   2   3  12    0.56    0.30
   2   3  13   -0.45    0.57
  -2  -4  12   -0.33    0.72
  -2  -4  11   -0.22    1.20
  -2  -4  11    0.23    0.75
  -2  -4  10    0.79    0.77
  -2  -4   9    0.85    0.48
  -2  -4   8   43.85    6.57
   2   4  -8   51.60    7.45
  -2  -4   8   26.51    5.94
   2   4  -7   57.42    7.50
   2   4  -6   10.77    3.11
   2   4  -5   85.79    8.17
   2   4  -4   51.46    5.48
   2   4  -3  280.30   11.51
   2   4  -2   44.13    3.71
   2   4  -2   41.08    4.20
   2   4  -1  145.80    7.06
   2   4  -1  128.55   15.54
   2   4  -1  143.01    7.41
  -2  -4   1  129.92   13.78
   2   4   0   24.56    2.90
  -2  -4   0   21.22    3.34
   2   4   0   25.79    2.96
   2   4   0   21.05    7.43
   2   4   1   36.25    3.74
   2   4   1   37.38    3.52
  -2  -4  -1   29.15    3.78
   2   4   2  148.79    7.46
  -2  -4  -2  104.16    7.73
  -2  -4  -3   10.38    2.45
   2   4   3    7.91    2.00
  -2  -4  -4  108.42    8.16
  -2  -4  -5  357.27   16.78
  -2  -4  -6   73.13    7.91
   2   4   7   28.89    4.36
   2   4   8   36.73    5.16
   2   4   9    0.44    1.87
   2   4   9   -0.03    0.55
   2   4   9   -0.34    0.54
   2   4   9    0.39    0.52
   2   4  10   30.69    6.95
   2   4  10   26.40    4.62
   2   4  11   13.96    3.44
   2   4  12    0.14    0.41
   2   4  13    0.05    0.21
  -2  -5  11    0.77    0.43
  -2  -5  11   -0.10    0.50
  -2  -5  10    6.40    2.33
  -2  -5  10   11.73    3.16
  -2  -5   9   15.00    3.81
  -2  -5   8   35.78    5.83
   2   5  -7   34.93    6.58
  -2  -5   7   31.11    5.16
  -2  -5   7   21.59    5.30
   2   5  -6    2.32    1.50
   2   5  -5   16.72    3.67
   2   5  -4   44.86    5.50
   2   5  -3    0.59    0.71
   2   5  -2  462.17   15.72
  -2  -5   1  309.63   12.97
   2   5  -1  244.29   10.68
   2   5   0   47.91    4.60
  -2  -5   0   60.02    5.64
   2   5   1  117.30    6.99
  -2  -5  -1   70.07    7.72
  -2  -5  -2   13.60    3.63
  -2  -5  -3   91.22    8.42
  -2  -5  -4   10.91    2.99
  -2  -5  -5    1.39    1.14
  -2  -5  -6   75.34    8.18
   2   5   7   28.94    4.41
   2   5   8    2.35    2.37
   2   5   8    2.78    1.33
   2   5   8    2.02    1.52
   2   5   8    0.52    0.69
   2   5   9   18.48    3.51
   2   5   9   19.79    4.15
   2   5   9    8.56    3.97
   2   5  10   -0.41    1.11
   2   5  10   -0.07    0.87
   2   5  11    0.11    0.63
   2   5  12    3.75    1.24
  -2  -6  11    0.72    0.53
  -2  -6  10   -1.03    0.81
  -2  -6   9    0.59    0.94
  -2  -6   8   15.64    3.72
  -2  -6   7   -0.71    1.19
  -2  -6   7    0.00    0.75
   2   6  -6    1.29    1.25
  -2  -6   6    0.08    0.51
  -2  -6   6   -0.42    1.03
   2   6  -5    5.21    2.23
   2   6  -4    1.65    1.26
   2   6  -3   22.47    3.94
   2   6  -2   24.60    3.92
   2   6  -1   30.61    4.21
  -2  -6   0   92.65    8.78
   2   6   0  130.39    8.49
  -2  -6  -1    5.68    2.34
   2   6   1    6.53    1.78
  -2  -6  -2   66.71    8.83
  -2  -6  -3   14.73    4.44
  -2  -6  -4    6.80    2.40
  -2  -6  -5   82.36    9.14
  -2  -6  -6   27.00    5.12
   2   6   7   69.27    7.41
   2   6   7   60.21    6.60
   2   6   7   56.44    7.02
   2   6   8    9.02    3.27
   2   6   8    8.51    2.69
   2   6   8    6.00    2.13
   2   6   8    4.69    1.72
   2   6   9    0.83    0.81
   2   6   9    0.50    0.59
   2   6   9    2.51    1.73
   2   6  10    1.16    0.90
   2   6  10    0.36    0.56
   2   6  10    0.74    0.29
   2   6  11   -0.28    0.76
   2   6  12   -0.32    0.57
  -2  -7  10   -0.13    0.69
  -2  -7  10    0.79    0.29
  -2  -7   9    7.01    2.23
  -2  -7   8    0.67    0.84
  -2  -7   7   21.27    4.23
  -2  -7   6   44.16    5.99
  -2  -7   6   32.25    6.24
  -2  -7   5    2.76    1.75
   2   7  -5    6.35    2.33
  -2  -7   5    6.46    2.19
   2   7  -4   22.19    4.25
   2   7  -3   30.24    4.97
   2   7  -2    1.45    0.96
   2   7  -1    0.68    0.65
   2   7   0   18.54    3.35
  -2  -7   0    6.42    2.44
   2   7   1   18.95    3.36
  -2  -7  -1    3.68    2.45
  -2  -7  -2   15.58    4.13
  -2  -7  -3   11.02    3.14
  -2  -7  -4   -0.33    0.90
  -2  -7  -5    0.79    0.89
   2   7   6  167.52   10.72
   2   7   6  190.48   12.86
   2   7   7    2.41    1.29
   2   7   7    3.02    1.45
   2   7   8    2.25    1.06
   2   7   8    1.39    1.12
   2   7   9    0.88    0.47
   2   7   9    0.80    0.53
   2   7  10    2.00    1.18
   2   7  11   -0.43    0.43
  -2  -8   9   -0.08    0.35
  -2  -8   9   -0.94    1.15
  -2  -8   8   -0.79    0.92
  -2  -8   7    1.04    1.00
  -2  -8   6    2.63    1.29
  -2  -8   6    3.73    1.84
  -2  -8   5    0.33    0.25
  -2  -8   5   -0.08    0.55
   2   8  -4    0.71    0.47
  -2  -8   4    2.46    1.21
  -2  -8   4    0.88    0.73
  -2  -8   3    1.77    1.50
   2   8  -3    0.26    0.95
  -2  -8   3    0.58    0.78
  -2  -8   2    1.03    0.82
  -2  -8   2    0.21    0.40
   2   8  -2    0.41    0.45
   2   8  -1    0.40    0.40
   2   8   0   10.95    2.78
  -2  -8  -1   -1.20    1.10
  -2  -8  -2   -2.22    1.52
  -2  -8  -3   -0.21    1.27
  -2  -8  -4   -1.51    1.29
   2   8   4    1.22    1.09
   2   8   5   42.67    5.53
   2   8   5   46.07    6.34
   2   8   6    4.16    1.60
   2   8   6    5.46    2.16
   2   8   7    5.12    1.97
   2   8   7    6.00    2.32
   2   8   8    8.07    2.62
   2   8   8    4.49    1.48
   2   8   9   20.23    3.75
   2   8   9   14.38    2.56
   2   8  10    5.17    1.51
  -2  -9   8    0.65    0.57
  -2  -9   8    2.23    1.13
  -2  -9   7    0.55    0.88
  -2  -9   6    1.39    1.18
  -2  -9   5    6.36    2.35
  -2  -9   4   13.03    3.17
  -2  -9   4    6.97    2.73
  -2  -9   3    1.07    0.84
  -2  -9   3    1.56    1.21
  -2  -9   2    8.59    2.55
   2   9  -1    8.77    2.55
  -2  -9   1    5.27    2.23
   2   9  -1    5.58    2.32
  -2  -9   0    5.87    2.21
   2   9   0    7.17    2.49
  -2  -9  -1    2.29    1.75
   2   9   1   41.18    5.93
   2   9   2    0.62    0.43
  -2  -9  -2   -4.07    2.09
   2   9   3    0.46    0.60
   2   9   4   -0.24    0.81
   2   9   5    4.11    1.62
   2   9   5    3.03    1.59
   2   9   6   20.06    3.51
   2   9   6   22.64    4.17
   2   9   7    0.19    0.53
   2   9   7   -0.18    0.57
   2   9   8    0.10    0.55
   2   9   8    1.40    1.28
   2   9   9    0.35    0.76
   2  10  -7    2.25    1.03
  -2 -10   7    1.95    0.92
  -2 -10   7    1.68    0.97
  -2 -10   6    0.94    0.63
  -2 -10   6    0.29    0.80
   2  10  -6    1.42    0.94
  -2 -10   5    0.57    0.71
  -2 -10   4   -0.48    0.52
   2  10  -4   -0.07    0.16
  -2 -10   3    0.73    0.31
   2  10  -3    1.68    1.21
   2  10  -2    0.17    0.28
  -2 -10   2   -1.09    1.15
   2  10  -1    2.13    1.32
   2  10   0    2.10    1.30
   2  10   1    0.74    0.53
   2  10   2    4.96    1.96
   2  10   3    7.31    2.23
   2  10   4    1.22    0.60
   2  10   4    1.56    1.16
   2  10   5    0.44    0.59
   2  10   5    0.12    0.61
   2  10   6    0.64    0.73
   2  10   6   -0.28    0.42
   2  10   7    0.26    0.60
   2  10   7    0.67    0.74
   2  10   8   -0.01    0.22
   2  11  -6    0.19    0.45
   2  11  -5   -0.09    0.44
   2  11  -5    1.49    1.05
   2  11  -4    0.08    0.22
   2  11  -3    4.74    1.62
   2  11  -2    0.25    0.28
   2  11  -2   -0.70    0.87
   2  11  -1   -1.48    1.18
   2  11  -1    0.20    0.34
   2  11   0   -0.23    0.68
   2  11   0    1.36    1.06
   2  11   1    0.05    0.66
   2  11   2    4.17    1.59
   2  11   3    2.90    1.34
   2  11   3    3.91    1.44
   2  11   4    0.24    0.21
   2  11   4   -0.02    0.31
   2  11   5    0.86    0.54
   2  11   5    1.10    0.56
   2  11   6    0.09    0.34
   2  11   7   -0.08    0.16
   2  12  -3    0.18    0.38
   2  12  -2    0.10    0.31
   2  12  -2    0.21    0.17
   2  12  -1    1.51    1.08
   2  12  -1    0.90    0.49
   2  12   0    0.99    0.71
   2  12   0    0.66    0.54
   2  12   1    0.42    0.21
   2  12   2    4.64    1.31
   2  12   2    5.98    1.54
   2  12   3   -0.40    0.42
   2  12   3    0.28    0.27
   2  12   4    0.24    0.33
  -3  11   4    1.50    0.63
  -3  11   3    0.15    0.26
  -3  11   3   -0.37    0.37
  -3  11   2    2.36    0.92
  -3  11   2    1.56    0.86
  -3  11   1    5.62    1.55
  -3  11   1    4.84    1.79
  -3  11   0    1.62    0.93
  -3  11  -1    2.23    1.19
  -3  11  -2    0.05    0.53
  -3  11  -3    9.04    2.27
  -3  11  -4    1.46    0.84
  -3  10   6    0.99    0.72
  -3  10   5   -0.06    0.38
  -3  10   4   -1.48    1.30
  -3  10   4    0.63    0.65
  -3  10   3   -0.30    0.36
  -3  10   3    0.34    1.03
  -3  10   2    0.13    0.72
  -3  10   2    0.13    0.48
  -3  10   1    1.81    1.13
  -3  10   0    1.52    1.31
  -3  10  -1    2.91    1.79
  -3  10  -2   -0.21    0.91
  -3  10  -3    0.61    0.87
  -3  10  -4    3.02    1.57
  -3  10  -5   -0.84    0.58
   3 -10   6   -0.50    0.25
  -3   9   8    0.17    0.18
  -3   9   7    0.59    0.74
  -3   9   6    0.10    0.25
  -3   9   5   -0.01    0.18
  -3   9   4    1.73    1.20
  -3   9   4    2.15    1.24
  -3   9   3    2.49    1.21
  -3   9   3    1.75    1.57
  -3   9   2    3.63    1.78
  -3   9   1    1.39    1.38
  -3   9   0    1.10    1.78
  -3   9  -1    6.86    2.40
  -3   9  -2   -0.46    0.64
  -3   9  -3    1.56    0.72
  -3   9  -4    4.99    2.22
  -3   9  -5    0.57    0.73
   3  -9   5    0.86    0.59
   3  -9   6    1.30    1.03
   3  -9   7    1.00    0.88
   3  -9   8   -0.30    0.75
  -3   8   8   -0.03    0.38
  -3   8   7    5.30    1.61
  -3   8   6    0.91    0.80
  -3   8   5   -0.37    0.97
  -3   8   4    7.64    2.17
  -3   8   4    7.43    2.70
  -3   8   3    0.29    1.01
  -3   8   2   -0.44    0.26
   3  -8  -2    0.70    0.71
  -3   8   1    2.23    2.01
   3  -8  -1    2.74    1.14
  -3   8   0    7.42    2.59
   3  -8   0   10.66    5.12
  -3   8  -1    5.46    2.48
   3  -8   1    1.30    2.45
  -3   8  -2    1.59    1.23
  -3   8  -3   33.09    5.86
   3  -8   3   26.29    4.86
  -3   8  -4   21.17    4.54
   3  -8   4   18.02    3.60
  -3   8  -5    4.12    1.93
   3  -8   5    3.97    1.81
   3  -8   6   -0.13    0.58
   3  -8   7    0.36    0.71
   3  -8   8    4.64    1.81
   3  -8   9    2.36    1.12
  -3   7   9   -0.28    0.40
  -3   7   9   -0.02    1.61
  -3   7   8   -0.14    0.58
  -3   7   8    1.57    1.08
  -3   7   7    3.11    1.39
  -3   7   7    7.09    2.84
  -3   7   6    3.36    1.55
  -3   7   5    0.41    0.79
  -3   7   4    1.76    1.01
  -3   7   4    0.49    0.61
   3  -7  -4   -0.68    1.26
   3  -7  -3    4.06    1.42
  -3   7   3    4.52    2.13
   3  -7  -2    6.87    3.52
   3  -7  -1   24.95    6.36
   3  -7   0    8.28    4.89
   3  -7   1    2.03    2.28
   3  -7   2    0.51    0.65
   3  -7   3   28.22    4.61
  -3   7  -3   37.37    6.14
   3  -7   3   33.58    5.27
   3  -7   4    0.09    0.98
   3  -7   4   -0.54    1.16
   3  -7   4    1.92    0.55
   3  -7   5   12.77    2.97
   3  -7   5   13.34    3.36
   3  -7   5   13.27    3.64
   3  -7   6  140.34   10.99
   3  -7   7   20.99    4.19
   3  -7   8    0.45    0.97
   3  -7   9    0.77    0.60
   3  -7  10   -0.65    0.93
  -3   6  10    0.63    0.64
  -3   6   9    5.57    1.68
  -3   6   9   11.21    3.66
  -3   6   8    0.28    0.35
  -3   6   8   -0.73    1.28
  -3   6   7    1.45    0.99
  -3   6   7    1.29    1.03
  -3   6   6    7.20    2.33
  -3   6   6   10.50    3.65
  -3   6   5    4.31    1.78
   3  -6  -5   -0.42    1.07
  -3   6   5    6.80    2.54
   3  -6  -4    0.05    1.70
   3  -6  -3    1.13    1.42
   3  -6  -2  100.66   11.64
   3  -6  -1  115.29   13.09
   3  -6   0    7.04    3.36
   3  -6   1   20.32    5.79
   3  -6   1   31.11    4.28
   3  -6   2   -0.07    0.53
   3  -6   2    6.16    1.87
   3  -6   3   -0.09    0.36
   3  -6   4    2.69    0.84
   3  -6   5    2.80    1.65
   3  -6   5    3.36    1.38
   3  -6   6   20.75    4.36
   3  -6   6   19.15    4.38
   3  -6   7   57.36    7.19
   3  -6   8    8.75    2.70
   3  -6   9    0.53    1.07
   3  -6  10   -1.11    0.74
   3  -6  11    1.84    1.14
   3  -6  11   -0.08    0.43
  -3   5  11   -0.29    0.86
  -3   5  10    4.10    2.12
  -3   5   9    0.17    0.21
  -3   5   9    0.01    1.59
  -3   5   8    5.01    2.85
  -3   5   8    2.20    1.12
  -3   5   7    9.85    2.64
  -3   5   7   15.88    4.11
  -3   5   6   21.40    3.97
  -3   5   6   28.12    5.58
  -3   5   5   12.37    3.38
   3  -5  -4   -0.05    0.96
   3  -5  -3    4.15    2.53
   3  -5  -2    0.66    0.74
   3  -5  -1    1.90    2.20
   3  -5   0   79.10    6.94
   3  -5   0   83.38   10.99
   3  -5   1   56.46    8.58
   3  -5   1  156.69    9.30
   3  -5   2    0.34    0.95
   3  -5   2    0.94    1.12
   3  -5   3   42.44    5.45
   3  -5   4    4.69    1.93
   3  -5   5    2.78    1.73
   3  -5   6  100.78    9.78
   3  -5   7   22.34    4.59
   3  -5   7   27.95    5.40
   3  -5   8   12.18    3.14
   3  -5   9    4.38    1.85
   3  -5   9    8.31    2.69
   3  -5  10    3.15    1.65
   3  -5  10    0.62    0.71
   3  -5  11    2.22    1.22
   3  -5  11   11.50    2.52
  -3   4  11    5.51    1.31
  -3   4  11    7.06    2.94
  -3   4  10   25.75    6.17
  -3   4   9    3.59    1.48
  -3   4   9    7.86    3.85
  -3   4   8    3.16    1.37
  -3   4   8    2.31    1.87
  -3   4   7   26.44    4.43
  -3   4   7   48.09    7.44
  -3   4   6  199.75   14.39
  -3   4   5   69.41    8.14
   3  -4  -4   18.27    4.73
   3  -4  -3   39.02    6.66
  -3   4   2   14.60    3.26
   3  -4  -2   17.48    4.52
   3  -4  -1  336.76   17.65
   3  -4   0   38.30    6.12
   3  -4   0   37.64    4.50
   3  -4   1  199.70   14.68
   3  -4   1  772.94   19.53
   3  -4   2  423.16   15.34
   3  -4   3   29.96    4.42
   3  -4   4   18.03    3.76
   3  -4   5   -0.80    1.15
   3  -4   6   21.29    4.22
   3  -4   7  141.30   11.64
   3  -4   8   31.69    5.39
   3  -4   8   26.25    4.85
   3  -4   8   29.40    5.31
   3  -4   9   28.34    5.15
   3  -4   9   23.94    4.58
   3  -4  10    2.72    0.76
   3  -4  11   -0.51    1.10
   3  -4  12    1.06    1.33
  -3   3  12    1.20    1.23
  -3   3  11   19.48    3.38
  -3   3  11   18.10    5.11
  -3   3  10   -0.59    1.54
  -3   3   9   -0.12    0.99
  -3   3   8   17.61    4.66
  -3   3   8    7.82    2.34
  -3   3   8   16.74    5.47
  -3   3   7    0.68    0.47
  -3   3   7    3.00    2.00
  -3   3   6    6.05    2.20
  -3   3   5   15.58    3.61
   3  -3  -4   18.11    4.93
  -3   3   4   29.96    4.69
   3  -3  -3   48.63    7.10
   3  -3  -2    2.93    1.97
  -3   3   2    3.49    1.33
  -3   3   1  107.79    8.04
   3  -3  -1  135.63   11.12
   3  -3   0    9.45    3.26
   3  -3   0   17.11    2.72
   3  -3   1    5.90    3.29
   3  -3   1  115.03    7.05
   3  -3   2   83.75    6.48
   3  -3   3  210.69   10.14
   3  -3   3  176.76    9.93
   3  -3   4   55.06    5.75
   3  -3   4   45.76    5.34
   3  -3   5   68.13    6.85
   3  -3   5   75.76    7.44
   3  -3   6   11.49    2.96
   3  -3   7   38.89    5.61
   3  -3   8   54.21    6.64
   3  -3   9   73.06    8.25
   3  -3  10    3.00    1.87
   3  -3  11   -1.86    1.21
   3  -3  12    1.34    0.62
  -3   2  12    6.62    3.22
  -3   2  11  121.81    8.95
  -3   2  11  104.45   12.38
  -3   2  10   26.24    6.81
  -3   2   9   27.71    6.93
  -3   2   8   22.63    4.07
  -3   2   8   46.68    7.42
  -3   2   8   44.76    8.77
  -3   2   7    7.52    2.78
  -3   2   6    8.45    2.69
  -3   2   5   11.58    3.00
  -3   2   4  236.94   12.42
  -3   2   3    5.40    1.47
   3  -2  -3    7.18    2.79
  -3   2   3    6.09    1.69
  -3   2   2  161.85    8.87
   3  -2  -2  235.07   13.87
  -3   2   1    0.69    0.34
  -3   2   1    1.36    1.03
   3  -2  -1    1.22    1.26
   3  -2  -1    4.14    2.85
  -3   2   1    2.11    2.04
  -3   2   0  316.17   12.54
   3  -2   0  290.86   23.62
  -3   2  -1    7.78    3.13
   3  -2   1    5.74    1.56
   3  -2   2   61.09    5.02
   3  -2   3   77.81    6.00
   3  -2   3   90.24    6.65
   3  -2   4   17.00    3.05
   3  -2   4   14.50    2.73
   3  -2   4   13.36    2.25
   3  -2   5   43.09    5.02
   3  -2   5   47.71    5.63
   3  -2   5   41.49    4.33
   3  -2   6    0.15    0.34
   3  -2   6   -0.46    0.71
   3  -2   6   -0.49    0.95
   3  -2   7    2.21    1.23
   3  -2   8    0.63    0.88
   3  -2   9  119.59   10.52
   3  -2   9  184.49   12.22
   3  -2  10    6.32    2.31
   3  -2  11   11.72    3.40
   3  -2  12    1.04    1.25
   3  -2  13    0.92    0.55
  -3   1  12    1.75    0.89
  -3   1  12    0.76    0.94
  -3   1  11   -1.25    0.99
  -3   1  11   -0.99    1.05
  -3   1  10   64.77    7.59
  -3   1  10   55.97    9.90
  -3   1   9   21.74    4.46
  -3   1   9   32.37    7.58
  -3   1   8    0.51    1.33
  -3   1   8    1.27    0.32
  -3   1   7   10.43    3.15
  -3   1   6   18.37    4.09
  -3   1   5   70.16    7.14
  -3   1   4   23.52    3.66
  -3   1   3   77.63    5.41
  -3   1   3   76.65    6.02
   3  -1  -2    4.11    2.42
  -3   1   2    5.14    1.40
  -3   1   2    3.35    2.42
  -3   1   2    4.82    1.37
  -3   1   1  197.14    9.16
  -3   1   1  195.35   15.21
   3  -1  -1  200.63   16.39
   3  -1   0 1004.80   40.21
  -3   1   0  996.74   20.67
  -3   1  -1   23.98    3.21
   3  -1   1   24.61    3.05
   3  -1   1   24.36    6.52
  -3   1  -2  163.79   15.76
   3  -1   2  200.63   18.64
   3  -1   2  172.45    8.29
   3  -1   2  186.83    6.15
   3  -1   3    9.45    2.07
   3  -1   3    9.19    1.82
   3  -1   3    7.73    1.36
   3  -1   4   76.62    6.39
   3  -1   4   67.80    5.61
   3  -1   4   71.97    4.93
   3  -1   5    3.89    1.55
   3  -1   5    4.50    1.45
   3  -1   5    5.17    1.71
   3  -1   6    0.57    0.76
   3  -1   6    1.04    0.50
   3  -1   6    0.09    0.71
   3  -1   7   49.24    5.77
   3  -1   8   10.00    2.60
   3  -1   9   -0.55    1.45
   3  -1   9    3.67    4.28
   3  -1   9    0.53    0.51
   3  -1   9    1.37    1.50
   3  -1  10   16.51    3.78
   3  -1  10    1.44    1.43
   3  -1  10    4.82    3.52
   3  -1  10   17.90    3.88
   3  -1  11   25.54    4.52
   3  -1  11   30.46    5.14
   3  -1  12    6.35    2.16
   3  -1  13   -1.49    1.03
  -3   0  12   -0.23    0.93
  -3   0  12    2.77    1.24
  -3   0  11    5.54    1.60
  -3   0  11    3.48    1.53
  -3   0  10   15.78    3.72
  -3   0  10   14.26    4.84
  -3   0   9   74.76    8.67
  -3   0   9   78.63   11.52
  -3   0   9   93.71    9.58
  -3   0   8   92.00   10.53
  -3   0   8   65.48    7.77
  -3   0   8   71.62   10.60
  -3   0   7    3.61    1.78
  -3   0   6   28.63    4.96
  -3   0   5  173.31   11.21
  -3   0   4   91.67    7.31
  -3   0   4  102.94    6.53
  -3   0   3  136.82    7.21
  -3   0   3  113.13    7.03
  -3   0   2    6.71    1.65
  -3   0   2    6.92    1.49
  -3   0   1   93.29    5.98
   3   0  -1   84.45    9.01
  -3   0   1   73.14    7.33
  -3   0   1   70.14    4.10
  -3   0   0  926.57   30.51
  -3   0   0  801.30   18.18
  -3   0  -1  191.83    8.20
  -3   0  -1  171.18   15.04
  -3   0  -2   48.46    4.08
  -3   0  -2   46.38    8.32
  -3   0  -2   43.05    3.90
   3   0   2   50.17    3.04
  -3   0  -3  432.48   12.27
   3   0   3  438.04   13.45
   3   0   3  434.01   12.29
   3   0   4   28.81    3.34
   3   0   4   26.92    3.56
   3   0   4   31.88    3.35
   3   0   5  190.60    9.12
   3   0   5  209.42   11.04
   3   0   6    1.72    1.07
   3   0   6    1.71    0.49
   3   0   7    8.66    2.33
   3   0   8  105.41    9.08
   3   0   9   48.17    6.61
   3   0   9   43.10    6.12
   3   0   9   20.36    7.79
   3   0   9   63.77    7.58
   3   0   9    7.82    3.17
   3   0  10    0.05    0.60
   3   0  10    2.10    1.64
   3   0  10    0.11    2.05
   3   0  10    0.47    0.51
   3   0  11    0.40    0.68
   3   0  11   -0.43    0.78
   3   0  11   -2.52    3.07
   3   0  11   -0.40    1.08
   3   0  12    8.13    2.50
   3   0  12   11.43    2.90
   3   0  13   -0.64    0.35
  -3  -1  12    2.16    0.99
  -3  -1  12    1.21    0.83
  -3  -1  11   12.94    3.01
  -3  -1  10    6.65    2.26
  -3  -1  10    3.29    1.45
  -3  -1   9    1.38    1.61
  -3  -1   9    0.68    1.26
  -3  -1   9    0.51    0.90
  -3  -1   8  133.65   11.52
  -3  -1   8  113.24   13.23
  -3  -1   8  141.15   11.55
  -3  -1   7   29.48    5.63
  -3  -1   6   23.34    4.74
  -3  -1   5   94.12    8.26
  -3  -1   4   30.38    4.11
  -3  -1   4   36.75    4.16
  -3  -1   3   31.95    3.79
  -3  -1   3   35.49    3.90
  -3  -1   2  257.05    9.14
  -3  -1   2  245.24    9.16
  -3  -1   1   28.78    2.93
   3   1  -1   29.13    4.15
  -3  -1   1   31.01    4.79
  -3  -1   1   28.94    2.58
  -3  -1   0  502.48   22.17
  -3  -1  -1  730.09   29.16
  -3  -1  -1  666.86   13.94
  -3  -1  -2    3.84    1.03
  -3  -1  -2    2.70    2.40
  -3  -1  -2    5.28    2.88
  -3  -1  -3    1.55    0.41
   3   1   3    3.62    0.85
  -3  -1  -3    0.31    1.30
   3   1   3    2.69    0.95
   3   1   4    8.62    1.47
   3   1   4    8.71    2.02
   3   1   5  103.81    6.16
   3   1   5   93.66    7.44
   3   1   6    6.42    1.86
   3   1   6    5.06    2.06
   3   1   7   -0.48    0.71
   3   1   8   43.45    5.75
   3   1   9    1.20    2.48
   3   1   9   -1.40    1.14
   3   1   9    0.67    0.92
   3   1   9    0.66    1.11
   3   1   9    0.57    0.50
   3   1   9    0.52    1.21
   3   1  10    0.09    0.30
   3   1  10   -1.22    1.34
   3   1  10   -0.24    0.65
   3   1  11   -1.46    1.16
   3   1  11   -0.06    0.95
   3   1  12    0.22    0.85
   3   1  12   -0.09    1.83
   3   1  13    0.97    0.67
   3   1  13    0.38    0.61
  -3  -2  12   -0.99    0.73
  -3  -2  12    0.81    0.77
  -3  -2  11    2.23    1.59
  -3  -2  10   16.17    3.78
  -3  -2   9   59.73    8.01
  -3  -2   8    1.14    1.12
  -3  -2   8    0.89    1.05
  -3  -2   7  249.31   16.75
  -3  -2   6   13.60    3.59
  -3  -2   5   81.90    7.65
  -3  -2   4   73.35    6.41
  -3  -2   4   59.38    6.65
  -3  -2   3    8.18    1.99
  -3  -2   3    7.82    1.94
  -3  -2   2  868.57   17.06
  -3  -2   2  843.90   17.27
  -3  -2   1  200.98   13.63
   3   2  -1  162.77   10.43
  -3  -2   1  179.87   15.13
  -3  -2   1  185.89    6.82
  -3  -2   1  171.04    7.17
  -3  -2   0  297.89   20.48
  -3  -2   0  212.49    7.96
  -3  -2  -1   52.17    9.22
  -3  -2  -1   46.31    3.28
  -3  -2  -2   38.08    3.22
   3   2   2   54.72    4.42
  -3  -2  -2   58.63    9.87
   3   2   3  156.24    5.71
   3   2   3  148.08    7.40
   3   2   4   56.97    4.04
   3   2   4   58.34    5.11
   3   2   4   59.52    4.41
   3   2   5    5.27    1.35
   3   2   5    5.21    1.58
   3   2   6   48.46    4.74
   3   2   7   41.23    4.93
   3   2   8   40.05    5.49
   3   2   9    0.60    0.67
   3   2   9   -0.38    0.58
   3   2   9    1.64    1.37
   3   2   9    0.70    0.96
   3   2   9   -1.32    1.19
   3   2  10    7.63    4.41
   3   2  10   17.55    4.17
   3   2  11    1.34    1.93
   3   2  11    5.59    2.24
   3   2  12    1.54    0.94
   3   2  13    2.58    1.21
  -3  -3  12    0.19    0.47
  -3  -3  11   -0.17    0.64
  -3  -3  10    2.02    1.54
  -3  -3   9    3.43    1.81
  -3  -3   8   68.81    8.01
   3   3  -8   60.48    7.99
  -3  -3   8   46.78    7.80
  -3  -3   7    5.55    2.51
  -3  -3   6    1.38    0.95
  -3  -3   5    7.62    2.35
  -3  -3   4    1.23    0.78
  -3  -3   3  315.76   13.32
  -3  -3   3  312.87   12.54
  -3  -3   2    4.75    1.53
   3   3  -2    6.62    1.55
  -3  -3   2    4.84    1.48
   3   3  -1  285.91    9.53
  -3  -3   1  281.91   10.20
  -3  -3   0    1.79    0.79
   3   3   0    3.08    1.11
  -3  -3  -1    2.82    0.86
   3   3   1    2.87    0.80
   3   3   2   77.48    4.67
   3   3   2   87.73    5.50
   3   3   3  294.53   10.21
   3   3   3  318.46   10.82
   3   3   4  540.84   12.80
   3   3   4  559.22   14.65
   3   3   5   74.20    5.47
   3   3   5   72.04    6.41
   3   3   5   73.34    5.64
  -3  -3  -6    0.54    1.04
   3   3   6    6.38    1.98
   3   3   7  111.61    8.21
   3   3   8   21.05    3.85
   3   3   9    1.01    1.18
   3   3   9    1.24    0.73
   3   3   9    2.66    1.47
   3   3   9    0.01    0.62
   3   3  10    1.41    1.94
   3   3  10    0.52    0.96
   3   3  10   -0.30    0.21
   3   3  11    3.43    2.70
   3   3  11    8.39    2.70
   3   3  12    1.35    1.11
   3   3  13    0.86    0.70
  -3  -4  11    0.71    0.80
  -3  -4  11    0.67    0.73
  -3  -4  10    5.34    2.08
  -3  -4   9    0.38    0.73
  -3  -4   8   37.99    5.93
  -3  -4   8   21.71    5.44
  -3  -4   7    2.06    1.67
   3   4  -7    7.12    2.81
  -3  -4   7    4.40    1.77
   3   4  -6   89.34    9.22
   3   4  -5   28.09    4.62
   3   4  -4   11.89    2.66
   3   4  -3    8.27    2.22
   3   4  -2  101.10    6.17
   3   4  -2  105.22    6.92
   3   4  -1   38.44    3.85
   3   4  -1   37.78    3.95
  -3  -4   1   42.40    4.21
  -3  -4   1   37.26    4.30
  -3  -4   0    1.77    1.07
   3   4   0    1.84    0.83
   3   4   0    2.68    1.08
   3   4   1  330.89   10.70
  -3  -4  -1  320.80   11.56
   3   4   2  257.71   10.22
   3   4   2  232.24    8.74
   3   4   3   -0.18    0.34
   3   4   4  326.97   12.58
  -3  -4  -4  217.80   12.15
  -3  -4  -5   34.25    6.19
   3   4   6  133.46    8.49
  -3  -4  -6   57.83    7.46
  -3  -4  -7    0.33    0.75
   3   4   7    3.12    1.23
   3   4   8    5.62    2.25
   3   4   8    2.96    2.22
   3   4   8    6.59    2.13
   3   4   9    1.20    1.10
   3   4   9   -1.03    0.98
   3   4   9    1.30    1.37
   3   4  10    0.54    0.77
   3   4  10    2.85    2.49
   3   4  10    1.77    1.46
   3   4  11    6.60    2.65
   3   4  12   13.61    2.96
   3   4  13    3.04    1.15
  -3  -5  11    9.44    2.24
  -3  -5  10    0.70    1.02
  -3  -5  10    1.81    1.03
  -3  -5   9   11.17    3.20
  -3  -5   8    8.26    3.24
  -3  -5   8    5.95    3.34
  -3  -5   7   27.15    5.97
  -3  -5   7   44.07    6.86
  -3  -5   7   33.56    6.67
  -3  -5   6    3.10    1.77
   3   5  -6    6.53    2.32
  -3  -5   6    4.82    2.04
   3   5  -5   -0.07    0.67
   3   5  -4   17.36    3.69
   3   5  -3   49.55    5.75
   3   5  -2    0.23    0.46
   3   5  -2    0.74    1.01
   3   5  -1   68.35    5.98
   3   5  -1   75.37    5.84
   3   5   0   85.21    6.27
   3   5   0   77.19    6.02
  -3  -5  -1   69.15    6.53
   3   5   1   79.84    6.16
   3   5   1   74.93    5.77
   3   5   2   55.29    5.24
  -3  -5  -2   52.88    5.66
  -3  -5  -3   99.82    8.17
   3   5   3  128.51    8.09
  -3  -5  -4    1.45    1.33
  -3  -5  -5   46.12    6.44
   3   5   6   46.65    5.41
  -3  -5  -6   41.28    6.33
  -3  -5  -7    8.03    3.07
   3   5   7   10.37    2.59
   3   5   8    4.79    2.22
   3   5   8    3.94    1.53
   3   5   8    4.85    2.78
   3   5   8    4.45    1.96
   3   5   9    2.33    2.10
   3   5   9    6.07    2.70
   3   5   9    4.32    1.84
   3   5  10    1.76    1.44
   3   5  10    0.78    0.42
   3   5  10    0.93    2.58
   3   5  11   -0.26    0.70
   3   5  12    0.62    0.59
  -3  -6  10    2.27    1.49
  -3  -6   9    4.40    1.68
  -3  -6   8    0.35    0.94
  -3  -6   7    1.66    0.95
  -3  -6   7    0.40    0.35
  -3  -6   6   33.16    5.33
  -3  -6   6   22.67    5.42
  -3  -6   6   21.37    5.33
  -3  -6   5   54.35    6.56
  -3  -6   5   37.25    6.68
  -3  -6   5   37.49    6.57
   3   6  -4   50.41    6.64
   3   6  -3    0.50    0.85
   3   6  -2    3.91    1.45
   3   6  -1    0.81    0.64
   3   6   0   24.29    3.64
  -3  -6   0   16.10    4.00
  -3  -6  -1   28.22    4.54
   3   6   1   30.24    4.00
  -3  -6  -2    4.25    2.54
  -3  -6  -3   -0.64    0.75
  -3  -6  -4    3.92    1.88
  -3  -6  -5   49.96    6.75
  -3  -6  -6   65.12    8.45
   3   6   7   69.94    7.36
  -3  -6  -7   62.80    8.41
   3   6   7   61.87    6.87
   3   6   7   56.36    7.05
   3   6   8   51.28    6.29
   3   6   9    7.28    2.36
   3   6   9   11.92    3.46
   3   6  10    4.76    1.59
   3   6  10    6.62    2.21
   3   6  11    1.21    1.01
   3   6  12    4.98    1.56
  -3  -7  10    0.55    0.56
  -3  -7  10    2.16    1.16
  -3  -7   9    0.87    0.88
  -3  -7   8   -0.95    0.57
  -3  -7   7   39.00    5.82
  -3  -7   7   22.90    5.38
  -3  -7   6    2.70    1.86
  -3  -7   6    6.40    2.28
  -3  -7   5   24.40    5.50
   3   7  -5   39.60    6.48
  -3  -7   5   34.82    5.31
  -3  -7   4    0.82    0.70
  -3  -7   4    0.03    0.61
   3   7  -4    0.67    1.00
   3   7  -3    0.50    0.53
   3   7  -2   31.02    4.89
   3   7  -1   37.68    5.19
   3   7   0   40.16    5.14
  -3  -7   0   16.55    4.19
   3   7   1   43.46    5.24
  -3  -7  -1   15.80    4.39
  -3  -7  -2    0.88    1.07
  -3  -7  -3    2.47    1.91
  -3  -7  -4    0.66    1.76
  -3  -7  -5   33.91    6.07
  -3  -7  -6   -0.22    1.39
   3   7   6    0.33    0.60
   3   7   6   -1.39    0.61
   3   7   7   20.41    4.00
   3   7   7   18.49    4.03
   3   7   8   45.08    5.72
   3   7   9    0.37    0.86
   3   7   9    0.84    0.70
   3   7  10   -0.06    0.65
   3   7  10   -0.15    0.30
   3   7  11    3.80    1.56
  -3  -8   9   -0.72    0.54
  -3  -8   8   -0.03    0.29
  -3  -8   7    0.00    0.65
  -3  -8   6    1.70    0.98
  -3  -8   6    1.18    1.13
  -3  -8   5   31.72    6.12
  -3  -8   5   38.32    5.72
  -3  -8   4   15.31    4.53
  -3  -8   4   24.24    4.31
  -3  -8   3    2.09    1.03
  -3  -8   3    3.15    2.01
   3   8  -3    4.17    2.02
  -3  -8   2   11.73    3.40
  -3  -8   2   11.28    2.88
   3   8  -2   15.44    3.69
   3   8  -1    1.06    0.76
   3   8   0    9.98    2.64
  -3  -8  -1    1.61    1.58
  -3  -8  -2    4.35    2.72
   3   8   3   31.39    4.83
   3   8   3   31.38    5.28
   3   8   4   11.95    2.96
   3   8   4   13.15    3.42
   3   8   5   15.70    3.20
   3   8   5   15.54    3.66
   3   8   6   38.04    5.16
   3   8   6   36.12    5.54
   3   8   7    3.87    1.53
   3   8   7    5.05    1.94
   3   8   8    5.14    1.67
   3   8   8    6.59    2.53
   3   8   9    0.08    0.58
   3   8   9   -0.15    0.56
   3   8  10   10.55    2.39
   3   8  11    0.84    0.63
  -3  -9   8   -0.05    0.32
  -3  -9   8    0.66    0.49
  -3  -9   7    1.58    0.49
  -3  -9   6   -0.16    0.69
  -3  -9   5   28.67    5.64
  -3  -9   5   38.83    5.43
  -3  -9   4   13.52    3.68
  -3  -9   4   13.25    3.10
  -3  -9   3    4.56    1.87
  -3  -9   3    2.87    1.65
  -3  -9   2   -0.29    0.54
  -3  -9   2    1.93    1.36
   3   9  -1    3.57    1.67
   3   9   0    2.58    1.61
   3   9   1    0.10    0.27
   3   9   2   15.03    3.90
   3   9   3   13.03    3.02
   3   9   3   15.04    3.79
   3   9   4   17.24    3.39
   3   9   4   18.23    3.97
   3   9   5    4.24    1.66
   3   9   5    3.55    1.54
   3   9   6    0.65    0.76
   3   9   7    2.01    1.16
   3   9   8    7.52    2.35
   3   9   9   11.18    2.58
   3   9  10    0.41    0.69
  -3 -10   7    0.29    0.35
  -3 -10   7    0.86    0.70
   3  10  -7    0.66    0.52
  -3 -10   6   -0.39    0.43
  -3 -10   5   -0.66    0.68
  -3 -10   4   12.78    2.78
   3  10  -4   14.88    3.37
  -3 -10   3    2.99    1.63
  -3 -10   3    5.69    1.89
  -3 -10   2   -0.12    0.49
   3  10  -2    2.95    1.56
   3  10  -1   -0.44    0.56
   3  10   0   -0.54    0.57
   3  10   1    3.72    1.76
   3  10   2    0.03    0.24
   3  10   3    5.40    2.03
   3  10   4   -0.10    0.48
   3  10   5   11.85    2.97
   3  10   6    0.92    0.75
   3  10   7   -0.22    0.37
   3  10   8   -0.43    0.57
   3  11  -5   -0.15    0.33
   3  11  -4   -0.24    0.17
   3  11  -3    2.66    1.43
   3  11  -2    1.89    1.23
   3  11  -1    0.42    0.65
   3  11   0    0.36    0.47
   3  11   0    0.66    0.68
   3  11   1    2.13    1.19
   3  11   2   16.42    3.29
   3  11   3    2.43    1.16
   3  11   4    0.41    0.35
   3  11   5    0.10    0.18
   3  11   6    0.81    0.38
   3  11   7    0.16    0.35
   3  12  -3   -0.50    0.48
   3  12  -2    0.12    0.33
   3  12  -2    0.41    0.30
   3  12  -1    0.72    0.70
   3  12  -1    0.00    0.24
   3  12   0   -0.11    0.23
   3  12   1    0.50    0.41
   3  12   2    0.30    0.44
   3  12   3   -0.32    0.26
   3  12   4    0.23    0.31
   3  12   5   -0.14    0.13
  -4  11   2   -1.32    0.72
  -4  11   1   -0.04    0.22
  -4  11   1   -0.02    0.45
  -4  11   0    0.23    0.28
   4 -11   0    0.70    0.59
   4 -11   1   -1.87    0.97
  -4  11  -1   -0.30    0.38
   4 -11   2   -0.87    0.77
  -4  11  -2   -0.29    0.51
   4 -11   3    0.21    0.50
  -4  11  -3   -0.23    0.61
  -4  10   5    0.02    0.32
  -4  10   4    0.01    0.27
  -4  10   4    0.10    0.33
  -4  10   3   -0.23    0.55
  -4  10   3   -0.32    0.68
  -4  10   2    0.54    0.46
  -4  10   2    0.01    0.61
  -4  10   1    0.87    0.60
  -4  10   1   -0.08    0.38
  -4  10   0    4.17    1.61
  -4  10  -1    2.61    1.53
  -4  10  -2    1.78    0.93
  -4  10  -3   -0.27    0.58
  -4  10  -4    0.46    0.64
   4 -10   5   -0.32    0.69
  -4   9   6   -0.16    0.47
  -4   9   5    3.85    1.35
  -4   9   5    4.42    1.67
  -4   9   4    0.62    0.39
  -4   9   4    0.59    0.33
  -4   9   3    1.09    1.02
  -4   9   3    1.29    0.79
  -4   9   2    0.42    0.39
  -4   9   2    0.38    1.33
  -4   9   1    0.09    0.85
  -4   9   0    2.15    1.36
  -4   9  -1    0.50    0.79
  -4   9  -2    1.42    0.98
  -4   9  -3    0.88    1.12
  -4   9  -4    4.57    2.07
   4  -9   5    0.80    0.66
   4  -9   6    3.57    1.24
   4  -9   6   -0.49    0.65
   4  -9   7    0.12    0.63
   4  -9   8   -0.66    0.59
  -4   8   8    0.75    0.51
  -4   8   7    2.21    1.00
  -4   8   7    2.22    1.55
  -4   8   6    0.95    0.72
  -4   8   6    1.14    1.44
  -4   8   5    5.40    1.82
  -4   8   5    5.36    1.96
  -4   8   4    0.68    0.85
  -4   8   4   -0.19    1.10
  -4   8   3    0.46    0.42
  -4   8   3    0.88    0.98
  -4   8   2   -0.95    1.03
  -4   8   1    1.29    1.30
  -4   8   0    0.92    0.76
  -4   8  -1    4.40    2.13
  -4   8  -2   -0.88    1.35
  -4   8  -3   -0.36    1.35
   4  -8   4    1.12    0.89
  -4   8  -4    0.22    0.46
   4  -8   5    0.38    0.43
   4  -8   6    1.03    0.85
   4  -8   7    2.29    1.25
   4  -8   8    1.08    0.86
   4  -8   9    0.11    0.53
  -4   7   9    1.91    1.23
  -4   7   8   -0.46    0.64
  -4   7   8    0.64    0.41
  -4   7   7   12.67    2.62
  -4   7   7   33.95    6.33
  -4   7   6    0.78    1.02
  -4   7   5    0.53    0.87
  -4   7   5    0.56    0.22
  -4   7   4    3.01    1.45
  -4   7   4    3.08    1.87
  -4   7   3    6.04    2.06
  -4   7   3    5.73    2.32
   4  -7  -3   11.70    4.81
  -4   7   2    6.65    2.67
   4  -7  -2   10.30    5.50
  -4   7   1    9.33    3.20
   4  -7  -1    5.26    4.50
  -4   7   0   13.50    3.71
  -4   7   0   12.16    4.06
  -4   7  -1   14.16    3.81
  -4   7  -2    0.45    0.60
   4  -7   2    0.92    0.60
  -4   7  -3   -0.67    0.84
   4  -7   3   -1.16    1.15
   4  -7   3    0.00    0.90
   4  -7   4    0.12    0.46
   4  -7   4   -1.25    1.21
   4  -7   5    6.46    2.26
   4  -7   6    8.10    2.65
   4  -7   7    0.58    0.92
   4  -7   8    1.24    0.85
   4  -7   9    1.21    0.84
   4  -7  10    0.47    0.61
   4  -7  10    0.21    0.52
  -4   6  10   -1.70    1.31
  -4   6   9    0.83    0.67
  -4   6   8    0.92    0.40
  -4   6   8    5.69    2.37
  -4   6   7    0.66    0.58
  -4   6   7    1.35    0.73
  -4   6   6    1.70    1.09
  -4   6   5   35.75    4.99
  -4   6   5   46.62    6.65
  -4   6   5   55.81    8.13
  -4   6   4    3.36    2.01
  -4   6   4    2.75    1.31
   4  -6  -4    1.18    2.15
  -4   6   4    3.39    1.99
   4  -6  -3    2.15    3.70
   4  -6  -2    4.09    3.24
  -4   6   1    0.49    0.77
   4  -6  -1   -2.55    2.18
  -4   6   0    6.69    2.77
   4  -6   0    2.35    3.58
   4  -6   1   35.91    5.23
   4  -6   2   26.27    4.78
   4  -6   3   17.48    3.82
   4  -6   4    0.23    0.24
   4  -6   4    1.11    0.34
   4  -6   5   22.95    4.34
   4  -6   5   24.73    4.71
   4  -6   6    1.38    0.76
   4  -6   6    5.01    2.42
   4  -6   7    7.19    2.58
   4  -6   8    6.41    2.37
   4  -6   9   -0.07    0.47
   4  -6  10   -0.05    0.28
  -4   5  10   -0.04    0.66
  -4   5   9    4.51    2.05
  -4   5   8    2.03    1.16
  -4   5   8    4.86    3.02
  -4   5   7    5.92    1.97
  -4   5   6    0.73    1.14
  -4   5   6    1.58    1.28
  -4   5   5   10.38    2.70
  -4   5   5   10.85    3.12
  -4   5   5   15.72    4.30
   4  -5  -4   44.64    9.50
  -4   5   4   61.83    7.92
   4  -5  -3    1.69    1.62
   4  -5  -2    5.52    3.15
  -4   5   1   52.50    7.06
   4  -5  -1   56.18   11.21
  -4   5   0   10.36    2.94
   4  -5   0    3.51    3.55
   4  -5   1    0.49    0.49
   4  -5   2   -1.34    1.21
   4  -5   3   14.70    3.42
   4  -5   4    7.58    2.40
   4  -5   5   54.91    6.96
   4  -5   6   60.59    7.30
   4  -5   6   63.74    7.74
   4  -5   7   77.80    8.41
   4  -5   7   75.00    8.92
   4  -5   8   88.87    8.89
   4  -5   9   16.19    3.75
   4  -5   9   21.47    3.97
   4  -5  10    0.49    0.80
   4  -5  11   -0.21    0.69
  -4   4  11    0.65    0.50
  -4   4  10   -0.96    1.38
  -4   4   9    4.93    2.95
  -4   4   8    0.06    0.50
  -4   4   8   -0.27    1.67
  -4   4   7    1.52    0.45
  -4   4   6   13.65    3.12
  -4   4   6   25.10    5.19
  -4   4   5    5.93    2.21
  -4   4   4   75.68    8.44
   4  -4  -3   -0.17    0.71
  -4   4   2    7.16    2.14
   4  -4  -2    5.37    3.63
  -4   4   1   61.85    7.23
   4  -4  -1   72.60   11.00
  -4   4   0   17.91    4.01
   4  -4   1  122.56    9.15
   4  -4   2    6.87    2.13
   4  -4   3    7.53    2.50
   4  -4   4   57.06    6.51
   4  -4   5   12.20    3.32
   4  -4   6   17.78    3.96
   4  -4   7   -0.98    1.17
   4  -4   7   -1.32    1.00
   4  -4   7    1.84    1.48
   4  -4   8   82.34    8.79
   4  -4   8   58.68    7.01
   4  -4   8   73.09    8.71
   4  -4   9   11.19    3.16
   4  -4   9    4.37    1.69
   4  -4  10    6.79    2.48
   4  -4  11    9.34    2.68
   4  -4  11    0.03    0.48
  -4   3  11    8.76    2.06
  -4   3  11    1.60    1.93
  -4   3  10   11.69    4.23
  -4   3   9    2.72    2.15
  -4   3   8   14.57    3.12
  -4   3   8   30.32    7.06
  -4   3   7    4.59    1.63
  -4   3   7   12.23    3.91
  -4   3   6    0.35    0.46
  -4   3   5    2.37    1.43
  -4   3   4   23.60    4.51
  -4   3   2   31.05    4.76
  -4   3   1  152.34   10.73
  -4   3   0   17.97    3.78
   4  -3   1   20.97    3.42
   4  -3   2  108.18    8.56
   4  -3   3   43.80    5.63
   4  -3   4    4.90    1.79
   4  -3   4    7.05    2.24
   4  -3   5   32.85    5.22
   4  -3   5   26.21    4.40
   4  -3   6    0.68    0.98
   4  -3   7    0.11    0.72
   4  -3   8   24.64    4.76
   4  -3   8   22.68    4.26
   4  -3   9   12.62    3.21
   4  -3   9    2.60    2.04
   4  -3  10    9.01    2.56
   4  -3  10    3.03    1.90
   4  -3  11   14.31    3.17
   4  -3  11    7.95    2.60
   4  -3  12   13.65    2.82
  -4   2  11    3.22    1.25
  -4   2  11    2.91    1.96
  -4   2  10   14.71    3.39
  -4   2  10   15.11    4.79
  -4   2   9   65.85   10.75
  -4   2   8   27.56    6.82
  -4   2   7   -1.06    0.87
  -4   2   7    0.16    1.00
  -4   2   7    0.71    1.21
  -4   2   6   17.19    4.32
  -4   2   5   81.86    8.57
  -4   2   4  381.64   16.98
  -4   2   3  207.52   11.05
  -4   2   3  197.38   11.35
  -4   2   2   33.16    4.56
  -4   2   1   33.53    4.72
  -4   2   0  394.55   16.20
  -4   2  -1   42.51    5.20
  -4   2  -2  133.37    9.38
   4  -2   2  129.29    8.51
   4  -2   3  856.81   22.92
   4  -2   4  228.67   12.33
   4  -2   4  205.67   11.48
   4  -2   5    1.04    0.75
   4  -2   5    1.65    1.23
   4  -2   5    0.09    0.51
   4  -2   6    0.48    0.41
   4  -2   6    0.71    0.75
   4  -2   6    1.18    1.30
   4  -2   7   37.86    6.50
   4  -2   7   36.18    4.89
   4  -2   8   12.30    3.03
   4  -2   8   10.23    2.91
   4  -2   9    0.23    0.55
   4  -2   9    0.81    1.23
   4  -2  10   92.49    9.65
   4  -2  10  132.54   11.01
   4  -2  11    1.44    1.47
   4  -2  11   11.36    3.58
   4  -2  12    3.52    1.54
  -4   1  11    0.38    0.53
  -4   1  11   -0.36    1.26
  -4   1  10    1.02    1.41
  -4   1  10    1.22    1.81
  -4   1   9   -0.18    1.19
  -4   1   8   -1.71    1.35
  -4   1   8   -0.45    0.91
  -4   1   7    7.23    3.19
  -4   1   7   11.13    3.35
  -4   1   6    0.26    0.44
  -4   1   5   36.07    5.63
  -4   1   4   23.70    4.10
  -4   1   3    8.75    2.11
  -4   1   3    6.69    1.88
  -4   1   2  508.74   16.48
  -4   1   2  500.30   15.52
  -4   1   1   39.43    4.61
   4  -1  -1   30.58    7.36
  -4   1   1   33.78    3.52
  -4   1   0  121.87    8.31
   4  -1   0  103.04   14.39
  -4   1  -1  205.72   10.78
  -4   1  -2  215.89   11.16
  -4   1  -3   12.58    2.55
   4  -1   3   12.95    2.47
   4  -1   3    9.48    1.78
   4  -1   4    5.75    1.51
  -4   1  -4    6.60    2.07
   4  -1   4    9.10    2.34
   4  -1   4    9.35    2.38
   4  -1   5  405.24   17.66
   4  -1   5  399.83   15.89
   4  -1   5  397.96   12.96
   4  -1   6  104.41    9.56
   4  -1   6   98.01    8.22
   4  -1   6  101.28    7.42
   4  -1   7   36.38    6.19
   4  -1   7   35.05    4.75
   4  -1   8    3.00    1.47
   4  -1   9    7.58    3.11
   4  -1   9   21.85    7.05
   4  -1   9   26.92    5.37
   4  -1  10   11.55    3.35
   4  -1  10    4.36    1.94
   4  -1  10    1.88    2.21
   4  -1  10    9.69    5.33
   4  -1  11    1.28    1.56
   4  -1  11    1.89    3.02
   4  -1  11    0.39    1.26
   4  -1  12    3.26    1.37
   4  -1  13   84.49    6.16
  -4   0  11    2.21    1.29
  -4   0  11    0.63    0.96
  -4   0  10  106.64    9.65
  -4   0  10   87.59   11.59
  -4   0   9  159.23   12.53
  -4   0   9  137.30   15.13
  -4   0   8   87.82   10.70
  -4   0   8   55.77    9.37
  -4   0   7   10.27    3.41
  -4   0   6   17.61    4.34
  -4   0   5    0.71    0.36
  -4   0   4   25.09    4.13
  -4   0   4   24.73    3.77
  -4   0   3  163.98    9.18
  -4   0   3  178.86    9.87
  -4   0   2 1408.85   26.21
  -4   0   2 1374.53   24.00
  -4   0   1  398.99   13.83
  -4   0   1  349.22   10.49
  -4   0   0   17.60    2.82
   4   0   0   21.94    5.67
  -4   0  -1   97.06    6.72
   4   0   1  127.04   15.43
   4   0   2    0.59    0.28
  -4   0  -2    0.57    0.82
  -4   0  -3  177.30    9.22
   4   0   3  192.06    7.10
  -4   0  -4   86.25    6.35
   4   0   4   92.74    7.41
   4   0   4  100.66    5.73
   4   0   5  310.11   14.72
   4   0   5  329.82   11.69
   4   0   6   72.66    7.90
   4   0   6   76.83    6.30
   4   0   7    6.70    2.25
   4   0   7    8.69    2.73
   4   0   8   24.17    4.15
   4   0   9    7.34    2.49
   4   0   9    2.32    1.72
   4   0   9    2.37    1.47
   4   0   9    1.02    1.27
   4   0   9    6.16    4.35
   4   0  10   24.77    7.60
   4   0  10   37.14    6.47
   4   0  11    9.29    2.97
   4   0  11    4.89    2.98
   4   0  11    1.74    1.71
   4   0  12   12.98    3.29
   4   0  13   84.57    6.21
  -4  -1  11    0.72    0.77
  -4  -1  10    2.42    1.40
  -4  -1   9    9.19    3.21
  -4  -1   8    0.11    0.38
  -4  -1   8    1.15    1.50
  -4  -1   7    0.27    1.27
  -4  -1   6   -0.39    1.20
  -4  -1   5    2.48    1.34
  -4  -1   5   -0.12    0.36
  -4  -1   4   17.37    3.31
  -4  -1   4   18.68    3.38
  -4  -1   3  399.96   14.48
  -4  -1   3  447.14   15.00
  -4  -1   2   44.42    4.55
  -4  -1   2   43.20    4.09
  -4  -1   1 1748.99   27.30
  -4  -1   1 1719.54   22.44
  -4  -1   0    7.48    1.75
  -4  -1   0    5.59    2.65
  -4  -1  -1   88.05    6.12
  -4  -1  -2   12.86    2.17
  -4  -1  -3  295.10   10.43
   4   1   3  468.40   11.39
   4   1   4   93.76    7.15
   4   1   4  107.76    5.97
   4   1   5   56.02    6.07
   4   1   5   52.74    4.85
   4   1   6   29.16    4.99
   4   1   6   41.27    4.97
   4   1   7   48.81    7.03
   4   1   7   72.20    7.04
   4   1   8    4.16    1.72
   4   1   9   35.05    6.05
   4   1   9   31.87    8.64
   4   1   9   35.33    5.64
   4   1  10   -0.03    1.07
   4   1  10    0.58    1.45
   4   1  10   -0.11    2.20
   4   1  11    5.52    2.04
   4   1  11    5.84    4.23
   4   1  11    7.05    2.19
   4   1  11    0.05    0.68
   4   1  12   -1.83    1.10
   4   1  12    0.64    1.78
  -4  -2  11    0.79    0.49
  -4  -2  10    0.03    0.69
  -4  -2   9    0.45    0.68
  -4  -2   8  123.74   11.62
  -4  -2   8  152.87   13.21
  -4  -2   7  678.20   28.79
  -4  -2   7  625.39   25.44
  -4  -2   6  117.69   11.15
  -4  -2   5   42.33    6.11
  -4  -2   5   49.94    6.26
  -4  -2   4  416.25   16.93
  -4  -2   4  460.90   17.41
  -4  -2   3    6.29    1.96
  -4  -2   3    6.07    1.83
  -4  -2   2  361.12   12.12
  -4  -2   2  355.18   12.71
  -4  -2   1   20.26    2.46
  -4  -2   1   21.18    6.55
  -4  -2   1   20.54    2.82
  -4  -2   0  334.45   11.19
  -4  -2   0  372.64   23.12
  -4  -2  -1   28.28    3.26
  -4  -2  -2    2.34    0.85
   4   2   3   30.00    3.63
   4   2   4   18.81    2.34
   4   2   4   16.71    3.01
   4   2   5  250.37    9.75
   4   2   5  216.33   11.63
   4   2   6   83.55    6.46
   4   2   6   68.67    7.24
   4   2   7    0.71    0.50
   4   2   8   85.67    8.37
   4   2   9    7.34    2.79
   4   2   9    3.84    1.69
   4   2   9    4.57    1.94
   4   2   9    4.16    2.86
   4   2   9    0.18    0.60
   4   2  10   20.03    4.23
   4   2  10   16.12    4.09
   4   2  10   12.70    5.05
   4   2  10    3.15    2.16
   4   2  11   15.64    3.70
   4   2  11    6.49    4.26
   4   2  12    0.28    0.52
   4   2  13    0.78    0.64
  -4  -3  11    0.92    1.07
  -4  -3  10    1.89    1.35
  -4  -3   9   25.04    5.30
  -4  -3   9   19.49    4.98
  -4  -3   8    8.06    3.50
  -4  -3   8   11.14    3.11
   4   3  -7  130.45   11.93
  -4  -3   7  154.53   11.83
  -4  -3   7  152.28   13.15
  -4  -3   6  221.63   15.12
  -4  -3   5   61.55    7.36
  -4  -3   4  345.42   15.64
  -4  -3   4  351.63   16.33
   4   3  -3   31.85    4.04
  -4  -3   3   32.83    4.34
  -4  -3   3   32.16    4.51
   4   3  -2   35.66    3.87
  -4  -3   2   34.28    3.91
  -4  -3   2   35.98    4.34
   4   3  -1  259.03    9.71
  -4  -3   1  252.13   10.64
  -4  -3   0  271.42   10.58
  -4  -3  -1  207.39    8.49
   4   3   2   11.89    2.22
  -4  -3  -2   12.72    2.05
   4   3   3    6.58    1.63
   4   3   4   11.67    1.96
   4   3   4    9.81    2.41
   4   3   4   14.42    2.64
   4   3   5    2.26    1.17
   4   3   5    2.47    1.48
   4   3   5    2.07    0.85
   4   3   6   41.55    4.80
   4   3   6   39.63    5.48
  -4  -3  -7    0.52    0.86
   4   3   7    5.60    2.08
   4   3   8   30.78    4.82
   4   3   9    0.52    1.03
   4   3   9   -0.55    0.81
   4   3   9    0.26    0.92
   4   3   9   -0.12    0.41
   4   3   9    0.57    0.76
   4   3  10   12.68    3.45
   4   3  10    6.26    2.73
   4   3  10    4.81    3.22
   4   3  11    5.13    2.03
   4   3  11    2.55    2.81
   4   3  12    0.74    0.32
  -4  -4  11    0.32    0.38
  -4  -4  11    1.92    0.88
  -4  -4  10    2.59    1.35
  -4  -4   9    0.85    1.13
  -4  -4   9    1.50    0.89
  -4  -4   8   48.72    6.98
  -4  -4   8   39.23    7.48
  -4  -4   7   74.36    8.21
   4   4  -7   75.03    9.05
  -4  -4   7   72.07    9.48
   4   4  -6  106.08   10.11
  -4  -4   6   88.18    8.54
  -4  -4   6   90.91    9.86
   4   4  -5    1.51    1.29
   4   4  -4   43.38    5.66
   4   4  -3    3.48    1.58
   4   4  -2  422.01   13.98
   4   4  -2  434.13   14.94
  -4  -4   2  443.49   17.03
  -4  -4   1    0.58    0.49
   4   4  -1    1.36    0.89
   4   4  -1    2.22    1.07
   4   4   0   14.86    2.74
   4   4   0   14.11    2.33
  -4  -4   0   13.32    2.72
  -4  -4  -1    7.17    1.73
   4   4   1    8.06    2.02
   4   4   2   23.48    3.37
  -4  -4  -2   17.21    2.86
   4   4   3   30.09    3.89
   4   4   4    8.25    2.46
   4   4   5   61.55    5.23
   4   4   5   52.63    5.68
   4   4   5   47.65    5.56
   4   4   6   56.26    5.35
  -4  -4  -6    6.03    2.57
  -4  -4  -7    0.36    0.95
   4   4   7    8.80    2.24
   4   4   8    4.15    1.93
   4   4   8    2.97    1.23
   4   4   8    2.75    1.77
   4   4   8   -0.07    1.79
   4   4   9   -0.31    0.90
   4   4   9    2.56    2.42
   4   4   9    0.98    0.94
   4   4  10    0.18    1.17
   4   4  10   -0.14    0.81
   4   4  10   -0.54    0.71
   4   4  11    1.73    1.84
   4   4  11    1.45    1.56
   4   4  12    1.01    0.88
  -4  -5  10   26.82    4.34
  -4  -5   9    0.48    0.56
  -4  -5   8   -1.33    0.39
  -4  -5   8   -0.47    1.29
  -4  -5   7   14.27    4.58
  -4  -5   7   34.55    5.64
  -4  -5   7   25.07    5.86
  -4  -5   6    3.43    1.93
  -4  -5   6    1.11    1.29
   4   5  -6    6.59    2.30
  -4  -5   6    7.05    2.72
   4   5  -5    5.88    2.01
   4   5  -4    0.79    0.36
   4   5  -3   18.93    3.78
   4   5  -2    6.23    2.08
   4   5  -1   19.12    3.24
   4   5  -1   21.84    3.37
   4   5   0   21.80    3.33
   4   5   0   19.82    3.13
  -4  -5   0   20.99    3.68
  -4  -5  -1    8.22    2.60
   4   5   1   13.54    2.62
   4   5   2   63.11    5.98
  -4  -5  -2   56.51    5.85
   4   5   3   35.00    4.79
  -4  -5  -3   27.52    4.59
  -4  -5  -4    7.24    2.72
   4   5   4   10.84    2.84
  -4  -5  -5    6.93    2.54
   4   5   5   11.53    2.36
   4   5   6   27.60    3.92
  -4  -5  -6   12.32    3.76
   4   5   7   -1.03    1.39
   4   5   7    1.37    0.54
   4   5   7    1.49    1.24
   4   5   8    5.81    2.26
   4   5   8    9.51    3.12
   4   5   8    4.00    2.52
   4   5   8    5.80    2.72
   4   5   9    0.22    0.61
   4   5   9    0.81    1.01
   4   5   9   -0.77    1.29
   4   5  10    0.64    0.97
   4   5  10    1.27    1.27
   4   5  10   -1.83    2.57
   4   5  11    4.67    1.89
   4   5  12    1.78    0.82
  -4  -6  10    3.57    1.43
  -4  -6   9    2.43    1.21
  -4  -6   8    0.72    0.77
  -4  -6   8    1.63    0.87
  -4  -6   7    0.13    0.72
  -4  -6   7    2.82    1.57
  -4  -6   7    1.06    1.13
  -4  -6   6   -0.78    1.20
  -4  -6   6   -0.76    0.73
  -4  -6   6   -0.62    0.89
  -4  -6   5   -0.35    1.82
  -4  -6   5   -0.81    1.47
   4   6  -5    0.64    0.77
  -4  -6   5    1.24    0.47
   4   6  -4    0.93    0.83
   4   6  -3   14.47    3.63
   4   6  -2   19.26    3.81
   4   6  -1   18.07    3.44
   4   6  -1   17.02    3.35
   4   6   0   20.50    3.51
  -4  -6   0   14.77    3.51
   4   6   0   22.34    3.69
  -4  -6  -1   10.54    3.24
   4   6   1   13.56    2.80
  -4  -6  -2    4.48    2.17
   4   6   2    2.74    1.25
  -4  -6  -3   16.29    3.68
   4   6   3   10.68    2.85
  -4  -6  -4   19.28    4.68
  -4  -6  -5    7.66    2.59
  -4  -6  -6   25.36    5.98
   4   6   6   46.70    6.11
  -4  -6  -7    0.43    1.37
   4   6   7    0.66    0.77
   4   6   7    1.55    1.09
   4   6   7    0.91    0.58
   4   6   8   22.51    4.28
   4   6   9    5.91    2.14
   4   6   9    2.45    1.60
   4   6  10   -0.19    0.39
   4   6  10   -0.23    0.77
   4   6  11   -0.13    0.93
   4   6  12    1.32    0.65
  -4  -7   9    3.45    1.66
  -4  -7   8    0.65    0.65
  -4  -7   7   -0.14    1.37
  -4  -7   7   -0.07    0.84
  -4  -7   6    0.19    0.43
  -4  -7   6    0.56    0.61
  -4  -7   5    0.40    0.74
  -4  -7   5    0.59    0.55
  -4  -7   5   -0.79    1.64
  -4  -7   4   24.65    5.10
   4   7  -4   25.72    4.93
  -4  -7   4   23.35    4.15
  -4  -7   4   20.58    4.83
  -4  -7   3   -0.16    0.57
   4   7  -3    0.49    0.88
  -4  -7   3   -0.63    0.92
   4   7  -2    4.79    2.04
   4   7  -1   17.62    3.63
   4   7   0    1.42    1.22
  -4  -7  -1    4.62    2.06
   4   7   1    9.40    2.38
  -4  -7  -2    6.91    3.24
  -4  -7  -3   14.96    4.21
  -4  -7  -4   16.33    4.12
  -4  -7  -5    4.09    1.93
   4   7   5    4.32    1.84
   4   7   5    3.00    1.52
   4   7   6    1.40    1.11
   4   7   6    1.83    1.30
   4   7   7    9.23    2.68
   4   7   7    5.86    2.18
   4   7   8    6.70    2.35
   4   7   9    4.52    2.28
   4   7   9    5.53    1.86
   4   7  10    0.17    0.65
   4   7  10   -0.32    0.61
   4   7  11    0.94    0.60
  -4  -8   8    0.05    0.40
  -4  -8   7    2.99    1.75
  -4  -8   7    9.62    2.56
  -4  -8   6    1.00    0.98
  -4  -8   6    0.16    0.91
  -4  -8   5    7.41    2.90
  -4  -8   5    5.80    1.85
  -4  -8   4   12.61    3.31
  -4  -8   4   16.46    4.67
  -4  -8   3   10.31    3.49
  -4  -8   3   10.73    2.99
  -4  -8   2    1.86    1.41
   4   8  -2    2.70    1.43
  -4  -8   1    0.13    0.26
   4   8  -1   -0.29    0.38
   4   8   0   20.28    3.88
   4   8   0   19.47    4.42
  -4  -8  -1   -0.45    0.74
   4   8   1    0.48    0.59
  -4  -8  -2   -0.88    1.02
   4   8   2    0.52    0.90
  -4  -8  -3    2.05    2.43
   4   8   3   12.72    3.16
   4   8   3    9.03    2.85
  -4  -8  -4    0.68    1.61
   4   8   4    0.57    0.40
   4   8   4   -0.28    0.59
   4   8   5    8.28    2.44
   4   8   5    9.15    2.71
   4   8   6    0.49    0.71
   4   8   6   -0.34    0.55
   4   8   7    3.12    1.40
   4   8   7    3.24    1.47
   4   8   8   11.02    2.63
   4   8   9   40.76    5.50
   4   8   9   29.11    3.78
   4   8  10    0.12    0.29
   4   8  10    0.05    0.14
  -4  -9   7    0.44    0.56
  -4  -9   6    1.23    0.51
  -4  -9   6    0.63    0.75
  -4  -9   5    3.28    1.78
  -4  -9   5    6.30    2.03
  -4  -9   4   18.06    4.25
  -4  -9   4   18.94    3.72
  -4  -9   3    8.94    3.01
  -4  -9   3    8.00    2.45
  -4  -9   2   12.78    3.45
   4   9  -1    4.60    2.04
   4   9   0    1.09    0.93
   4   9   1    6.35    2.44
   4   9   2    3.95    1.95
   4   9   3    3.28    1.44
   4   9   3    4.30    2.04
   4   9   4    1.22    1.26
   4   9   4    1.31    1.05
   4   9   5    5.43    2.03
   4   9   5    6.71    2.35
   4   9   6   17.07    3.27
   4   9   6   14.05    3.28
   4   9   7    6.09    1.83
   4   9   7    4.04    1.78
   4   9   8    0.02    0.60
   4   9   8    0.73    0.55
   4   9   9   22.50    3.46
   4   9   9   10.60    1.82
  -4 -10   6   -0.21    0.67
   4  10  -6    0.38    0.44
  -4 -10   5    2.09    1.05
   4  10  -5    3.34    1.45
  -4 -10   4    7.74    2.63
  -4 -10   4   11.53    2.53
   4  10  -4   14.98    3.25
  -4 -10   3    2.19    0.89
   4  10  -3    5.78    2.13
  -4 -10   2   -0.91    0.86
   4  10  -2    2.22    1.43
   4  10  -1    6.35    2.24
   4  10   0    3.36    1.71
   4  10   1   14.28    3.25
   4  10   2    4.41    1.93
   4  10   2    5.79    2.15
   4  10   3    0.34    0.45
   4  10   3    1.73    1.08
   4  10   4    5.90    1.93
   4  10   4    7.29    2.16
   4  10   5   -0.17    0.40
   4  10   5   -0.28    0.49
   4  10   6   -0.09    0.68
   4  10   6    0.40    0.33
   4  10   7   -0.01    0.43
   4  10   8    0.69    0.47
   4  11  -5   -0.06    0.31
   4  11  -4   -0.96    0.79
   4  11  -3    2.54    1.29
   4  11  -2    8.40    2.20
   4  11  -1    0.14    0.30
   4  11   0    1.05    1.00
   4  11   0   -0.10    0.38
   4  11   1   -0.23    0.55
   4  11   1    0.60    0.44
   4  11   2    0.43    0.19
   4  11   2    0.34    0.31
   4  11   3   -0.01    0.23
   4  11   3   -0.42    0.68
   4  11   4    2.30    1.20
   4  11   5    3.97    1.39
   4  11   6   -0.15    0.27
   4  11   7   -0.02    0.56
   4  12  -2   -0.93    0.63
   4  12  -1   -0.66    0.50
   4  12   0    0.25    0.42
   4  12   1    0.25    0.61
   4  12   2    1.03    0.65
   4  12   3    0.80    0.66
   4  12   4    0.27    0.26
  -5  10   3    0.31    0.24
  -5  10   2    0.58    0.24
  -5  10   1    2.19    1.20
  -5  10   0   -0.64    0.65
   5 -10   0   -0.08    0.71
   5 -10   1    0.19    0.41
  -5  10  -1    0.53    0.27
  -5  10  -2    0.20    0.47
   5 -10   2    0.71    0.35
   5 -10   3   -0.79    0.69
  -5  10  -3   -0.53    0.35
  -5  10  -4    0.77    0.49
   5 -10   4   -0.78    0.79
  -5   9   5    1.77    0.87
  -5   9   4    0.33    0.49
  -5   9   3    2.33    1.01
  -5   9   2    1.19    1.26
  -5   9   1    0.36    0.24
   5  -9   0   -0.96    1.35
  -5   9   0   -0.30    0.49
  -5   9  -1    1.72    1.50
   5  -9   1    1.44    1.35
  -5   9  -2    2.79    1.54
  -5   9  -3    1.24    0.45
  -5   9  -4   -0.35    0.51
   5  -9   4   -1.05    1.40
   5  -9   5   -0.08    0.67
   5  -9   6   -2.21    1.16
  -5   8   7    0.08    0.42
  -5   8   6   21.08    4.32
  -5   8   5    6.54    2.14
  -5   8   4   -0.08    0.31
  -5   8   3    3.80    1.68
  -5   8   2    0.81    0.85
  -5   8   1   42.78    6.50
   5  -8  -1   26.68    5.23
  -5   8   0    9.28    3.21
  -5   8  -1    9.15    3.16
  -5   8  -2   13.36    3.70
  -5   8  -3    1.78    1.24
   5  -8   4   -0.79    0.80
   5  -8   5   -0.09    0.26
   5  -8   6    2.13    1.38
   5  -8   6    0.60    1.33
   5  -8   7    0.33    0.21
   5  -8   8   -0.80    0.42
  -5   7   8   -0.35    0.51
  -5   7   7    5.78    3.00
  -5   7   6    1.08    0.95
  -5   7   5    5.09    2.00
  -5   7   4   20.34    4.66
  -5   7   3    0.55    1.24
  -5   7   2   -0.67    1.38
  -5   7   1    4.74    2.22
   5  -7  -1    0.77    0.91
  -5   7   0    2.99    1.48
  -5   7   0    4.95    2.29
  -5   7  -1    4.03    2.67
  -5   7  -1    4.52    2.08
  -5   7  -2    0.27    0.26
   5  -7   3    7.33    2.20
  -5   7  -3   11.02    3.40
   5  -7   4    0.80    0.24
   5  -7   5   -0.86    0.86
   5  -7   6   -0.58    0.24
   5  -7   6    0.05    1.31
   5  -7   7   -0.32    0.64
   5  -7   8    1.06    0.81
   5  -7   8   -1.37    1.36
   5  -7   9    1.03    0.70
  -5   6   9   -0.08    0.58
  -5   6   8    2.14    1.78
  -5   6   7   -0.52    1.25
  -5   6   6    0.76    1.07
  -5   6   5    2.92    1.58
  -5   6   4  124.59   11.34
  -5   6   3   74.24    8.87
  -5   6   2    0.76    0.79
  -5   6   1    8.32    3.06
  -5   6   1    6.98    2.83
  -5   6   0    2.33    1.71
  -5   6   0    2.47    1.48
  -5   6  -1    1.36    1.54
  -5   6  -1    4.26    2.08
  -5   6  -2    5.36    2.11
  -5   6  -2    3.97    2.07
   5  -6   3    0.00    0.57
  -5   6  -3   -0.18    1.69
   5  -6   3    1.43    1.96
  -5   6  -4    4.93    2.62
   5  -6   4    5.03    1.83
   5  -6   4    7.22    2.78
   5  -6   5   -0.02    0.92
   5  -6   6    3.08    1.47
   5  -6   7    0.80    1.07
   5  -6   8    1.09    0.86
   5  -6   9    6.54    2.08
   5  -6   9    2.96    1.68
   5  -6  10    1.01    0.69
   5  -6  10   -0.64    0.83
  -5   5  10   -0.39    0.89
  -5   5   9    4.76    2.36
  -5   5   8    1.55    1.64
  -5   5   6    6.97    2.55
  -5   5   5   86.16    9.40
  -5   5   4    3.73    2.14
  -5   5   4    6.12    2.25
  -5   5   3   71.70    8.64
  -5   5   3   78.36    8.95
  -5   5   1    8.56    3.16
  -5   5   0    1.41    1.11
  -5   5  -1   48.82    7.65
  -5   5  -2    4.42    2.21
  -5   5  -3   29.40    6.24
   5  -5   3   36.35    5.76
   5  -5   4   10.74    3.31
   5  -5   5   22.17    4.47
   5  -5   5   23.14    5.14
   5  -5   6    6.60    2.55
  -5   5  -6    4.28    2.56
   5  -5   6    5.70    2.47
   5  -5   7   -0.62    0.96
   5  -5   8    5.45    2.14
   5  -5   9   -0.36    0.29
   5  -5   9    0.21    0.45
   5  -5  10    0.36    0.32
   5  -5  10    0.59    0.49
   5  -5  10   -0.16    0.69
   5  -5  11    0.19    0.47
  -5   4  10   19.30    3.01
  -5   4  10   14.29    3.93
  -5   4   9    5.02    2.51
  -5   4   8    1.83    2.41
  -5   4   7    3.96    1.71
  -5   4   6    3.95    1.85
  -5   4   5    1.58    0.29
  -5   4   5    2.12    1.43
  -5   4   4   64.26    8.08
  -5   4   3    1.18    1.09
  -5   4   2   -0.63    1.35
  -5   4   1    1.64    1.53
  -5   4   0   14.88    3.71
  -5   4  -1    1.20    0.91
  -5   4  -2    8.95    3.33
  -5   4  -3   -0.26    0.33
   5  -4   3    1.63    1.48
   5  -4   4    0.58    1.06
  -5   4  -5    2.24    1.58
   5  -4   5    2.74    1.66
   5  -4   6    1.17    1.12
  -5   4  -6    2.62    1.68
   5  -4   6   -0.39    0.99
   5  -4   7    7.12    2.55
   5  -4   7    6.92    2.72
   5  -4   8    0.24    0.91
   5  -4   8   22.85    5.86
   5  -4   9    1.26    1.02
   5  -4   9   -0.76    1.39
   5  -4  10    7.23    2.37
   5  -4  10    5.81    2.43
   5  -4  10    0.55    1.07
   5  -4  11    0.05    0.50
  -5   3  10    0.33    0.70
  -5   3  10   -0.03    0.40
  -5   3   9   -0.04    1.57
  -5   3   8   75.42   11.22
  -5   3   7   -0.65    1.21
  -5   3   6   11.16    2.87
  -5   3   6   17.67    4.68
  -5   3   5   26.59    5.36
  -5   3   4    5.66    2.23
  -5   3   3   45.40    5.89
  -5   3   3   46.65    6.34
  -5   3   2    8.64    2.95
  -5   3   1  196.76   13.30
  -5   3   0   16.91    3.91
  -5   3  -1   15.48    3.78
  -5   3  -2  176.77   12.97
  -5   3  -3   -0.16    1.28
   5  -3   3   -0.03    1.14
  -5   3  -4    0.92    1.01
   5  -3   4    0.10    0.30
   5  -3   4    0.85    0.81
  -5   3  -5    9.14    3.35
   5  -3   5   11.71    3.10
   5  -3   5    7.54    2.73
   5  -3   6    0.50    0.73
   5  -3   6    2.08    1.51
   5  -3   7   13.00    3.04
   5  -3   7   17.05    3.91
   5  -3   7   21.70    4.70
   5  -3   8    0.74    1.25
   5  -3   8   -5.04    2.06
   5  -3   9    8.36    2.23
   5  -3   9    3.36    1.81
   5  -3  10   16.25    4.22
   5  -3  10    4.59    2.53
   5  -3  11   -0.65    0.79
   5  -3  11   -1.44    1.59
  -5   2  11    6.98    1.70
  -5   2  11    1.68    1.07
  -5   2  10    6.74    1.96
  -5   2  10    3.68    2.70
  -5   2   9    8.33    3.94
  -5   2   8   -0.10    1.55
  -5   2   7   11.88    3.45
  -5   2   7   19.28    6.25
  -5   2   6   -0.58    0.98
  -5   2   6    0.88    1.15
  -5   2   5    0.56    0.57
  -5   2   4    8.63    2.61
  -5   2   3   71.24    7.16
  -5   2   3   78.06    7.72
  -5   2   2    5.58    1.91
  -5   2   2    6.70    2.11
  -5   2   1   -0.13    1.03
  -5   2   0   40.39    5.83
  -5   2  -1   11.46    2.96
  -5   2  -2    1.68    1.08
  -5   2  -3   42.96    6.23
  -5   2  -4    8.95    2.79
   5  -2   4    8.63    2.54
   5  -2   4   10.80    2.88
  -5   2  -5   -0.35    1.16
   5  -2   5    0.38    0.94
   5  -2   5    0.92    1.04
   5  -2   6   15.65    4.02
   5  -2   6   12.71    3.23
   5  -2   7   25.05    5.27
   5  -2   8   -0.59    0.86
   5  -2   8   -0.21    1.12
   5  -2   9    1.21    1.18
   5  -2   9    0.33    0.36
   5  -2   9    0.69    0.91
   5  -2  10    6.05    2.39
   5  -2  10    2.05    1.88
   5  -2  10    9.80    3.19
   5  -2  11    1.64    1.34
   5  -2  11   -0.95    0.64
   5  -2  12    1.29    1.28
  -5   1  11   12.61    2.38
  -5   1  11   -0.42    1.00
  -5   1  10    4.62    1.86
  -5   1  10    4.13    2.68
  -5   1   9   -0.25    1.29
  -5   1   8   62.72   10.03
  -5   1   7   32.64    6.31
  -5   1   7   17.96    4.22
  -5   1   7   26.74    6.49
  -5   1   6   18.37    4.58
  -5   1   5    0.08    0.96
  -5   1   4    1.49    1.04
  -5   1   4    1.96    1.20
  -5   1   3   16.88    3.37
  -5   1   3   17.01    3.39
  -5   1   2  130.35    9.38
  -5   1   2  127.20    8.47
  -5   1   1   74.40    7.29
  -5   1   0  296.62   14.56
  -5   1  -1  303.64   14.78
  -5   1  -2    1.88    1.44
  -5   1  -3   21.27    3.98
  -5   1  -4   67.30    7.12
   5  -1   4   73.62    7.35
   5  -1   5    2.94    0.98
   5  -1   5    3.95    1.93
   5  -1   6    5.00    1.58
   5  -1   6    5.26    2.12
   5  -1   7    1.05    0.76
   5  -1   7    0.17    0.83
   5  -1   8    7.07    2.60
   5  -1   8   10.11    2.66
   5  -1   8    5.07    1.92
   5  -1   8    2.60    1.95
   5  -1   8    7.35    3.75
   5  -1   9    4.92    1.78
   5  -1   9    1.08    0.73
   5  -1   9    4.02    2.32
   5  -1   9    1.80    1.45
   5  -1  10    0.85    0.82
   5  -1  10    0.54    1.11
   5  -1  10    1.48    1.36
   5  -1  10    1.22    1.65
   5  -1  11    0.86    1.01
   5  -1  11   -0.06    0.86
   5  -1  11    0.35    0.77
   5  -1  11   -1.21    1.72
  -5   0  11    1.35    1.04
  -5   0  10    2.39    1.27
  -5   0  10    3.69    1.98
  -5   0   9    4.63    2.01
  -5   0   9    4.35    2.71
  -5   0   8   69.04   10.40
  -5   0   7  116.21   11.05
  -5   0   7  151.18   13.78
  -5   0   6    0.31    0.37
  -5   0   5   59.32    7.41
  -5   0   4   39.97    5.61
  -5   0   4   34.00    4.84
  -5   0   3   18.78    3.46
  -5   0   3   23.11    3.85
  -5   0   2   14.57    3.02
  -5   0   2   14.15    2.63
  -5   0   1  561.22   18.44
  -5   0   0  479.70   17.52
  -5   0  -1    5.54    1.55
  -5   0  -2   48.01    5.34
  -5   0  -3   24.98    4.02
  -5   0  -4   86.64    7.07
   5   0   4   96.32    8.19
   5   0   4   91.71    5.66
   5   0   5   16.04    3.60
   5   0   5   11.05    2.22
   5   0   6  112.10   10.19
   5   0   6  110.96    7.66
   5   0   7    1.17    0.67
   5   0   7    0.34    0.38
   5   0   8    8.80    2.86
   5   0   8   16.54    3.31
   5   0   8   10.91    2.83
   5   0   8   11.12    5.11
   5   0   8    3.90    1.98
   5   0   9   14.59    4.70
   5   0   9    7.21    3.27
   5   0   9   25.58    7.85
   5   0   9   22.71    4.83
   5   0   9   33.69    5.16
   5   0  10   10.93    3.15
   5   0  10    1.05    0.98
   5   0  10    5.01    1.92
   5   0  10    8.95    3.97
   5   0  11    9.42    2.48
   5   0  11    1.35    1.48
   5   0  11    4.42    3.75
   5   0  12  133.67    9.32
  -5  -1  11    1.09    0.95
  -5  -1  10    1.27    1.02
  -5  -1   9   25.61    4.78
  -5  -1   8   12.34    3.32
  -5  -1   7  110.15   11.63
  -5  -1   7  124.53   11.68
  -5  -1   6   28.95    5.42
  -5  -1   5    2.02    1.10
  -5  -1   5    2.12    1.33
  -5  -1   4   39.11    5.50
  -5  -1   4   40.92    5.52
  -5  -1   3   56.71    6.03
  -5  -1   3   57.60    6.32
  -5  -1   2   36.47    4.74
  -5  -1   1  799.69   21.26
  -5  -1   0   61.49    5.73
  -5  -1  -1    7.95    2.01
  -5  -1  -2   77.07    6.12
  -5  -1  -3    1.42    0.86
   5   1   4   86.08    7.52
   5   1   5   45.27    6.01
   5   1   5   43.37    4.40
   5   1   6    0.11    0.38
   5   1   6    1.58    1.37
   5   1   7    1.05    0.75
   5   1   7    1.12    0.84
   5   1   8   11.45    5.13
   5   1   8   20.11    3.97
   5   1   9   16.63    3.55
   5   1   9   12.67    3.27
   5   1   9    1.59    1.46
   5   1   9    9.83    4.55
   5   1   9   11.56    3.40
   5   1   9   22.82    4.23
   5   1  10   -0.37    1.21
   5   1  10   -0.24    0.67
   5   1  10   -2.54    1.49
   5   1  11   13.40    3.70
   5   1  11   12.28    5.36
   5   1  11    1.78    1.83
   5   1  12    0.35    1.84
  -5  -2  11    0.13    0.50
  -5  -2  10    0.58    0.95
  -5  -2   9   -1.20    1.22
  -5  -2   8   26.13    5.10
  -5  -2   8   27.97    5.85
  -5  -2   7  251.27   15.92
  -5  -2   7  287.88   19.10
  -5  -2   7  261.96   18.10
  -5  -2   6   86.72    9.15
  -5  -2   6  103.50   10.73
  -5  -2   5  341.85   18.12
  -5  -2   5  396.92   19.15
  -5  -2   4   52.87    6.41
  -5  -2   4   52.13    6.77
  -5  -2   3   88.62    7.44
  -5  -2   3   86.03    7.84
  -5  -2   2   12.05    2.63
  -5  -2   1  498.43   16.32
  -5  -2   0  492.52   16.34
  -5  -2  -1  345.65   12.65
  -5  -2  -2    6.34    1.73
  -5  -2  -3   61.24    4.90
   5   2   3   91.41    7.27
   5   2   4   57.18    5.95
   5   2   5    3.79    1.75
   5   2   6  144.57    9.66
   5   2   6  104.87    9.66
   5   2   7   93.15    9.83
   5   2   7  122.52    9.95
   5   2   8   50.12    8.30
   5   2   8   46.29    6.57
   5   2   8   52.73    6.54
   5   2   8   45.30    9.85
   5   2   9    3.35    1.93
   5   2   9    2.68    1.68
   5   2   9    0.40    0.30
   5   2  10   -0.63    1.08
   5   2  10    1.10    1.05
   5   2  10   -1.88    2.17
   5   2  11   -1.67    2.32
   5   2  12   -0.10    1.44
  -5  -3  11    0.11    0.28
  -5  -3  10    1.37    0.91
  -5  -3   9   11.49    3.33
  -5  -3   9   10.92    3.47
  -5  -3   8    8.45    3.51
  -5  -3   8    5.71    2.31
  -5  -3   7    2.61    2.03
  -5  -3   7    2.69    1.75
  -5  -3   6    0.17    0.86
   5   3  -6   -1.51    1.94
  -5  -3   6    0.64    0.87
  -5  -3   6    1.16    1.32
   5   3  -5  356.04   17.84
  -5  -3   5  426.12   20.24
   5   3  -4   14.78    3.28
  -5  -3   4   16.23    3.56
  -5  -3   4   15.98    4.03
   5   3  -3   23.79    3.93
  -5  -3   3   28.63    4.19
  -5  -3   3   29.28    4.68
  -5  -3   2    0.82    0.57
  -5  -3   1   20.26    3.38
  -5  -3   0  330.75   12.97
  -5  -3  -1   90.57    6.86
  -5  -3  -2   22.63    3.12
   5   3   3   -0.38    0.50
   5   3   4    2.81    1.34
   5   3   5   18.76    3.51
   5   3   5   18.63    3.59
   5   3   6    3.38    1.74
   5   3   7   11.70    2.87
   5   3   8    0.87    0.38
   5   3   8    0.36    0.49
   5   3   8    0.67    0.57
   5   3   8    0.80    1.06
   5   3   9    0.04    0.77
   5   3   9    0.19    0.49
   5   3   9    0.16    1.86
   5   3  10   -0.33    0.78
   5   3  10    1.07    0.50
   5   3  11    0.46    2.31
  -5  -4  10   -0.17    0.77
  -5  -4   9   -0.77    0.70
  -5  -4   9    1.24    0.92
  -5  -4   8    1.27    1.50
  -5  -4   8    2.00    1.56
  -5  -4   7    0.65    1.01
  -5  -4   7    0.63    1.10
   5   4  -6  241.50   15.77
  -5  -4   6  208.82   13.65
  -5  -4   6  225.28   16.02
   5   4  -5  815.92   27.58
   5   4  -4   -0.16    0.95
  -5  -4   3    6.05    2.04
   5   4  -3    9.82    2.47
  -5  -4   2    0.72    1.24
   5   4  -2    1.32    0.92
   5   4  -2    0.75    0.51
  -5  -4   1    6.10    2.08
   5   4  -1    6.20    2.00
  -5  -4   0   77.62    6.71
  -5  -4  -1  107.02    8.10
   5   4   2   86.01    6.99
  -5  -4  -2   86.06    6.36
   5   4   3  168.35   10.53
   5   4   4    5.86    1.75
   5   4   5   87.91    7.65
   5   4   5   71.73    6.97
   5   4   6   14.10    3.48
  -5  -4  -7    1.32    1.62
   5   4   8    0.39    0.40
   5   4   8    0.65    0.71
   5   4   8    0.07    0.58
   5   4   8    2.85    3.01
   5   4   9   10.73    3.14
   5   4   9    8.88    2.85
   5   4   9    5.01    2.85
   5   4  10    9.00    2.77
   5   4  10    6.97    2.46
   5   4  10    6.22    3.61
   5   4  11   10.91    2.69
   5   4  11    3.39    2.56
   5   4  12    1.06    0.70
  -5  -5  10   25.45    3.83
  -5  -5   9   -0.59    0.79
  -5  -5   8    0.06    1.11
  -5  -5   8   -1.37    1.47
  -5  -5   7   14.76    4.11
  -5  -5   7   21.73    4.38
  -5  -5   7   21.87    5.28
  -5  -5   6    1.81    1.63
  -5  -5   6    0.25    0.75
  -5  -5   6    2.43    1.81
  -5  -5   5  305.82   15.63
  -5  -5   5  298.13   18.63
  -5  -5   5  301.48   18.53
   5   5  -4   28.75    4.84
   5   5  -3    3.31    1.73
   5   5  -2  165.95   10.80
  -5  -5   1    7.07    2.47
   5   5  -1    9.06    2.51
  -5  -5   0    0.69    0.61
   5   5   0    0.88    0.97
   5   5   1   65.67    6.48
  -5  -5  -1   63.88    6.55
   5   5   2   47.12    5.54
   5   5   3    7.05    2.40
   5   5   4   52.19    6.50
  -5  -5  -5    5.50    2.84
   5   5   5   35.00    4.80
  -5  -5  -6   -0.24    0.53
  -5  -5  -7    1.33    1.32
   5   5   7    0.86    1.62
   5   5   7   -0.16    0.32
   5   5   8    8.32    3.09
   5   5   8   14.95    3.85
   5   5   8   14.09    3.52
   5   5   8    6.55    3.53
   5   5   9    0.54    0.93
   5   5   9    0.52    0.32
   5   5   9    1.79    1.48
   5   5  10    0.60    0.73
   5   5  10    0.49    0.75
   5   5  10   -0.38    1.69
   5   5  11    1.76    1.32
   5   5  11    0.07    0.60
   5   5  11   -0.02    1.19
   5   5  12   -0.51    0.56
  -5  -6   9    3.54    1.38
  -5  -6   8    0.25    0.57
  -5  -6   8    0.41    0.32
  -5  -6   7   -0.18    0.73
  -5  -6   7    1.12    0.84
  -5  -6   7    1.27    1.64
  -5  -6   6    3.13    2.24
  -5  -6   6    1.89    1.00
  -5  -6   6    1.86    1.96
  -5  -6   5    6.35    2.54
  -5  -6   5    7.15    2.91
  -5  -6   5    8.53    2.51
  -5  -6   4    1.21    0.52
  -5  -6   4    4.62    2.02
   5   6  -4    5.71    2.49
  -5  -6   4    1.96    1.53
   5   6  -3  195.34   13.13
   5   6  -3  167.72   14.38
   5   6  -2   19.33    3.80
   5   6  -1   -0.73    0.46
   5   6   0   45.16    5.63
   5   6   1  138.34    9.80
  -5  -6  -1  102.22    9.29
  -5  -6  -2    2.66    1.71
   5   6   2    2.08    1.41
   5   6   3   63.71    6.96
  -5  -6  -3   60.27    7.22
  -5  -6  -4   10.90    3.46
   5   6   4   12.60    3.39
  -5  -6  -5    4.28    2.53
   5   6   6   15.27    4.06
   5   6   6   18.90    3.90
  -5  -6  -7    0.23    1.40
   5   6   7    6.29    2.53
   5   6   8   -0.51    1.17
   5   6   8   -0.35    0.56
   5   6   9   -0.50    0.89
   5   6   9    0.43    0.96
   5   6  10    1.47    1.09
   5   6  10    1.18    0.79
   5   6  10   -0.34    1.00
   5   6  11   -0.35    0.39
  -5  -7   9    2.09    1.06
  -5  -7   8    4.34    1.79
  -5  -7   7    1.16    1.30
  -5  -7   7    1.28    1.25
  -5  -7   6   16.59    4.15
  -5  -7   6   18.70    3.99
  -5  -7   6   12.39    3.95
  -5  -7   5    7.41    3.14
  -5  -7   5    6.76    2.36
  -5  -7   5    5.67    2.29
  -5  -7   4   29.59    5.85
  -5  -7   4   24.06    4.49
  -5  -7   4   19.89    4.76
  -5  -7   3   47.78    7.11
   5   7  -3   39.14    5.99
  -5  -7   3   33.58    5.75
  -5  -7   2   10.09    3.15
  -5  -7   1    6.80    2.42
  -5  -7  -1    0.78    0.89
  -5  -7  -2    5.84    2.98
  -5  -7  -3    0.44    0.70
  -5  -7  -4    1.43    1.37
   5   7   4    2.74    1.54
   5   7   4    3.56    1.70
  -5  -7  -5   10.42    3.43
   5   7   5   14.27    3.39
   5   7   5   10.46    2.89
   5   7   6   21.50    4.30
   5   7   6   15.50    3.52
   5   7   7    1.19    1.00
   5   7   7    1.49    0.63
   5   7   8    4.71    1.83
   5   7   9   -0.25    0.88
   5   7   9   -0.36    0.48
   5   7  10   -0.23    0.49
   5   7  10    0.01    0.48
   5   7  11    0.07    0.17
  -5  -8   8   -0.30    0.51
  -5  -8   7   -0.51    1.10
  -5  -8   7   -0.35    1.08
  -5  -8   6    0.92    1.10
  -5  -8   6   -0.33    0.70
  -5  -8   5   18.58    4.73
  -5  -8   5   21.67    3.91
  -5  -8   4    8.58    3.01
  -5  -8   3    2.71    1.68
  -5  -8   2   34.45    6.06
  -5  -8   1   18.86    4.26
  -5  -8   0    1.58    1.13
   5   8   0   -1.00    1.63
   5   8   1   -0.19    0.21
  -5  -8  -2    4.82    2.89
   5   8   2   10.14    2.99
  -5  -8  -3    5.31    2.70
   5   8   3    5.33    2.13
   5   8   3    5.22    2.07
   5   8   4    4.41    1.77
   5   8   4    6.61    2.38
   5   8   5   25.25    4.45
   5   8   5   19.75    4.08
   5   8   6   11.84    2.96
   5   8   6    8.79    2.70
   5   8   7    0.32    0.65
   5   8   7    0.27    0.49
   5   8   8    2.71    1.75
   5   8   8    3.02    1.36
   5   8   9    7.98    2.39
   5   8   9    5.79    1.84
   5   8  10    2.76    1.22
   5   8  10    0.61    0.47
  -5  -9   7    0.77    0.36
  -5  -9   6    0.37    0.61
  -5  -9   6    0.17    0.20
  -5  -9   5    0.07    0.76
  -5  -9   5    0.88    0.68
  -5  -9   4    0.89    0.79
  -5  -9   3   15.82    4.03
  -5  -9   2   35.22    5.83
  -5  -9   1   30.29    5.03
   5   9  -1   32.38    5.35
   5   9   0   11.48    3.24
   5   9   1   -0.76    1.08
   5   9   2    2.38    1.51
   5   9   3    8.88    2.76
   5   9   3   13.56    3.46
   5   9   4    3.08    1.55
   5   9   4    3.08    1.62
   5   9   5    1.93    0.82
   5   9   5    2.21    1.15
   5   9   6    0.05    0.61
   5   9   6   -0.01    0.15
   5   9   7    0.01    0.24
   5   9   7    0.44    0.64
   5   9   8    0.01    0.44
   5   9   8   -0.12    0.53
   5   9   9    4.87    1.25
   5   9   9    7.52    1.91
   5  10  -6    0.04    0.27
   5  10  -5    3.47    1.24
  -5 -10   4    0.30    0.26
   5  10  -4    0.36    0.46
  -5 -10   3   -2.19    1.32
   5  10  -3    1.65    1.17
  -5 -10   2   33.32    5.20
   5  10  -2   32.05    4.94
   5  10  -1    0.30    0.87
   5  10   0    6.17    2.17
   5  10   1   -0.30    0.57
   5  10   2    3.18    1.43
   5  10   2    3.89    1.77
   5  10   3    0.41    0.24
   5  10   3    0.79    0.69
   5  10   4   -0.36    0.51
   5  10   4   -0.16    0.47
   5  10   5   -0.51    0.60
   5  10   5    0.54    0.64
   5  10   6    2.44    0.94
   5  10   6    1.10    0.86
   5  10   7   -0.17    0.35
   5  10   8    0.02    0.34
   5  11  -4    0.96    0.62
   5  11  -3    1.63    0.77
   5  11  -2    4.50    1.38
   5  11  -1   12.70    2.75
   5  11   0    2.12    0.98
   5  11   0    2.79    1.31
   5  11   1    5.03    1.61
   5  11   1    3.39    1.45
   5  11   2    6.31    1.83
   5  11   2    6.05    1.93
   5  11   3   -0.01    0.29
   5  11   3   -0.12    0.18
   5  11   4    0.01    0.31
   5  11   4    0.87    0.76
   5  11   5    1.49    0.70
   5  11   5    0.71    0.47
   5  11   6    0.87    0.63
   5  12  -1    0.16    0.28
   5  12   0    0.23    0.26
   5  12   1   -0.10    0.11
   5  12   2    0.49    0.43
   5  12   3   -0.27    0.31
  -6  10   2   -0.45    0.45
  -6  10   1   -0.49    0.50
  -6  10   0   -0.35    0.36
  -6  10  -1    1.19    0.81
   6 -10   1    0.56    0.74
  -6  10  -2    1.11    0.80
   6 -10   2    0.03    0.40
   6 -10   3   -0.69    0.77
  -6   9   4   11.94    2.23
  -6   9   3    0.34    0.38
  -6   9   2   -0.43    0.93
  -6   9   1    3.53    1.45
  -6   9   0    5.25    2.03
   6  -9   0    2.76    1.48
  -6   9  -1    3.12    1.56
   6  -9   1    2.49    1.30
  -6   9  -2    0.21    0.81
   6  -9   2    0.28    0.81
  -6   9  -3    1.04    0.85
   6  -9   3    0.29    0.93
   6  -9   4    0.28    0.76
   6  -9   5    0.87    0.67
  -6   8   6    3.45    1.67
  -6   8   5    3.18    1.50
  -6   8   4   14.16    3.05
  -6   8   3   -0.70    1.17
  -6   8   2   -1.08    1.09
  -6   8   1    1.83    1.22
  -6   8   0    9.88    3.14
   6  -8   0    6.83    2.52
  -6   8  -1    0.06    0.22
   6  -8   1   -0.06    0.64
  -6   8  -2    0.97    1.16
   6  -8   2    0.65    0.45
  -6   8  -3    1.53    0.58
   6  -8   3    1.72    1.30
   6  -8   4    0.35    0.99
   6  -8   5   -2.28    1.42
   6  -8   6    0.44    1.05
   6  -8   7    0.67    0.66
  -6   7   7    1.53    1.14
  -6   7   6   18.27    3.10
  -6   7   6   23.21    4.67
  -6   7   5   12.56    3.10
  -6   7   4   14.94    3.63
  -6   7   3    1.39    1.08
  -6   7   2   11.83    3.34
  -6   7   1   -0.75    1.32
   6  -7  -1   -2.15    1.50
  -6   7   0    0.16    1.05
   6  -7   0    0.42    1.00
  -6   7  -1    9.33    3.15
   6  -7   1    5.29    2.48
  -6   7  -2   41.77    6.18
   6  -7   2   28.97    6.22
   6  -7   3   24.04    5.59
   6  -7   4   -0.20    0.33
   6  -7   4   -0.79    1.10
   6  -7   5    0.68    0.97
   6  -7   5   -1.51    1.82
   6  -7   6    4.06    1.61
   6  -7   6   -2.07    1.78
   6  -7   7    1.24    0.94
   6  -7   8    0.11    0.44
   6  -7   8    1.09    0.82
   6  -7   9    3.06    1.37
  -6   6   8    0.63    0.70
  -6   6   7   -0.56    0.17
  -6   6   7    0.85    0.99
  -6   6   6    6.82    2.20
  -6   6   5    1.06    0.95
  -6   6   4   31.02    5.57
  -6   6   3    4.70    2.45
  -6   6   2    3.05    1.78
  -6   6   1    1.59    1.34
   6  -6  -1    3.91    1.64
  -6   6   0   -0.94    1.70
  -6   6   0    1.07    1.32
   6  -6   0   -2.75    2.48
  -6   6  -1   70.75    9.74
  -6   6  -1   66.75    8.31
   6  -6   1   53.75    8.36
  -6   6  -2    7.91    3.70
  -6   6  -2    5.85    2.53
   6  -6   2    4.10    2.45
   6  -6   3   50.80    6.28
   6  -6   3   34.49    6.95
   6  -6   4    8.30    2.56
   6  -6   4    3.11    1.28
   6  -6   5    0.45    0.84
   6  -6   5   -2.99    1.93
   6  -6   6    1.57    1.13
   6  -6   6   -0.67    0.58
   6  -6   7    0.40    0.72
   6  -6   8    1.34    0.85
   6  -6   8    0.23    0.43
   6  -6   9    0.97    0.40
   6  -6   9    0.32    0.26
   6  -6   9    0.80    0.59
   6  -6  10    1.07    1.04
  -6   5   9    1.08    1.00
  -6   5   8    1.05    1.28
  -6   5   7    4.40    1.81
  -6   5   7    3.42    2.67
  -6   5   6    0.00    0.62
  -6   5   5    0.42    0.67
  -6   5   4   62.38    7.98
  -6   5   3   92.93    9.92
  -6   5   3   97.29   10.18
  -6   5   2   47.52    7.23
  -6   5   2   52.31    7.31
  -6   5   1   36.30    6.42
  -6   5   1   40.47    6.45
   6  -5  -1   31.00    5.69
  -6   5   0    0.13    0.84
  -6   5   0   -0.84    1.23
   6  -5   0    0.36    0.83
  -6   5  -1   17.79    4.86
  -6   5  -1   14.37    3.78
   6  -5   1   14.02    4.04
  -6   5  -2    1.71    1.80
   6  -5   2    1.38    1.14
   6  -5   3    1.84    1.40
  -6   5  -3    1.58    0.92
   6  -5   4   -0.46    0.53
  -6   5  -4    1.10    0.98
   6  -5   4   -1.34    1.42
   6  -5   5    2.02    1.48
  -6   5  -5    1.59    0.91
   6  -5   5    1.09    0.95
   6  -5   6   -0.11    0.84
   6  -5   6    0.50    0.43
   6  -5   7    1.26    1.31
   6  -5   8    0.63    0.63
   6  -5   9    1.35    0.99
   6  -5   9    1.36    0.83
   6  -5   9    1.49    1.13
   6  -5  10    0.45    0.30
   6  -5  10   -0.17    0.60
  -6   4   9    6.68    2.86
  -6   4   8    5.27    2.56
  -6   4   7    6.71    2.06
  -6   4   7   13.46    4.76
  -6   4   6    1.17    0.87
  -6   4   5    5.19    2.10
  -6   4   4    6.44    2.68
  -6   4   4   11.38    3.41
  -6   4   3   38.98    6.31
  -6   4   3   42.06    6.47
  -6   4   2  489.70   23.01
  -6   4   2  482.08   21.27
  -6   4   1   96.93   10.57
  -6   4   0   43.00    7.05
  -6   4  -1   45.74    7.51
  -6   4  -2    2.96    1.78
  -6   4  -3    8.04    3.52
  -6   4  -4   50.98    8.31
   6  -4   5    7.70    2.56
  -6   4  -5   11.34    3.88
   6  -4   5    4.55    2.70
   6  -4   6   11.28    3.10
   6  -4   7    0.02    0.39
   6  -4   8    9.01    2.82
   6  -4   9    7.30    2.20
   6  -4   9    3.88    1.92
   6  -4   9    4.30    2.13
   6  -4  10    2.30    1.58
   6  -4  10    6.04    2.32
   6  -4  11   -0.15    0.35
   6  -4  11   -0.61    0.77
  -6   3  10   -0.53    0.65
  -6   3  10   -0.61    1.04
  -6   3   9    2.05    1.98
  -6   3   8    0.83    0.66
  -6   3   8   -0.20    1.26
  -6   3   7    0.93    1.14
  -6   3   7    1.03    0.59
  -6   3   6    3.50    1.90
  -6   3   5    6.37    2.47
  -6   3   5    8.25    1.98
  -6   3   4   15.33    3.85
  -6   3   4   17.93    4.01
  -6   3   3   30.60    5.16
  -6   3   2   37.78    6.02
  -6   3   1  145.13   12.38
  -6   3   0   66.52    8.43
  -6   3  -1   -0.35    0.70
  -6   3  -2    3.00    2.08
  -6   3  -3  123.51   12.08
  -6   3  -4   62.71    8.78
   6  -3   4   86.18    9.17
  -6   3  -5    4.30    2.45
   6  -3   5    4.15    2.07
   6  -3   6   16.17    3.74
   6  -3   6   26.00    5.34
   6  -3   7   -0.18    0.79
   6  -3   8    8.12    2.31
   6  -3   8    5.84    2.46
   6  -3   9    3.86    1.47
   6  -3   9    2.32    1.87
   6  -3   9    3.54    2.06
   6  -3  10    0.39    0.38
   6  -3  10    0.10    0.77
   6  -3  11   -0.65    0.77
   6  -3  11    0.15    0.68
  -6   2  10    0.88    0.66
  -6   2  10    0.13    0.46
  -6   2   9    5.29    3.09
  -6   2   8   71.61    7.88
  -6   2   8  130.54   14.67
  -6   2   7   30.25    5.46
  -6   2   7   61.84   10.22
  -6   2   6   14.64    3.69
  -6   2   5   12.13    3.76
  -6   2   5   17.09    4.37
  -6   2   4    0.37    0.90
  -6   2   3   -0.01    0.82
  -6   2   3    0.72    0.30
  -6   2   2    5.80    2.20
  -6   2   1   16.84    3.92
  -6   2   0    5.78    2.33
  -6   2  -1   72.93    8.54
  -6   2  -2    4.18    2.08
  -6   2  -3    3.82    1.84
  -6   2  -4    1.01    1.25
   6  -2   4    1.34    1.19
  -6   2  -5   13.26    3.82
   6  -2   5   23.45    4.80
   6  -2   6   45.64    7.23
   6  -2   7    8.38    2.36
   6  -2   7   12.31    4.32
   6  -2   8    7.97    2.77
   6  -2   8   13.11    4.09
   6  -2   9    1.83    1.71
   6  -2   9    2.57    1.72
   6  -2  10    1.72    1.27
   6  -2  10    0.37    0.85
   6  -2  11    1.62    1.32
   6  -2  11    7.40    2.55
   6  -2  12    0.05    0.52
  -6   1  10    2.44    1.27
  -6   1  10    0.61    0.43
  -6   1   9    2.86    1.38
  -6   1   9    7.40    3.16
  -6   1   8    2.16    1.89
  -6   1   7    0.25    1.12
  -6   1   7   -0.55    0.93
  -6   1   6   24.09    5.07
  -6   1   6   30.35    6.04
  -6   1   6   19.18    4.76
  -6   1   5   16.22    4.03
  -6   1   5   22.22    4.88
  -6   1   4   -0.15    0.41
  -6   1   4    1.07    1.14
  -6   1   3    3.83    1.46
  -6   1   2   93.82    8.81
  -6   1   1   12.94    3.26
  -6   1   0   -1.47    1.67
  -6   1  -1  274.33   15.58
  -6   1  -2   25.94    4.64
  -6   1  -3   23.11    4.66
  -6   1  -4    2.41    1.31
   6  -1   4    4.37    2.30
   6  -1   5    0.53    0.85
   6  -1   6   16.00    4.34
   6  -1   7    0.80    0.75
   6  -1   7    1.22    1.15
   6  -1   7   -0.42    0.73
   6  -1   7    0.10    0.89
   6  -1   8    2.81    1.74
   6  -1   8    6.80    2.90
   6  -1   8    7.45    4.15
   6  -1   9    1.61    1.33
   6  -1   9    1.36    1.55
   6  -1  10    1.45    1.63
   6  -1  10    0.63    1.13
   6  -1  10   -0.23    1.81
   6  -1  11    0.83    0.67
   6  -1  11    0.42    0.61
   6  -1  12   -0.45    0.67
  -6   0  10    0.98    1.07
  -6   0   9   21.74    4.18
  -6   0   8    1.03    0.68
  -6   0   7    2.21    1.77
  -6   0   7    0.96    1.50
  -6   0   6   -1.42    1.49
  -6   0   6    0.48    1.09
  -6   0   6   -0.83    0.31
  -6   0   5    7.16    2.75
  -6   0   5    7.53    2.84
  -6   0   4    6.07    2.32
  -6   0   4    9.04    2.86
  -6   0   3   -0.39    0.72
  -6   0   2   -0.13    0.47
  -6   0   1   78.85    7.74
  -6   0   0    0.23    0.36
  -6   0  -1   21.67    4.09
  -6   0  -2   -0.09    0.77
  -6   0  -3  179.70   11.66
  -6   0  -4    0.39    0.67
   6   0   4    1.61    1.84
   6   0   5   35.00    5.88
   6   0   6   19.57    4.62
   6   0   7   -0.21    0.37
   6   0   7    1.42    1.53
   6   0   8    3.56    1.68
   6   0   8    0.30    0.42
   6   0   8    2.27    1.64
   6   0   8    2.54    1.73
   6   0   8    3.14    3.08
   6   0   9    0.81    1.12
   6   0   9   -0.41    0.68
   6   0  10   -0.21    0.72
   6   0  10   -0.58    1.55
   6   0  10    0.09    0.69
   6   0  11    0.87    1.09
   6   0  11    0.12    1.73
   6   0  12   -0.66    0.42
  -6  -1  10    3.50    1.38
  -6  -1   9   15.29    3.29
  -6  -1   8    2.60    2.06
  -6  -1   8    1.25    1.18
  -6  -1   7    0.59    0.60
  -6  -1   7    0.35    0.77
  -6  -1   6    5.84    2.32
  -6  -1   6    7.50    3.06
  -6  -1   6    9.20    2.80
  -6  -1   5   11.73    3.65
  -6  -1   5   13.77    3.97
  -6  -1   5   21.21    4.50
  -6  -1   4    5.91    1.68
  -6  -1   3   -0.46    1.18
  -6  -1   2    7.63    2.16
  -6  -1   1    0.73    0.59
  -6  -1   0    0.79    1.12
  -6  -1  -1   25.43    4.06
  -6  -1  -2   35.76    4.75
  -6  -1  -3    3.29    1.30
   6   1   4  187.54   12.36
   6   1   5    5.50    2.23
   6   1   6   13.01    3.74
   6   1   7   11.58    3.84
   6   1   8    0.08    0.28
   6   1   8    1.26    1.25
   6   1   8   -0.15    1.43
   6   1   8    0.37    0.49
   6   1   9    2.41    1.69
   6   1   9    3.84    1.78
   6   1  10    1.02    1.90
   6   1  10    0.78    1.02
   6   1  11    0.31    1.09
   6   1  11    0.85    1.48
   6   1  12    0.58    2.37
  -6  -2  10   -0.72    0.67
  -6  -2   9    3.63    1.84
  -6  -2   9    0.79    0.34
  -6  -2   8    4.38    2.66
  -6  -2   8    5.32    2.08
  -6  -2   7    1.83    1.50
  -6  -2   7    1.90    1.45
  -6  -2   6  100.91    9.88
  -6  -2   6  102.68   11.11
  -6  -2   6  117.68   11.65
  -6  -2   5    5.23    2.40
  -6  -2   5    6.77    2.97
  -6  -2   5    2.07    1.16
  -6  -2   4   25.00    5.05
  -6  -2   3   30.36    5.19
  -6  -2   2   51.42    6.37
  -6  -2   1   96.78    8.27
  -6  -2   0   57.46    6.13
  -6  -2  -1  514.70   17.75
  -6  -2  -2  333.94   13.70
  -6  -2  -3    6.23    1.68
   6   2   4    6.99    2.11
   6   2   5   38.63    5.78
   6   2   6    3.42    1.06
   6   2   7    1.07    0.90
   6   2   7    6.61    2.88
   6   2   7    7.70    4.09
   6   2   8    0.55    0.92
   6   2   8   -0.82    0.83
   6   2   8    0.04    1.04
   6   2   8   -0.08    1.85
   6   2   9    0.23    0.75
   6   2   9    5.46    2.24
   6   2  10    0.54    0.76
   6   2  10   -1.89    2.95
   6   2  11    9.91    4.33
   6   2  12    3.44    2.73
  -6  -3  10    3.81    1.53
  -6  -3   9   -0.19    1.06
  -6  -3   9   -0.05    0.29
  -6  -3   8   14.35    3.94
  -6  -3   8    8.48    2.77
  -6  -3   7   40.59    6.27
  -6  -3   7   47.58    7.44
  -6  -3   6   64.01    7.61
  -6  -3   6   73.06    9.21
  -6  -3   5    7.55    2.92
  -6  -3   5    6.41    2.01
  -6  -3   4    1.17    0.81
  -6  -3   3   33.03    5.58
  -6  -3   2    6.76    2.50
  -6  -3   1    6.76    2.21
  -6  -3   0   -1.07    0.90
  -6  -3  -1  138.68    9.28
  -6  -3  -2   78.66    6.61
   6   3   3    1.76    1.37
   6   3   4    5.80    1.89
   6   3   5    5.51    2.56
   6   3   5    4.29    1.77
   6   3   6    4.27    1.95
   6   3   7    0.19    0.78
   6   3   7   -1.26    1.35
   6   3   7   -0.15    0.75
   6   3   7   -0.66    1.13
   6   3   7    1.14    1.97
   6   3   8    6.70    3.17
   6   3   8    1.30    1.15
   6   3   8    5.62    2.22
   6   3   8    3.64    2.46
   6   3   9    0.70    1.48
   6   3   9    2.46    1.81
   6   3   9    0.87    0.90
   6   3  10    0.39    0.65
   6   3  10   -0.76    1.91
   6   3  11    5.00    3.26
   6   3  12   -0.80    1.50
  -6  -4  10    0.71    0.43
  -6  -4   9   -0.15    0.83
  -6  -4   9   -0.41    0.59
  -6  -4   8    0.08    0.67
  -6  -4   8    1.38    1.47
  -6  -4   7   20.44    4.33
  -6  -4   7   19.52    4.80
  -6  -4   6    6.59    2.78
  -6  -4   6    5.14    1.95
  -6  -4   5   56.85    7.43
  -6  -4   5   59.71    6.93
  -6  -4   5   62.51    8.52
  -6  -4   4  625.13   24.65
  -6  -4   4  610.57   25.00
  -6  -4   3  249.57   16.15
  -6  -4   2   12.59    3.35
  -6  -4   1   16.91    3.69
  -6  -4   0    7.30    2.16
  -6  -4  -1   36.61    5.50
  -6  -4  -2   50.79    5.65
   6   4   3   12.43    3.20
   6   4   4   30.08    4.86
   6   4   5    7.04    2.26
   6   4   6   -0.46    1.16
  -6  -4  -7    0.78    0.83
   6   4   7    1.19    1.52
   6   4   7    3.61    1.72
   6   4   7    1.55    1.84
   6   4   7    3.79    2.11
   6   4   8    7.28    2.98
   6   4   8    8.53    2.78
   6   4   9   23.81    4.69
   6   4   9   17.68    5.89
   6   4  10    6.31    2.44
   6   4  10    4.21    3.22
   6   4  11    0.41    2.05
  -6  -5   9    2.24    1.02
  -6  -5   8    0.15    0.71
  -6  -5   8    1.46    1.49
  -6  -5   7    2.07    1.70
  -6  -5   7    1.67    0.69
  -6  -5   6    8.20    3.19
  -6  -5   6    6.27    2.56
  -6  -5   6   10.09    2.74
  -6  -5   5    9.28    3.42
  -6  -5   5    5.91    2.37
  -6  -5   5    6.99    2.24
  -6  -5   4  151.93   12.91
  -6  -5   4  155.17   12.75
   6   5  -3  340.57   20.60
  -6  -5   3  338.69   18.03
  -6  -5   1    0.65    0.89
   6   5  -1    1.58    1.17
   6   5   0   53.54    6.54
  -6  -5   0   53.13    6.65
   6   5   1   18.21    3.66
  -6  -5  -1   18.70    3.73
   6   5   2   18.62    3.90
   6   5   3    9.65    2.81
   6   5   4   11.18    3.20
   6   5   5    6.60    2.34
  -6  -5  -6    0.74    1.16
   6   5   6    0.72    0.62
   6   5   6    0.64    0.78
  -6  -5  -7   -0.57    0.84
   6   5   7    3.08    1.93
   6   5   7    5.34    2.08
   6   5   7    3.77    3.48
   6   5   8    0.39    1.16
   6   5   8    0.57    0.90
   6   5   8   -1.24    0.61
   6   5   9    0.91    1.02
   6   5   9    2.01    1.49
   6   5  10   -0.08    0.58
   6   5  10    2.62    2.28
   6   5  11    0.37    1.31
  -6  -6   9   15.30    2.52
  -6  -6   8    0.01    0.34
  -6  -6   7    1.88    1.06
  -6  -6   7    2.98    1.46
  -6  -6   7    4.52    1.99
  -6  -6   6   10.59    3.37
  -6  -6   6    8.51    3.16
  -6  -6   6    9.75    2.58
  -6  -6   5    2.16    1.84
  -6  -6   5    1.88    2.08
  -6  -6   5    0.61    0.49
  -6  -6   4   16.99    4.32
  -6  -6   4   18.21    4.50
  -6  -6   3   65.80    8.35
   6   6  -3   61.28    9.01
  -6  -6   3   56.67    7.50
   6   6  -2   28.94    5.98
   6   6  -1   55.99    6.68
   6   6  -1   73.06    9.40
   6   6   0    9.30    2.75
  -6  -6  -1    0.77    0.67
   6   6   1    1.01    0.93
  -6  -6  -2    7.61    2.45
   6   6   2   12.46    3.05
  -6  -6  -3    6.27    2.93
   6   6   3   11.15    3.05
   6   6   4   68.50    7.47
   6   6   4   60.63    7.48
  -6  -6  -5    2.16    2.07
   6   6   5    4.84    2.33
   6   6   5    1.00    1.18
   6   6   5    4.68    1.83
   6   6   6   22.96    5.02
   6   6   6   20.89    4.23
   6   6   7    0.76    0.75
   6   6   7    0.67    0.32
   6   6   8   -0.66    1.42
   6   6   8   -0.31    0.75
   6   6   9    0.46    0.44
   6   6   9    0.59    0.53
   6   6  10   -0.02    0.33
   6   6  10    0.33    0.57
   6   6  10    0.78    1.98
  -6  -7   8   61.95    5.31
  -6  -7   7    0.10    0.24
  -6  -7   7    2.70    1.18
  -6  -7   6   20.31    4.79
  -6  -7   6   25.30    4.11
  -6  -7   6   20.12    4.74
  -6  -7   5   -0.48    1.40
  -6  -7   5    0.31    0.77
  -6  -7   4   18.59    4.80
  -6  -7   4   12.23    3.70
  -6  -7   3   10.53    3.08
  -6  -7   3   17.12    4.38
  -6  -7   2   67.41    8.45
  -6  -7   1   19.38    4.44
   6   7  -1   20.94    5.33
   6   7   0   18.07    4.00
   6   7   0   25.94    5.45
   6   7   1    0.54    0.98
   6   7   1    0.30    0.99
  -6  -7  -2    0.99    1.45
   6   7   2   -1.33    1.30
   6   7   2    0.20    0.48
  -6  -7  -3    9.14    3.14
   6   7   3    8.03    2.63
  -6  -7  -4    0.56    0.54
   6   7   4   -0.91    1.01
   6   7   5   29.67    4.99
   6   7   5   28.21    5.37
   6   7   6    2.85    1.76
   6   7   6    3.54    1.84
   6   7   7    2.05    0.47
   6   7   7    2.25    1.35
   6   7   8   -1.00    0.90
   6   7   8    0.93    0.98
   6   7   9    5.23    1.90
   6   7   9    5.72    1.97
   6   7  10    1.57    0.94
   6   7  10    1.11    0.70
  -6  -8   7   -0.07    0.35
  -6  -8   6    1.09    0.53
  -6  -8   6    1.16    0.72
  -6  -8   5    0.42    1.40
  -6  -8   4   -0.71    0.95
  -6  -8   3    8.39    2.95
  -6  -8   2   10.97    3.34
  -6  -8   1    2.49    1.66
  -6  -8   0   46.33    7.10
   6   8   0   43.90    6.18
   6   8   1    0.72    0.29
   6   8   2    0.72    0.92
   6   8   3   39.55    5.84
   6   8   3   32.21    5.22
   6   8   4    7.36    2.30
   6   8   4    7.49    2.26
   6   8   5   18.29    3.79
   6   8   6    6.57    2.23
   6   8   7    1.77    1.21
   6   8   8    1.24    0.82
   6   8   8    0.26    0.31
   6   8   9    0.12    0.35
   6   8   9   -0.38    0.30
   6   8  10    0.48    0.55
  -6  -9   6   -0.17    0.62
  -6  -9   5    0.97    0.74
  -6  -9   4    1.05    0.71
  -6  -9   3    1.10    1.04
  -6  -9   2   15.38    3.79
   6   9  -2   10.32    2.94
  -6  -9   1   19.71    3.99
   6   9  -1   16.47    3.76
  -6  -9   0    3.46    1.88
   6   9   0    2.17    1.38
   6   9   1    1.58    0.78
   6   9   2   11.62    2.97
   6   9   2    9.63    2.61
   6   9   3    0.26    0.75
   6   9   3    1.20    1.01
   6   9   4    9.11    2.58
   6   9   4    5.09    1.87
   6   9   5    4.25    1.56
   6   9   5    4.22    1.65
   6   9   6    2.51    1.17
   6   9   6    1.45    0.77
   6   9   7    0.11    0.49
   6   9   8    0.24    0.25
   6   9   8   -0.24    0.32
   6   9   9    0.26    0.26
   6  10  -5    0.93    0.73
  -6 -10   4    0.05    0.26
   6  10  -4    0.75    0.54
  -6 -10   3    0.89    0.53
   6  10  -3    1.16    1.17
  -6 -10   2    0.20    0.65
   6  10  -2    1.43    1.05
  -6 -10   1    9.41    2.59
   6  10  -1    9.84    2.58
   6  10   0    1.10    1.06
   6  10   1   -0.10    0.47
   6  10   1    0.02    0.67
   6  10   2   34.64    4.72
   6  10   2   30.35    4.65
   6  10   3   -0.26    0.41
   6  10   3    0.69    0.77
   6  10   4    0.81    0.54
   6  10   4    1.15    0.74
   6  10   5    1.89    1.16
   6  10   5    0.46    0.63
   6  10   6    0.35    0.43
   6  10   6    1.13    0.73
   6  10   7    1.57    0.77
   6  10   7    1.07    0.78
   6  11  -3    0.26    0.16
   6  11  -2    4.65    1.46
   6  11  -1    2.31    1.13
   6  11  -1    1.88    0.95
   6  11   0    4.22    1.34
   6  11   0    3.06    1.25
   6  11   1    3.93    1.33
   6  11   1    2.97    1.30
   6  11   2   -0.01    0.35
   6  11   2    0.51    0.47
   6  11   3    1.37    0.62
   6  11   3    0.44    0.51
   6  11   4    0.69    0.46
   6  11   4    0.15    0.51
   6  11   5    0.97    0.55
   6  11   5    0.57    0.26
  -7   9   2    0.92    0.58
  -7   9   1   -0.06    0.45
  -7   9   0    0.35    0.35
   7  -9   0    0.50    0.62
  -7   9  -1    1.91    0.95
   7  -9   1    1.36    0.97
  -7   9  -2    0.52    0.74
   7  -9   2    0.48    0.79
   7  -9   3    0.28    0.25
   7  -9   4   -0.45    0.47
  -7   8   4    0.67    0.55
  -7   8   3    0.99    0.88
  -7   8   2   -0.52    0.69
  -7   8   1   -0.41    0.82
  -7   8   0    1.42    1.03
   7  -8   0    1.34    0.85
  -7   8  -1    0.31    1.01
   7  -8   1   -0.95    0.96
  -7   8  -2    2.70    1.47
   7  -8   2   -0.32    1.04
   7  -8   3    0.38    0.45
   7  -8   4   -0.33    0.22
   7  -8   5    0.07    0.32
   7  -8   6    0.48    0.72
  -7   7   6    1.29    1.28
  -7   7   5   -0.12    0.51
  -7   7   4    8.04    2.34
  -7   7   3   33.46    5.04
  -7   7   2    1.32    1.25
  -7   7   1   -0.72    0.81
  -7   7   0    0.96    0.37
   7  -7   0    0.99    0.36
  -7   7  -1    1.75    1.37
   7  -7   1   -0.52    1.24
  -7   7  -2    1.51    1.10
   7  -7   2    1.31    0.99
   7  -7   3    0.95    1.05
   7  -7   4    3.85    2.05
   7  -7   5    0.36    0.71
   7  -7   6   -0.08    0.40
   7  -7   7    0.79    0.61
   7  -7   8    1.77    0.85
  -7   6   7    0.52    0.56
  -7   6   6    0.73    0.60
  -7   6   6   -0.17    0.68
  -7   6   5    0.82    0.86
  -7   6   4   17.26    3.71
  -7   6   3   75.91    8.47
  -7   6   2   28.45    5.25
  -7   6   1   -0.75    1.86
   7  -6  -1    0.20    0.61
  -7   6   0    0.92    0.81
   7  -6   0    0.07    0.49
  -7   6  -1    8.81    2.65
   7  -6   1    6.27    2.75
  -7   6  -2   -2.85    1.81
   7  -6   2   -0.99    1.94
   7  -6   3    5.24    2.27
   7  -6   4    1.02    1.18
   7  -6   5    9.45    3.63
   7  -6   6    7.60    2.55
   7  -6   6    2.82    1.98
   7  -6   7    1.50    0.99
   7  -6   8    0.60    0.87
   7  -6   8   -1.45    1.22
   7  -6   9   -0.52    0.58
   7  -6   9   -0.29    0.19
  -7   5   8    0.72    0.94
  -7   5   7    0.62    0.75
  -7   5   7    1.37    1.57
  -7   5   6    0.27    0.42
  -7   5   5    0.08    0.74
  -7   5   4   -1.05    1.16
  -7   5   3    0.57    0.58
  -7   5   2   14.18    3.86
  -7   5   1  150.17   12.59
   7  -5  -1  139.54   12.78
  -7   5   0   18.93    4.40
   7  -5   0   13.73    4.24
  -7   5  -1   29.72    5.37
   7  -5   1   23.23    5.37
   7  -5   2    0.64    1.22
   7  -5   3   15.02    4.55
   7  -5   4   40.56    7.45
   7  -5   5    6.82    3.24
   7  -5   6    1.15    1.25
   7  -5   7    0.45    0.58
   7  -5   8    0.76    0.36
   7  -5   8    0.14    0.42
   7  -5   9   -0.08    0.57
   7  -5   9   -0.21    0.58
   7  -5  10   -0.15    0.74
   7  -5  10    2.28    1.20
  -7   4   8   12.12    3.68
  -7   4   7    1.12    1.06
  -7   4   7    3.30    2.28
  -7   4   6    6.26    2.25
  -7   4   5    3.78    1.85
  -7   4   4    5.05    2.24
  -7   4   3    0.25    1.46
  -7   4   2    4.74    2.53
  -7   4   2    4.50    2.27
  -7   4   1  228.89   16.76
  -7   4   1  208.23   14.69
   7  -4  -1  203.00   15.83
  -7   4   0  181.67   15.17
  -7   4   0  153.86   12.39
   7  -4   0  150.42   14.38
  -7   4  -1   -0.04    1.54
   7  -4   1    1.61    0.86
  -7   4  -2   22.83    5.61
   7  -4   2   14.88    4.30
  -7   4  -3    0.44    1.98
   7  -4   3    0.84    1.07
  -7   4  -4    0.03    0.73
   7  -4   4   -0.14    1.16
   7  -4   5   12.06    3.25
   7  -4   5    7.98    3.55
   7  -4   6    7.38    2.45
   7  -4   6    1.86    1.69
   7  -4   7    1.18    0.77
   7  -4   7    0.20    0.51
   7  -4   8    2.95    1.60
   7  -4   8    2.80    1.48
   7  -4   9    0.07    0.57
   7  -4   9   -1.17    1.18
   7  -4  10    1.01    0.97
   7  -4  10    0.59    0.87
  -7   3   9   -0.19    0.38
  -7   3   9   -0.24    0.68
  -7   3   8    1.72    1.89
  -7   3   7    0.38    0.92
  -7   3   7    2.22    1.97
  -7   3   6    2.90    1.63
  -7   3   5    6.23    2.64
  -7   3   4    5.07    2.56
  -7   3   3   12.04    3.47
  -7   3   2  105.87   10.46
  -7   3   2  100.26   10.19
  -7   3   1  299.22   18.53
  -7   3   1  280.82   16.72
   7  -3  -1  289.74   18.64
  -7   3   0   29.38    6.02
  -7   3  -1   -0.82    0.54
  -7   3  -2    0.67    1.24
  -7   3  -3   16.93    4.48
  -7   3  -4    1.31    1.03
   7  -3   4   -1.17    1.17
   7  -3   4    0.78    1.56
  -7   3  -5   -0.19    0.72
   7  -3   5    0.42    0.22
   7  -3   5   -0.59    1.03
   7  -3   5    0.83    2.09
   7  -3   6   15.37    3.66
   7  -3   6   11.94    3.81
   7  -3   7    0.07    0.33
   7  -3   8    0.34    0.72
   7  -3   8    0.18    0.46
   7  -3   9    0.61    0.87
   7  -3   9    0.11    0.72
   7  -3  10   -1.09    1.32
   7  -3  10    1.64    1.23
   7  -3  11   -0.27    0.91
   7  -3  11   -0.01    0.49
  -7   2   9    1.74    1.06
  -7   2   9    1.43    1.36
  -7   2   8    1.98    2.07
  -7   2   7   14.71    3.65
  -7   2   7   21.43    5.86
  -7   2   6   43.85    6.67
  -7   2   5   40.56    6.70
  -7   2   4   30.29    5.61
  -7   2   3    1.61    0.88
  -7   2   3    2.45    1.42
  -7   2   2    3.64    1.50
  -7   2   1  106.52   10.59
  -7   2   0  193.58   15.09
  -7   2  -1  105.60   11.12
  -7   2  -2    3.83    1.69
  -7   2  -3   20.01    4.79
  -7   2  -4    3.58    1.87
   7  -2   4    7.48    2.78
   7  -2   5    0.33    0.92
   7  -2   5    1.34    0.95
   7  -2   5    1.45    1.38
   7  -2   6    1.23    1.48
   7  -2   6    3.30    2.02
   7  -2   7    8.81    3.54
   7  -2   8    4.84    2.09
   7  -2   8    8.20    3.20
   7  -2   9    1.33    1.65
   7  -2   9   -0.13    0.62
   7  -2  10   -0.68    1.08
   7  -2  10    2.01    1.36
   7  -2  11   -0.08    0.46
   7  -2  11    0.89    0.71
  -7   1   9    1.24    0.95
  -7   1   8    2.35    1.79
  -7   1   7   -1.18    1.11
  -7   1   6    1.06    1.24
  -7   1   6    1.21    1.27
  -7   1   5   24.97    5.31
  -7   1   4    0.83    0.41
  -7   1   3    5.89    2.11
  -7   1   3    3.37    1.65
  -7   1   2   27.67    5.12
  -7   1   1   59.30    7.57
  -7   1   0   -1.22    1.48
  -7   1  -1  142.77   11.97
  -7   1  -2    1.32    1.02
  -7   1  -3   27.29    5.26
  -7   1  -4    6.45    2.43
   7  -1   4   12.41    3.81
   7  -1   5   24.50    5.48
   7  -1   6   21.42    4.83
   7  -1   6   41.38    7.24
   7  -1   6   44.19    9.37
   7  -1   7    0.13    0.76
   7  -1   7    1.62    1.69
   7  -1   7    4.04    3.25
   7  -1   7    4.54    2.68
   7  -1   8    0.51    0.94
   7  -1   8    0.43    1.20
   7  -1   8    0.73    1.15
   7  -1   9    0.65    1.21
   7  -1   9   -0.15    0.74
   7  -1   9   -0.51    2.78
   7  -1  10    0.61    1.08
   7  -1  10    0.35    0.72
   7  -1  10   -1.34    2.38
   7  -1  11   -0.04    0.57
  -7   0   9    0.70    0.72
  -7   0   8    3.87    1.72
  -7   0   7    3.43    1.93
  -7   0   7    4.93    1.80
  -7   0   6   26.86    5.59
  -7   0   6   26.26    5.25
  -7   0   5   74.39    9.37
  -7   0   4   12.06    3.37
  -7   0   4   14.08    3.91
  -7   0   3    2.95    1.65
  -7   0   2    0.78    0.70
  -7   0   1   27.26    5.04
  -7   0   0    2.51    1.51
  -7   0  -1    1.21    0.60
  -7   0  -2   16.39    3.66
  -7   0  -3   -1.23    1.41
  -7   0  -4   16.01    3.64
   7   0   4   18.50    4.34
   7   0   5   46.46    7.32
   7   0   6    1.79    1.22
   7   0   6    4.14    2.07
   7   0   7   -0.11    0.57
   7   0   7    0.52    1.13
   7   0   7    1.72    1.12
   7   0   7    2.66    1.46
   7   0   8    5.34    2.45
   7   0   8   14.86    4.36
   7   0   8   20.47    6.83
   7   0   9    2.33    1.79
   7   0   9    3.79    2.01
   7   0  10    1.75    1.29
   7   0  10    4.65    1.60
   7   0  11    0.57    0.35
   7   0  11    0.65    1.30
  -7  -1   9    5.35    1.73
  -7  -1   8    2.73    1.76
  -7  -1   8    0.31    0.73
  -7  -1   7    1.19    0.93
  -7  -1   7    0.86    0.45
  -7  -1   6   20.53    4.34
  -7  -1   6   19.07    4.70
  -7  -1   5    6.82    2.76
  -7  -1   5    9.34    3.06
  -7  -1   4    1.66    2.01
  -7  -1   4   -0.24    1.16
  -7  -1   3    0.17    0.43
  -7  -1   2    1.04    0.92
  -7  -1   1   26.97    4.91
  -7  -1   0   28.19    4.99
  -7  -1  -1   47.42    6.18
  -7  -1  -2   58.61    6.67
  -7  -1  -3    4.16    1.83
   7   1   4    2.78    1.73
   7   1   5   -0.34    0.92
   7   1   6    3.23    1.68
   7   1   6    9.24    3.15
   7   1   7    1.15    1.48
   7   1   7   -0.35    1.10
   7   1   7    0.07    0.29
   7   1   7   -0.28    1.48
   7   1   7    1.43    1.98
   7   1   8    1.82    1.60
   7   1   8   -0.53    0.56
   7   1   8    0.64    1.76
   7   1   9   -0.08    0.49
   7   1  10    0.07    0.77
   7   1  10   -0.41    1.12
   7   1  11    0.53    0.47
   7   1  11    1.47    1.68
   7   1  12    0.97    1.21
  -7  -2   9    0.57    0.66
  -7  -2   9   -1.34    0.94
  -7  -2   8   -0.18    0.29
  -7  -2   8    1.16    1.00
  -7  -2   7    2.44    1.95
  -7  -2   7    2.41    1.55
  -7  -2   6    9.77    3.07
  -7  -2   6    9.76    2.95
  -7  -2   5    2.24    1.51
  -7  -2   4   -0.63    0.51
  -7  -2   4   -0.24    0.28
  -7  -2   3   33.11    5.98
  -7  -2   2    0.84    1.76
  -7  -2   1    3.74    1.81
  -7  -2   0   16.98    3.95
  -7  -2  -1   16.42    3.56
  -7  -2  -2    6.86    2.23
  -7  -2  -3   86.81    7.59
   7   2   4    1.89    1.42
   7   2   5    4.44    2.35
   7   2   6    6.34    2.92
   7   2   6    4.32    2.19
   7   2   6   12.06    5.03
   7   2   6    5.19    2.45
   7   2   7   14.76    4.40
   7   2   7    3.17    2.02
   7   2   7   18.51    6.20
   7   2   7   17.43    4.38
   7   2   8   17.85    4.96
   7   2   8    2.88    1.69
   7   2   8   17.30    6.30
   7   2   9    0.98    1.54
   7   2  10    0.28    0.88
   7   2  10   -0.71    1.01
   7   2  11    2.63    2.32
   7   2  12    0.30    0.67
  -7  -3   9    0.64    0.38
  -7  -3   9    0.27    1.04
  -7  -3   8    3.75    2.24
  -7  -3   8    3.22    1.75
  -7  -3   7    0.97    1.44
  -7  -3   7    0.96    0.95
  -7  -3   6    7.44    2.76
  -7  -3   6    7.98    2.43
  -7  -3   5   15.65    4.33
  -7  -3   4    0.37    0.91
  -7  -3   4    2.33    2.26
  -7  -3   3   -2.90    2.88
  -7  -3   3    1.71    1.01
  -7  -3   2    4.32    1.78
  -7  -3   1    0.90    0.51
  -7  -3   0   26.51    4.74
  -7  -3  -1    1.51    1.16
  -7  -3  -2  100.38    8.37
   7   3   3   15.79    3.73
   7   3   4    3.91    1.78
   7   3   5   10.76    3.62
   7   3   5   11.11    3.30
   7   3   6   48.26    7.86
   7   3   6   33.95    5.97
   7   3   6   48.46    9.90
   7   3   7   -0.97    0.94
   7   3   7    0.08    0.43
   7   3   7    0.77    1.07
   7   3   8    0.16    0.76
   7   3   8   -0.31    0.49
   7   3   8    0.01    0.48
   7   3   8    0.44    0.76
   7   3   9    0.11    0.90
   7   3   9   -0.38    0.87
   7   3  10   -0.17    0.57
   7   3  10    2.31    2.14
   7   3  11    0.58    0.69
   7   3  12   -1.02    1.65
  -7  -4   9    6.70    1.69
  -7  -4   8    0.47    0.24
  -7  -4   8    0.69    0.79
  -7  -4   7    1.81    1.69
  -7  -4   7    0.32    0.99
  -7  -4   6   12.17    3.94
  -7  -4   6   11.91    3.09
  -7  -4   5    1.57    1.98
  -7  -4   4   34.06    5.91
  -7  -4   4   31.92    5.94
  -7  -4   3    1.96    1.31
  -7  -4   3    2.01    1.61
   7   4  -3   -0.33    1.51
  -7  -4   2   15.92    3.78
  -7  -4   2   17.32    4.23
   7   4  -2   16.17    4.88
  -7  -4   1    3.76    1.43
  -7  -4   0    8.41    2.72
  -7  -4  -1  117.48   10.19
  -7  -4  -2    0.22    0.35
   7   4   3  223.61   13.65
   7   4   4  148.72   11.35
   7   4   5   29.40    5.12
   7   4   6    3.38    2.40
   7   4   6    2.30    1.32
   7   4   6    3.67    2.26
   7   4   7    2.00    1.44
   7   4   7    1.95    1.12
   7   4   7    0.83    0.96
   7   4   8    0.48    0.84
   7   4   8    0.36    0.65
   7   4   8   -1.11    2.38
   7   4   9   -0.95    0.82
   7   4   9   -1.91    1.25
   7   4  10    1.08    1.17
   7   4  10    0.66    2.14
   7   4  11   -0.02    0.93
  -7  -5   8    0.50    0.32
  -7  -5   8   -0.32    0.54
  -7  -5   7   17.02    4.14
  -7  -5   7    9.73    2.62
  -7  -5   6    4.80    2.27
  -7  -5   5    3.27    2.08
  -7  -5   5   -0.72    0.90
  -7  -5   4   27.78    5.38
  -7  -5   4   28.93    5.70
   7   5  -3   17.58    5.39
  -7  -5   3   22.17    4.91
   7   5  -2   56.05    8.53
  -7  -5   2   50.33    6.94
   7   5  -1   43.18    6.20
   7   5  -1   39.52    7.48
  -7  -5   1   43.95    7.05
   7   5   0   22.42    4.66
   7   5   0   30.30    6.21
  -7  -5   0   28.25    5.23
  -7  -5  -1    5.72    2.32
   7   5   1    5.59    2.46
   7   5   2    2.85    1.66
   7   5   3   54.72    6.97
   7   5   4   29.77    5.32
   7   5   4   25.57    4.39
   7   5   5   52.25    7.11
   7   5   5   46.27    5.92
  -7  -5  -6    0.38    0.70
   7   5   6    1.01    0.29
   7   5   6    1.43    1.03
   7   5   6   -0.51    1.47
   7   5   7    3.47    2.28
   7   5   7    1.18    0.94
   7   5   7    1.37    2.00
   7   5   8    7.87    2.91
   7   5   8    5.18    2.07
   7   5   9    0.38    0.28
   7   5   9    0.84    1.48
   7   5  10    1.09    0.96
   7   5  10   -0.62    0.87
   7   5  11   -0.15    0.66
  -7  -6   7    0.63    0.66
  -7  -6   7   -0.76    0.67
  -7  -6   6    0.01    0.39
  -7  -6   6    2.77    1.55
  -7  -6   5   25.45    5.14
  -7  -6   5   24.69    5.08
  -7  -6   4    7.54    2.63
  -7  -6   4   12.03    3.49
  -7  -6   3    9.89    3.15
  -7  -6   3    9.48    3.15
   7   6  -3    6.87    2.91
   7   6  -2  383.15   22.87
   7   6  -1    9.44    3.93
   7   6   0    3.44    2.10
   7   6   0    2.51    1.81
   7   6   1    1.17    1.68
   7   6   1    0.31    1.17
  -7  -6  -2    2.49    1.68
   7   6   2    3.36    2.00
   7   6   2    2.14    1.83
  -7  -6  -3    0.66    0.81
   7   6   3   -0.06    0.73
   7   6   3   -0.18    0.61
   7   6   3   -0.20    0.54
  -7  -6  -4    0.86    0.61
   7   6   4    2.53    1.71
   7   6   4    2.06    1.60
   7   6   5   60.60    8.44
   7   6   5   47.24    6.32
   7   6   6    6.21    2.90
   7   6   6    7.48    2.45
   7   6   7    2.77    2.04
   7   6   7    2.00    1.24
   7   6   8    1.78    1.06
   7   6   8    2.13    1.20
   7   6   9    1.31    1.16
   7   6   9   -1.63    2.31
   7   6  10    0.65    0.50
   7   6  10    0.87    1.65
  -7  -7   7    1.02    1.07
  -7  -7   6    0.03    0.31
  -7  -7   5    9.31    2.95
  -7  -7   5    6.72    2.24
  -7  -7   4    2.69    1.63
  -7  -7   4    2.78    1.67
  -7  -7   3   13.17    3.68
  -7  -7   3    6.23    2.31
  -7  -7   2  136.49   12.07
  -7  -7   1  106.62   10.54
   7   7  -1  108.76   12.19
   7   7   0   13.98    4.35
   7   7   1   -0.09    0.51
   7   7   2    1.75    1.76
   7   7   3    4.16    2.00
   7   7   3    3.32    1.76
   7   7   4    6.28    2.30
   7   7   5   34.66    6.04
   7   7   5   36.88    5.42
   7   7   6   -0.46    0.86
   7   7   6    0.17    0.16
   7   7   7    1.72    1.24
   7   7   7    0.98    0.92
   7   7   8    1.90    1.09
   7   7   9    0.68    0.85
   7   7  10   -0.39    0.40
  -7  -8   6    0.84    0.92
  -7  -8   5   -0.05    0.48
  -7  -8   4    6.22    2.29
  -7  -8   3   17.88    4.18
  -7  -8   2    0.78    0.87
   7   8  -2    0.49    1.19
  -7  -8   1    1.58    1.50
  -7  -8   0   59.06    7.56
  -7  -8  -1    5.96    2.39
   7   8   2    5.18    2.12
   7   8   3   -0.04    0.57
   7   8   4    0.55    1.06
   7   8   4    1.74    1.40
   7   8   5   20.28    4.22
   7   8   5   20.43    3.86
   7   8   6    2.07    1.26
   7   8   6    3.80    1.89
   7   8   7    1.04    0.86
   7   8   8    0.64    0.41
   7   8   9    2.38    1.22
  -7  -9   5    2.69    1.54
   7   9  -5    2.52    1.23
  -7  -9   4    1.63    1.11
   7   9  -4    1.15    0.76
  -7  -9   3    2.89    1.52
   7   9  -3    1.94    1.34
  -7  -9   2    1.19    1.10
   7   9  -2    1.30    1.37
  -7  -9   1    0.51    0.97
   7   9  -1   -0.12    0.81
  -7  -9   0   17.57    3.87
   7   9   0    9.13    2.35
   7   9   1   91.69    8.24
   7   9   1   70.72    7.23
   7   9   2    3.32    1.70
   7   9   3    0.70    0.93
   7   9   4    0.96    0.46
   7   9   5    2.34    1.10
   7   9   6    4.48    1.59
   7   9   7    0.69    0.84
   7   9   7    1.11    0.60
   7   9   8    0.20    0.24
  -7 -10   4    0.25    0.49
  -7 -10   3   -1.10    0.82
   7  10  -3   -0.84    0.87
  -7 -10   2   -0.14    0.37
   7  10  -2    1.41    0.54
  -7 -10   1    1.32    0.88
   7  10  -1    1.53    1.00
   7  10   0   -0.30    0.41
   7  10   0    0.29    0.69
   7  10   1    1.46    1.02
   7  10   1    2.44    1.31
   7  10   2    1.61    0.84
   7  10   2    1.51    1.05
   7  10   3    5.37    1.76
   7  10   3    3.11    0.93
   7  10   4    0.59    0.21
   7  10   5    3.52    1.18
   7  10   6    0.09    0.61
   7  11  -1    0.38    0.18
   7  11   0    8.60    1.84
   7  11   1    5.52    1.51
   7  11   1    3.13    1.08
   7  11   2    0.64    0.44
   7  11   3    4.09    1.23
   7  11   4    7.22    1.55
  -8   8   2    3.78    1.22
  -8   8   1    0.25    0.19
  -8   8   0    0.02    0.29
   8  -8   0   -0.19    0.60
  -8   8  -1    0.43    0.40
   8  -8   1    0.67    0.55
   8  -8   2   -0.04    0.36
   8  -8   3   -1.93    1.04
   8  -8   4   -0.10    0.62
  -8   7   4   -0.90    0.56
  -8   7   3    3.06    1.30
  -8   7   2    3.01    1.32
  -8   7   1    2.36    0.92
  -8   7   0    0.18    0.82
   8  -7   0    1.06    0.76
  -8   7  -1    0.98    0.62
   8  -7   1    0.46    0.88
   8  -7   2    2.32    1.51
   8  -7   3    3.09    1.88
   8  -7   4    1.67    1.22
   8  -7   5   -0.17    0.76
   8  -7   6   -1.55    0.88
  -8   6   5    0.29    0.52
  -8   6   4    1.63    0.90
  -8   6   3    7.44    2.30
  -8   6   2    2.59    1.61
  -8   6   1    2.29    1.49
   8  -6  -1    0.52    0.35
  -8   6   0   -0.64    0.34
   8  -6   0    0.49    0.87
  -8   6  -1   -0.55    1.34
   8  -6   1   -0.20    1.12
   8  -6   2    1.68    1.28
   8  -6   3    1.12    1.01
   8  -6   4    0.13    0.58
   8  -6   5    1.62    1.13
   8  -6   6   -0.10    1.07
   8  -6   7   -0.88    0.69
   8  -6   8    0.46    0.22
  -8   5   6    0.36    0.58
  -8   5   6    2.33    1.47
  -8   5   5    0.04    0.42
  -8   5   4    6.70    2.14
  -8   5   3    0.06    0.91
  -8   5   2    3.21    1.67
  -8   5   1   11.87    3.34
   8  -5  -1    8.46    3.13
  -8   5   0    1.62    0.77
   8  -5   0    2.44    1.76
  -8   5  -1   -0.65    1.02
   8  -5   1    1.44    1.63
   8  -5   2    2.17    1.81
   8  -5   3   18.77    4.75
   8  -5   4   12.39    3.81
   8  -5   5    5.28    2.63
   8  -5   6   14.65    4.05
   8  -5   7    0.10    0.70
   8  -5   8    0.61    0.84
   8  -5   8   -0.13    0.47
   8  -5   9   -0.30    0.50
   8  -5   9    0.09    0.34
  -8   4   7    1.20    0.72
  -8   4   7    0.83    1.45
  -8   4   6    0.96    0.84
  -8   4   6   -1.78    1.57
  -8   4   5    0.02    0.75
  -8   4   4   -0.33    1.02
  -8   4   3    3.08    1.81
  -8   4   2   10.38    3.20
  -8   4   1   54.15    7.38
   8  -4  -1   52.91    7.72
  -8   4   0   18.52    4.10
   8  -4   0   17.23    4.81
   8  -4   1   22.69    5.89
   8  -4   2    1.91    1.72
   8  -4   3    0.13    1.33
   8  -4   4    2.41    1.56
   8  -4   5    5.99    3.06
   8  -4   6    4.33    2.21
   8  -4   6    2.91    2.26
   8  -4   7   17.81    4.07
   8  -4   8    7.57    2.69
   8  -4   8    7.69    2.55
   8  -4   9    0.41    0.55
   8  -4   9   -0.27    0.51
   8  -4  10    1.18    0.84
   8  -4  10    2.10    1.14
  -8   3   7    2.60    1.06
  -8   3   7    5.43    2.39
  -8   3   6    0.89    0.38
  -8   3   6    0.52    1.22
  -8   3   5    0.75    0.96
  -8   3   4    2.46    1.75
  -8   3   3    1.27    1.13
  -8   3   2   76.85    8.91
  -8   3   1    2.09    1.09
   8  -3  -1    2.09    1.98
  -8   3   0   45.70    7.36
  -8   3   0   40.05    6.22
   8  -3   0   45.76    7.81
  -8   3  -1  244.50   18.05
   8  -3   1  204.12   16.68
  -8   3  -2    9.77    3.10
   8  -3   2   10.45    3.75
   8  -3   3    3.09    1.55
   8  -3   3    0.60    1.04
   8  -3   4   -0.77    2.37
   8  -3   5    1.43    1.51
   8  -3   6    1.71    0.97
   8  -3   6    2.38    1.28
   8  -3   7   -1.14    1.31
   8  -3   7   -0.29    0.55
   8  -3   8    4.18    1.97
   8  -3   8    8.40    3.12
   8  -3   9    0.00    0.66
   8  -3   9    0.79    0.54
   8  -3  10    0.55    0.53
   8  -3  10   -0.27    0.41
  -8   2   8   -0.25    0.42
  -8   2   7    6.39    2.02
  -8   2   7    8.89    3.54
  -8   2   6   11.69    3.03
  -8   2   6   17.07    3.94
  -8   2   5    3.33    1.86
  -8   2   4    0.32    1.61
  -8   2   3   -2.38    2.25
  -8   2   2    2.05    1.38
  -8   2   1   -0.56    1.13
  -8   2   1    0.60    0.66
   8  -2  -1   -0.14    1.01
  -8   2   0   46.05    7.16
   8  -2   0   43.17    7.58
  -8   2  -1  484.73   24.65
   8  -2   1  464.23   24.57
  -8   2  -2  309.27   19.38
   8  -2   2  299.54   20.11
  -8   2  -3   -1.74    2.50
   8  -2   3   -2.51    2.31
  -8   2  -4    8.06    3.35
   8  -2   4    6.34    2.69
   8  -2   4   12.51    3.89
   8  -2   5    2.76    1.91
   8  -2   5    0.44    1.17
   8  -2   6    0.41    0.56
   8  -2   7   -0.24    0.63
   8  -2   7   -0.19    0.56
   8  -2   8    0.72    1.02
   8  -2   8    2.73    1.70
   8  -2   9    1.51    1.35
   8  -2   9    3.96    1.99
   8  -2  10    1.77    1.34
   8  -2  10    3.36    1.62
   8  -2  11    0.96    0.97
  -8   1   8   -0.87    0.89
  -8   1   7    0.18    0.82
  -8   1   7    1.10    0.61
  -8   1   6    3.25    1.65
  -8   1   6    4.81    2.26
  -8   1   5    5.61    2.45
  -8   1   5    5.35    2.29
  -8   1   4    5.08    2.33
  -8   1   3    0.24    1.23
  -8   1   2    7.75    2.91
  -8   1   2   10.40    3.28
  -8   1   1    5.32    2.03
  -8   1   1    4.99    1.94
   8  -1  -1    4.52    2.45
  -8   1   0   13.69    3.60
   8  -1   0   16.29    4.60
  -8   1  -1   12.42    3.58
   8  -1   1   11.16    3.47
  -8   1  -2   13.41    3.82
   8  -1   2   15.12    4.28
  -8   1  -3   12.97    3.49
   8  -1   3   12.12    3.70
  -8   1  -4   48.95    7.18
   8  -1   4   61.43    8.68
   8  -1   4   44.64    7.25
   8  -1   5    1.80    1.45
   8  -1   5    1.58    0.56
   8  -1   6    0.76    1.33
   8  -1   6    0.53    0.64
   8  -1   6    0.57    0.60
   8  -1   7    1.10    1.18
   8  -1   7    2.07    1.55
   8  -1   7    2.20    2.39
   8  -1   8    0.25    0.45
   8  -1   8    3.42    2.17
   8  -1   8    3.78    2.08
   8  -1   9    0.70    1.41
   8  -1   9    1.92    1.44
   8  -1   9    1.89    0.95
   8  -1  10   -0.20    0.54
   8  -1  11    1.46    1.07
  -8   0   8    0.93    0.67
  -8   0   7    0.16    1.03
  -8   0   7    1.05    0.61
  -8   0   6    0.51    1.32
  -8   0   6   -0.50    1.43
  -8   0   5   18.09    4.47
  -8   0   5   15.23    4.07
  -8   0   4   86.97    9.90
  -8   0   3    9.22    3.08
  -8   0   3    8.97    3.12
  -8   0   2   17.33    4.10
  -8   0   2   13.98    3.66
   8   0  -2   16.39    4.58
  -8   0   1   29.25    5.60
  -8   0   1   24.63    4.68
   8   0  -1   29.92    6.19
  -8   0   0   -0.07    0.95
   8   0   0    0.66    1.08
  -8   0  -1    6.61    2.37
  -8   0  -2   68.36    8.22
  -8   0  -3  140.57   11.84
   8   0   4  181.88   14.71
   8   0   4  143.92   12.95
   8   0   5    2.83    1.37
   8   0   5    3.20    2.07
   8   0   5    3.52    2.11
   8   0   6    1.73    1.24
   8   0   6    1.79    1.27
   8   0   7    0.10    0.90
   8   0   7   -0.43    1.04
   8   0   7   -0.50    1.56
   8   0   8    1.57    1.79
   8   0   8   12.05    3.97
   8   0   8   18.87    6.28
   8   0   9   -0.24    0.58
   8   0  10   -0.27    0.98
   8   0  10   -1.60    1.53
   8   0  11   -0.04    0.30
   8   0  11   -0.31    1.13
  -8  -1   8    1.02    1.11
  -8  -1   8    2.71    1.35
  -8  -1   7   -0.13    0.60
  -8  -1   7    1.19    0.88
  -8  -1   6    0.50    0.68
  -8  -1   5    0.22    1.60
  -8  -1   4    4.82    2.48
  -8  -1   4    7.45    2.49
  -8  -1   3    0.14    0.97
  -8  -1   3   -0.34    0.95
  -8  -1   2    7.13    2.87
  -8  -1   2    6.38    2.41
   8   1  -2    8.10    3.10
  -8  -1   1    8.09    2.70
   8   1  -1    7.12    2.92
  -8  -1   0   19.99    4.43
  -8  -1  -1    9.57    3.13
  -8  -1  -2    7.82    2.53
  -8  -1  -3   36.74    5.68
   8   1   4   -0.17    0.43
   8   1   4    1.03    1.16
   8   1   5   -0.97    1.51
   8   1   6   13.67    4.00
   8   1   7    1.85    1.21
   8   1   7    1.45    1.45
   8   1   8   -0.08    0.94
   8   1   8    3.55    1.34
   8   1   9    0.23    0.40
   8   1  10    0.09    0.57
   8   1  10   -0.62    1.12
   8   1  11   -1.56    1.12
  -8  -2   8    1.84    1.42
  -8  -2   8    4.07    1.51
  -8  -2   7    0.90    1.05
  -8  -2   7    1.39    1.03
  -8  -2   6    4.24    2.06
  -8  -2   5    0.91    1.27
  -8  -2   4    4.18    2.35
  -8  -2   3   22.51    5.11
  -8  -2   3   21.95    5.26
  -8  -2   2   11.64    3.28
   8   2  -2   13.65    4.23
  -8  -2   2   20.97    4.85
  -8  -2   1   12.38    3.59
   8   2  -1   14.86    4.52
  -8  -2   0    1.32    1.19
   8   2   0   -1.18    1.12
  -8  -2  -1   28.01    5.01
  -8  -2  -2   37.03    5.68
   8   2   3   38.95    6.25
   8   2   4    2.96    1.68
   8   2   4    5.60    2.47
   8   2   5    0.87    0.61
   8   2   6   31.72    6.32
   8   2   6   34.78    6.41
   8   2   6   47.38   10.00
   8   2   7    0.77    0.74
   8   2   7   -0.40    1.22
   8   2   7    0.35    1.77
   8   2   8   23.70    5.30
   8   2   8    4.12    2.49
   8   2   8   21.74    6.76
   8   2   9    0.56    0.77
   8   2  10   -0.34    0.46
   8   2  10   -0.31    1.56
   8   2  11    0.68    0.55
  -8  -3   8   13.84    3.20
  -8  -3   8   10.31    1.92
  -8  -3   7    1.46    1.20
  -8  -3   6    0.25    0.97
  -8  -3   5    2.43    2.15
  -8  -3   4    0.14    1.07
  -8  -3   3    1.01    0.93
   8   3  -3    0.65    1.40
  -8  -3   2    0.51    1.14
  -8  -3   2    0.67    1.02
   8   3  -2   -1.51    0.91
  -8  -3   1   10.10    3.27
  -8  -3   1    9.78    2.96
   8   3  -1    7.93    3.18
  -8  -3   0    9.48    3.35
   8   3   0   11.43    3.93
   8   3   1   19.33    5.04
  -8  -3  -1   21.95    4.47
  -8  -3  -2   14.45    3.20
   8   3   2   15.97    4.18
   8   3   3    5.24    2.29
   8   3   3    5.04    1.98
   8   3   4   38.08    6.15
   8   3   4   28.07    5.50
   8   3   5    1.69    2.17
   8   3   5    1.63    0.52
   8   3   6   13.48    4.31
   8   3   6   19.58    6.45
   8   3   7    2.45    1.40
   8   3   7    2.95    1.97
   8   3   8    0.48    1.74
   8   3   8    0.67    1.40
   8   3   8   -0.34    2.28
   8   3  10   -0.60    1.41
   8   3  11    0.04    0.65
  -8  -4   8   12.50    2.94
  -8  -4   7    0.71    1.17
  -8  -4   6    0.50    1.10
  -8  -4   5    5.72    2.50
  -8  -4   4   13.63    3.94
  -8  -4   4   12.38    3.55
  -8  -4   3   -0.66    0.76
   8   4  -3    1.02    0.95
  -8  -4   2    0.84    0.40
   8   4  -2   -0.11    1.59
  -8  -4   1    5.33    2.63
   8   4  -1    8.51    3.18
   8   4  -1    3.30    1.67
  -8  -4   0    0.28    0.32
   8   4   0    1.93    1.36
   8   4   0   -0.82    1.29
  -8  -4  -1   -0.57    1.07
   8   4   1   -2.01    1.57
   8   4   2    1.36    1.47
   8   4   2   -0.55    0.77
   8   4   3   16.89    5.10
   8   4   3   14.34    4.02
   8   4   4    5.18    2.50
   8   4   4    0.12    1.22
   8   4   5   85.24    8.88
   8   4   6    2.11    2.08
   8   4   6    0.75    2.16
   8   4   7   -0.11    0.79
   8   4   7   -1.80    3.02
   8   4   8    5.23    2.36
   8   4   8    5.05    1.73
   8   4   8    4.28    2.62
   8   4   9    0.58    0.69
   8   4   9   -0.01    2.05
   8   4  10    5.03    2.76
   8   4  11   -0.43    1.50
  -8  -5   7    5.13    1.99
  -8  -5   6    1.02    1.03
  -8  -5   5   -1.84    1.53
  -8  -5   5    1.34    1.24
  -8  -5   4    2.20    1.73
  -8  -5   4    0.90    0.99
  -8  -5   3    2.33    1.35
  -8  -5   3    3.42    1.96
   8   5  -3    3.40    2.40
  -8  -5   2    4.58    2.31
   8   5  -2    4.25    3.14
   8   5  -1   13.32    4.20
  -8  -5   0    8.38    3.35
   8   5   0    8.93    2.94
   8   5   0    5.45    3.30
  -8  -5  -1    2.80    1.79
   8   5   1    1.49    1.36
   8   5   1    1.00    1.31
   8   5   2   10.41    3.47
   8   5   2    5.06    3.04
   8   5   3    5.59    1.90
   8   5   3    5.78    3.00
   8   5   5   -0.04    0.26
   8   5   5    2.83    2.57
   8   5   6   11.40    3.67
   8   5   6    8.27    2.50
   8   5   6   10.15    4.14
   8   5   7   -0.79    0.94
   8   5   7   -0.38    0.81
   8   5   7   -1.16    2.44
   8   5   8    2.67    1.69
   8   5   8    0.78    0.81
   8   5   9    1.08    0.83
   8   5   9    1.94    1.98
   8   5  10    0.05    0.33
   8   5  10   -0.98    1.48
  -8  -6   6    4.28    1.74
  -8  -6   6   24.07    4.42
  -8  -6   5    0.62    0.75
  -8  -6   5    0.22    0.40
  -8  -6   4    2.22    1.23
  -8  -6   4    0.62    0.79
  -8  -6   3   14.26    3.67
  -8  -6   3   13.28    3.78
   8   6  -3   16.03    4.47
  -8  -6   2    3.01    1.88
   8   6  -2    2.20    2.02
   8   6  -1   62.35    9.36
   8   6   0   16.25    4.96
   8   6   1    1.84    1.68
   8   6   2    3.42    1.63
   8   6   2    3.31    2.62
   8   6   3    5.17    1.99
   8   6   3    3.18    1.69
   8   6   4    1.18    1.04
   8   6   5   31.26    6.34
   8   6   5   29.16    4.72
   8   6   6    1.29    0.29
   8   6   6    0.83    1.01
   8   6   7   14.33    3.95
   8   6   7   13.36    2.95
   8   6   8    0.30    1.01
   8   6   8    1.17    0.30
   8   6   9    0.25    0.16
   8   6  10    0.15    0.31
  -8  -7   6    0.74    0.65
  -8  -7   5    0.72    0.43
  -8  -7   5   -0.27    0.37
  -8  -7   4    3.51    1.93
  -8  -7   4    2.24    1.23
  -8  -7   3    0.42    1.23
  -8  -7   2    3.35    1.92
  -8  -7   1    1.50    1.27
   8   7  -1    2.08    1.81
   8   7   0    9.51    3.51
   8   7   1   32.50    7.77
   8   7   2   -1.20    1.46
   8   7   2    0.24    0.67
   8   7   3   -0.12    0.64
   8   7   3   -0.59    1.30
   8   7   4   13.84    3.20
   8   7   5    0.91    0.90
   8   7   5    1.43    1.00
   8   7   6    0.26    0.85
   8   7   6   -0.02    0.57
   8   7   7    0.24    0.63
   8   7   7    0.57    0.47
   8   7   8    5.43    1.74
   8   7   9    1.03    0.89
  -8  -8   5   -1.69    1.04
  -8  -8   4    1.21    1.03
  -8  -8   3    0.23    0.91
  -8  -8   2    0.32    0.50
  -8  -8   1    6.24    2.45
  -8  -8   0    1.40    1.52
  -8  -8  -1   26.85    5.06
   8   8   1   17.26    3.56
  -8  -8  -2   -1.80    1.55
   8   8   2    0.74    0.82
   8   8   3    0.08    0.15
   8   8   4   -0.42    0.54
   8   8   4   -0.76    1.14
   8   8   5    1.00    1.05
   8   8   5   -0.66    0.88
   8   8   6    0.08    0.32
   8   8   6    2.17    1.16
   8   8   7    9.72    2.30
   8   8   8    1.93    1.13
  -8  -9   4    0.32    0.32
  -8  -9   3    0.26    0.36
  -8  -9   2    0.19    0.58
  -8  -9   1    0.28    0.24
  -8  -9   0    4.59    1.48
   8   9   0    4.79    1.79
  -8  -9  -1    3.87    1.61
   8   9   1    7.19    2.20
   8   9   2    1.75    1.00
   8   9   3    4.72    1.55
   8   9   4    1.07    0.88
   8   9   5    5.50    1.75
   8   9   6    0.52    0.39
   8   9   7    6.17    1.47
  -8 -10   2   -0.27    0.53
  -8 -10   1   -0.13    0.42
   8  10  -1    0.72    0.46
  -8 -10   0    0.25    0.48
   8  10   0   -0.06    0.48
   8  10   1    4.63    1.77
   8  10   2   -0.57    0.49
   8  10   3    2.65    1.02
   8  10   4    0.40    0.51
   8  10   5    0.15    0.20
  -9   7   1    4.35    1.31
  -9   7   0    0.42    0.69
   9  -7   1    0.19    0.64
   9  -7   2    0.45    0.73
   9  -7   3    0.24    0.22
   9  -7   4    0.00    0.60
  -9   6   3   -0.24    0.36
  -9   6   2    1.02    0.74
  -9   6   1    1.30    1.06
  -9   6   0    4.03    1.46
   9  -6   0    2.43    1.54
   9  -6   1    1.37    0.73
   9  -6   2   -0.03    0.80
   9  -6   3   -1.12    0.95
   9  -6   4   -0.30    0.76
   9  -6   5    1.27    0.91
   9  -6   6   -1.07    0.88
  -9   5   5    4.98    1.46
  -9   5   5    5.96    2.00
  -9   5   4    1.59    0.97
  -9   5   3   -0.40    0.87
  -9   5   2    0.09    0.91
  -9   5   1    7.86    2.40
   9  -5  -1    4.24    1.72
  -9   5   0    0.31    0.51
   9  -5   0    0.73    0.98
   9  -5   1    3.89    1.82
   9  -5   2    0.11    0.65
   9  -5   3    0.24    1.01
   9  -5   4    1.45    0.99
   9  -5   5   -0.11    0.51
   9  -5   6    1.60    1.12
   9  -5   6    0.43    0.63
   9  -5   7    0.78    0.60
  -9   4   6    2.62    1.09
  -9   4   5    1.33    0.86
  -9   4   5   -0.61    0.43
  -9   4   4    1.48    1.03
  -9   4   3    3.96    1.68
  -9   4   2    0.47    0.72
  -9   4   1    0.72    1.15
   9  -4  -1    1.64    1.13
  -9   4   0   23.46    4.39
   9  -4   0   20.69    4.70
   9  -4   1   -1.14    1.00
   9  -4   2   -2.15    1.85
   9  -4   3    1.05    1.19
   9  -4   4    8.11    3.07
   9  -4   5    1.26    1.24
   9  -4   6    3.87    2.10
   9  -4   7    1.87    1.29
   9  -4   8   -0.02    0.61
  -9   3   6    0.23    0.35
  -9   3   6   -0.07    0.44
  -9   3   5    0.51    0.44
  -9   3   5   -0.96    0.99
  -9   3   5    0.14    0.95
  -9   3   4    1.56    1.21
  -9   3   3    1.39    0.95
  -9   3   2    0.72    0.70
  -9   3   1    4.47    1.92
   9  -3  -1    4.22    2.05
   9  -3   0    1.75    1.35
   9  -3   1    4.71    2.70
   9  -3   2    6.85    2.63
   9  -3   3    1.15    1.00
   9  -3   4   -2.68    1.78
   9  -3   5    2.34    1.17
   9  -3   6    1.16    1.14
   9  -3   6    1.97    1.37
   9  -3   7   10.30    3.11
   9  -3   7   12.78    3.23
   9  -3   8    3.59    1.73
   9  -3   9    1.59    1.23
  -9   2   6    0.63    0.75
  -9   2   5    2.92    1.64
  -9   2   5    1.75    1.24
  -9   2   4    2.17    1.52
  -9   2   3   -0.56    0.61
  -9   2   2    0.51    0.66
  -9   2   1    2.51    1.51
   9  -2  -1    3.87    2.32
   9  -2   0   -0.15    0.29
   9  -2   1    2.32    1.65
   9  -2   2   25.06    5.85
   9  -2   3   95.51   11.16
   9  -2   4    6.91    2.45
   9  -2   5    1.36    1.31
   9  -2   6   -0.51    0.65
   9  -2   6   -1.79    1.27
   9  -2   6   -0.40    0.77
   9  -2   7   -0.61    1.10
   9  -2   7   -2.16    1.37
   9  -2   8    0.07    0.56
   9  -2   9    1.41    1.25
   9  -2  10   -0.36    0.56
  -9   1   6    3.02    1.53
  -9   1   5    2.29    1.65
  -9   1   5    1.39    1.02
  -9   1   4    2.26    1.62
  -9   1   3    0.42    0.85
  -9   1   2    0.26    0.21
   9  -1  -2    0.33    1.05
  -9   1   1    2.97    1.49
   9  -1  -1    3.17    1.44
   9  -1   0   20.62    5.25
   9  -1   1   21.69    5.47
   9  -1   2   37.60    6.89
   9  -1   3    5.24    2.61
   9  -1   4    0.71    1.62
   9  -1   5    2.44    1.82
   9  -1   6    0.81    0.99
   9  -1   6   -0.86    1.65
   9  -1   7   -0.80    1.45
   9  -1   7    0.15    0.71
   9  -1   8    0.32    0.77
   9  -1   8    1.20    1.99
   9  -1   9    2.02    1.62
   9  -1  10    0.70    0.57
  -9   0   7    0.87    0.72
  -9   0   6   -0.45    0.78
  -9   0   5   -0.34    0.58
  -9   0   4    9.98    3.34
  -9   0   4   11.54    3.43
  -9   0   3   17.71    4.20
  -9   0   2    8.97    2.87
   9   0  -2   10.83    3.78
   9   0  -1   25.01    5.67
   9   0   0    0.57    1.46
  -9   0  -1    0.52    1.24
   9   0   1   -0.11    1.85
  -9   0  -2   49.56    7.33
   9   0   2   49.45    7.95
   9   0   3  177.29   15.02
   9   0   4   60.99    8.72
   9   0   5   35.71    6.57
   9   0   6   -0.34    0.60
   9   0   7    0.55    0.93
   9   0   7   -0.66    1.80
   9   0   8    3.10    1.80
   9   0   8    7.70    4.13
   9   0   9   -0.43    0.41
   9   0   9   -0.92    1.41
   9   0  10    0.47    0.63
   9   0  10   -0.08    1.35
  -9  -1   7   -0.21    0.52
  -9  -1   6    2.65    1.11
  -9  -1   5    0.16    1.15
  -9  -1   4    0.48    0.68
  -9  -1   3    1.44    1.14
  -9  -1   2    0.41    0.74
   9   1  -2    0.61    1.07
   9   1  -1    1.66    1.44
   9   1   0   11.18    3.75
  -9  -1  -1    2.97    1.97
   9   1   1    4.56    2.28
  -9  -1  -2   -0.57    1.08
   9   1   2    0.37    1.31
   9   1   3   49.57    7.84
   9   1   3   38.58    6.76
  -9  -1  -3   29.53    5.34
   9   1   4    1.25    2.06
   9   1   5    0.14    0.59
   9   1   6   34.31    9.28
   9   1   7    0.88    1.45
   9   1   8    0.29    0.59
   9   1   8    0.82    0.77
   9   1   9   -1.05    0.48
   9   1  10    1.43    1.26
   9   1  10    0.40    0.48
  -9  -2   7   22.12    3.93
  -9  -2   6    0.14    0.57
  -9  -2   5   -0.10    0.43
  -9  -2   4    0.37    0.71
  -9  -2   3    0.37    0.72
   9   2  -2   16.61    4.59
  -9  -2   2   15.05    4.38
   9   2  -1   21.02    5.42
   9   2   0   -1.17    0.67
  -9  -2  -1   -0.74    1.65
   9   2   1    0.75    1.45
  -9  -2  -2   -1.25    1.43
   9   2   2    0.90    1.59
   9   2   3    1.35    0.82
   9   2   4   27.09    5.51
   9   2   5  215.58   16.10
   9   2   6   66.11    8.70
   9   2   6   91.17   14.41
   9   2   7   14.93    4.09
   9   2   7   19.51    6.46
   9   2   8    6.41    3.24
   9   2   9    0.61    0.88
   9   2  10    0.83    1.52
  -9  -3   7    2.89    1.40
  -9  -3   6    2.88    1.69
  -9  -3   5   -1.20    1.07
  -9  -3   4    2.52    1.30
  -9  -3   3    2.29    2.07
   9   3  -3    0.78    1.14
  -9  -3   2    0.57    0.53
   9   3  -2    2.21    1.45
  -9  -3   1   -0.12    1.05
   9   3  -1    0.96    1.56
   9   3   0    2.61    2.19
   9   3   1    2.43    1.67
   9   3   2    2.24    1.69
   9   3   3    4.26    2.21
   9   3   4   29.83    5.58
   9   3   5   38.57    7.16
   9   3   6    5.64    2.56
   9   3   6   10.27    4.82
   9   3   7    0.27    0.66
   9   3   7    0.02    0.63
   9   3   8    3.72    1.87
   9   3   8    6.13    3.73
   9   3   9    2.00    2.75
   9   3  10   -1.14    1.40
  -9  -4   7   25.23    3.88
  -9  -4   6    0.61    0.77
  -9  -4   5   -1.06    0.90
  -9  -4   4   -0.11    0.32
  -9  -4   3    1.37    1.29
  -9  -4   3    3.56    2.06
   9   4  -3    2.19    1.70
  -9  -4   2    3.46    1.81
   9   4  -2    3.19    2.56
   9   4  -1    9.51    4.08
   9   4   0   21.54    5.76
   9   4   1   31.44    6.48
   9   4   2   -0.24    0.54
   9   4   3    0.95    1.23
   9   4   4   34.24    6.19
   9   4   5   46.85    7.70
   9   4   5   49.33    9.75
   9   4   6    0.95    1.20
   9   4   6    0.55    2.75
   9   4   7    7.42    2.73
   9   4   7    6.55    3.39
   9   4   8   13.90    3.83
   9   4   8   17.45    5.36
   9   4   9    3.63    2.51
   9   4  10   -0.01    0.76
  -9  -5   6   19.38    3.68
  -9  -5   5    0.04    0.51
  -9  -5   4   -0.66    1.21
  -9  -5   4    0.55    0.68
  -9  -5   3    6.56    2.42
  -9  -5   3   12.23    3.44
   9   5  -3    5.11    2.68
  -9  -5   2    3.30    1.59
   9   5  -2    2.66    1.94
   9   5  -1   -0.32    1.12
   9   5   0    2.19    2.30
   9   5   1   -0.91    1.10
   9   5   2    0.73    0.94
   9   5   3    0.08    0.80
   9   5   4   19.48    4.56
   9   5   5   43.79    7.60
   9   5   5   43.50    8.64
   9   5   6   -0.23    0.46
   9   5   6   -0.58    0.61
   9   5   7   -0.17    0.86
   9   5   7    0.10    1.55
   9   5   8    0.75    0.74
   9   5   8    2.43    2.00
   9   5   9   -1.12    2.05
  -9  -6   5   -0.39    0.64
  -9  -6   5    1.09    0.42
  -9  -6   4    2.62    1.22
  -9  -6   4    5.70    2.07
  -9  -6   3    0.49    0.85
  -9  -6   3    0.35    1.05
  -9  -6   2    0.78    1.21
   9   6  -2   -0.60    0.91
   9   6  -1    0.79    1.63
   9   6   0    3.12    2.43
   9   6   1    1.46    1.65
   9   6   2   -0.17    0.82
   9   6   3    1.26    1.29
   9   6   4    0.80    0.83
   9   6   5   11.41    3.71
   9   6   6    0.15    0.84
   9   6   6   -0.68    0.64
   9   6   7    1.81    1.42
   9   6   7   -0.16    0.29
   9   6   8    2.62    1.04
  -9  -7   4    1.47    1.11
  -9  -7   3    0.87    1.24
  -9  -7   2    1.45    1.28
  -9  -7   1    5.49    2.43
   9   7   0   -0.62    0.89
   9   7   1    8.53    3.14
   9   7   2    3.34    1.43
   9   7   2    2.29    1.69
   9   7   3   -0.15    0.83
   9   7   3   -0.02    1.00
   9   7   4    2.03    1.42
   9   7   4    1.21    0.75
   9   7   5    2.02    1.36
   9   7   5    2.15    1.14
   9   7   6    1.70    1.17
   9   7   6    1.38    0.97
   9   7   7   -0.46    0.82
   9   7   7    0.05    0.31
   9   7   8    0.28    0.36
  -9  -8   4    0.59    0.52
  -9  -8   3    0.35    0.56
  -9  -8   2    0.52    0.25
  -9  -8   1    0.76    0.93
   9   8  -1    0.43    0.52
  -9  -8   0    0.71    0.97
   9   8   0   -0.57    0.81
  -9  -8  -1   15.28    3.62
   9   8   1   18.42    3.25
  -9  -8  -2    1.07    0.83
   9   8   2   -0.32    0.42
   9   8   3   -1.16    1.52
   9   8   3   -0.91    0.99
   9   8   4   -0.05    0.65
   9   8   4    0.78    0.63
   9   8   5    0.10    0.55
   9   8   5    0.05    0.33
   9   8   6    1.64    1.18
   9   8   6    1.06    0.80
   9   8   7    0.67    0.58
  -9  -9   2    0.97    0.92
  -9  -9   1   -0.30    0.45
   9   9  -1   -0.37    0.44
  -9  -9   0    0.40    0.55
   9   9   0    0.03    0.36
  -9  -9  -1   -0.05    0.34
   9   9   1    0.12    0.45
   9   9   2    7.97    1.95
   9   9   3    0.50    0.68
   9   9   4    0.04    0.13
   9   9   5    0.55    0.36
  10  -6   2    0.99    0.87
  10  -6   3    0.70    0.85
 -10   5   2    0.03    0.27
 -10   5   1   -0.17    0.24
  10  -5   0    0.38    0.51
  10  -5   1    1.04    1.09
  10  -5   2    2.44    1.52
  10  -5   3    3.26    1.53
  10  -5   4    0.58    0.80
  10  -5   5    0.03    0.25
 -10   4   4    4.80    1.43
 -10   4   3    3.60    1.39
 -10   4   2    0.48    0.37
 -10   4   1    1.06    0.97
  10  -4   0    0.76    0.68
  10  -4   1    3.98    1.92
  10  -4   2    3.31    1.77
  10  -4   3    0.74    0.88
  10  -4   4    0.51    0.82
  10  -4   5   -0.28    0.80
  10  -4   6    1.46    1.02
  10  -4   6    0.68    0.86
 -10   3   4    3.55    1.28
 -10   3   4    2.47    0.94
 -10   3   3   12.96    2.89
 -10   3   2    3.52    1.71
 -10   3   1    0.23    0.72
  10  -3  -1   -0.12    0.41
  10  -3   0    0.16    0.74
  10  -3   1   -0.80    1.07
  10  -3   2   -0.31    0.69
  10  -3   3   -0.16    1.03
  10  -3   4    0.31    0.62
  10  -3   5    2.17    1.39
  10  -3   6   -0.62    0.57
  10  -3   6   -0.07    0.32
  10  -3   7    1.90    1.15
 -10   2   5    1.79    1.02
 -10   2   4    0.60    0.50
 -10   2   4    0.08    0.30
 -10   2   3    7.87    2.25
 -10   2   2    0.85    0.45
 -10   2   1    4.57    2.10
  10  -2  -1    9.57    3.02
  10  -2   0    2.31    1.28
  10  -2   1    9.49    3.39
  10  -2   2    3.61    1.90
  10  -2   3    2.57    1.90
  10  -2   4    4.44    2.13
  10  -2   5    0.05    0.35
  10  -2   6    3.82    1.77
  10  -2   7   -0.16    0.44
  10  -2   8    0.84    0.87
 -10   1   5    1.34    0.82
 -10   1   4    2.37    1.35
 -10   1   3   -0.05    0.85
 -10   1   2    1.71    0.89
  10  -1  -1    9.20    3.01
  10  -1   0    9.17    3.31
  10  -1   1    5.18    2.23
  10  -1   2    3.51    2.34
  10  -1   3    0.37    1.43
  10  -1   4   13.55    3.93
  10  -1   5    0.80    0.67
  10  -1   6    1.03    1.22
  10  -1   7    2.00    2.23
  10  -1   8    0.36    0.38
 -10   0   5    1.82    1.06
 -10   0   4    1.03    0.90
 -10   0   3   -0.02    1.16
 -10   0   2    1.07    1.29
  10   0  -2    1.61    1.39
  10   0  -1    7.53    3.14
  10   0   0    0.79    1.39
  10   0   1    5.40    2.88
  10   0   2   21.80    5.33
  10   0   3    3.35    1.84
  10   0   4   32.25    6.10
  10   0   5   42.64    6.53
  10   0   6    0.75    1.37
  10   0   7   -0.77    1.61
  10   0   8    1.08    1.81
  10   0   9    0.09    0.59
  10   0   9    0.01    1.15
 -10  -1   6    5.73    1.73
 -10  -1   5    0.03    0.52
 -10  -1   4    0.84    0.56
 -10  -1   3    4.42    2.10
 -10  -1   2    4.58    2.43
  10   1  -2    3.30    1.46
  10   1  -1    1.64    1.15
  10   1   0    4.07    2.37
  10   1   1    3.03    1.62
  10   1   2    2.09    1.54
  10   1   3    5.43    2.68
  10   1   4    3.27    1.71
  10   1   5    0.86    0.42
  10   1   6    1.91    2.07
  10   1   7    1.01    1.12
  10   1   8    1.56    1.00
  10   1   9   -0.63    1.85
 -10  -2   6    1.81    1.07
 -10  -2   5    1.27    0.98
 -10  -2   4   -0.09    0.39
 -10  -2   3    0.93    1.07
 -10  -2   2    2.95    1.67
  10   2  -2    6.72    2.58
 -10  -2   1    2.91    1.60
  10   2  -1    3.24    1.88
  10   2   0    4.91    2.50
  10   2   1    7.68    3.29
  10   2   2   -0.20    1.05
  10   2   3    0.97    1.43
  10   2   4    0.96    1.06
  10   2   4    0.18    1.26
  10   2   5    6.73    2.79
  10   2   5    7.42    2.66
  10   2   6   14.47    3.70
  10   2   6   25.90    6.76
  10   2   7   30.63    5.17
  10   2   7   44.77    8.89
  10   2   8    0.81    0.87
  10   2   9    0.17    0.84
 -10  -3   5    2.51    1.38
 -10  -3   4   -0.42    1.27
 -10  -3   3   -0.57    0.44
 -10  -3   2    2.62    1.38
  10   3  -2    7.65    2.40
 -10  -3   1    5.32    2.19
  10   3  -1   12.64    4.23
  10   3   0    6.69    2.97
  10   3   1   -1.05    1.16
  10   3   2    3.69    2.03
  10   3   3    0.50    0.80
  10   3   4   -0.03    0.56
  10   3   5    1.10    1.05
  10   3   5   -1.62    2.60
  10   3   5    0.74    0.84
  10   3   6   -0.74    1.34
  10   3   6    0.07    1.98
  10   3   7    1.07    1.23
  10   3   7    3.48    3.14
  10   3   8    0.63    1.43
  10   3   9    0.41    0.55
 -10  -4   5    0.84    0.83
 -10  -4   4    0.81    0.68
 -10  -4   3    0.29    0.80
 -10  -4   3    1.54    1.02
  10   4  -3    0.14    0.43
 -10  -4   2    0.22    0.46
  10   4  -2    0.62    0.78
  10   4  -1    0.11    0.63
  10   4   0   -0.39    0.52
  10   4   1   12.05    3.86
  10   4   2   12.18    4.03
  10   4   3    3.04    2.16
  10   4   4   17.34    4.30
  10   4   5    0.11    0.93
  10   4   5   -0.08    0.74
  10   4   6    6.08    2.69
  10   4   6   10.57    4.18
  10   4   7   45.29    6.46
  10   4   7   48.03    8.55
  10   4   9    3.62    2.22
 -10  -5   4    0.97    0.99
 -10  -5   3   -0.04    0.77
 -10  -5   3    0.16    0.26
 -10  -5   2    0.88    1.22
  10   5  -2    0.08    0.63
  10   5  -1    1.53    1.21
  10   5   0   -1.39    1.29
  10   5   1    2.11    1.99
  10   5   2    2.73    1.78
  10   5   3    0.93    1.31
  10   5   4    4.50    2.72
  10   5   4    2.14    1.75
  10   5   5    2.74    1.80
  10   5   5    2.55    1.02
  10   5   6   -0.09    0.80
  10   5   6   -0.03    0.57
  10   5   7   10.96    3.22
  10   5   7    8.60    3.06
  10   5   8   10.72    3.48
 -10  -6   3    1.74    1.09
 -10  -6   2    1.68    1.46
 -10  -6   1    1.17    1.11
  10   6  -1   -1.24    0.99
  10   6   0    0.03    0.46
  10   6   1    7.74    3.18
  10   6   2    8.76    3.10
  10   6   3    2.10    1.63
  10   6   4   14.60    4.28
  10   6   4    9.46    2.88
  10   6   5    0.42    0.85
  10   6   6    1.86    1.11
  10   6   7    3.22    1.49
 -10  -7   3    0.25    0.58
 -10  -7   2   -0.46    0.59
 -10  -7   1    0.70    0.73
 -10  -7   0    1.13    1.11
 -10  -7  -1    4.40    2.04
  10   7   1    3.61    2.37
  10   7   2    1.11    1.13
  10   7   4    0.82    1.16
  10   7   5   -1.58    1.12
  10   7   6    0.09    0.66
 -10  -8   1   -0.26    0.48
 -10  -8   0    0.31    0.57
 -10  -8  -1    1.87    1.21
  10   8   2    0.59    0.48
 -10  -8  -2   -0.04    0.33
  10   8   3   -0.43    0.27
 -10  -8  -3   -0.38    0.53
  10   8   4    0.72    0.82
  10   8   5    0.55    0.38
  11  -4   1   -0.05    0.25
  11  -4   2   -0.79    0.84
  11  -4   3    0.31    0.70
 -11   3   2    0.55    0.71
  11  -3   0   -0.59    0.30
  11  -3   1    0.56    0.22
  11  -3   2    1.23    1.19
  11  -3   3    1.42    1.37
  11  -3   4    3.08    1.38
  11  -3   5    1.26    0.65
 -11   2   3    2.76    1.14
 -11   2   2   10.27    2.38
  11  -2  -1   -0.14    0.21
  11  -2   0   -0.42    0.37
  11  -2   1    4.79    2.09
  11  -2   2   -0.03    0.71
  11  -2   3    2.28    1.32
  11  -2   4   -0.03    0.59
  11  -2   5    0.59    0.82
 -11   1   3    3.39    1.30
 -11   1   2    1.28    0.95
  11  -1  -1    0.42    0.40
  11  -1   0    0.19    0.50
  11  -1   1    2.17    1.62
  11  -1   2    0.49    1.18
  11  -1   3   -0.19    0.40
  11  -1   4    2.71    1.68
  11  -1   5    1.32    1.38
  11  -1   5    1.63    1.32
  11  -1   6    0.87    1.16
 -11   0   4   -0.54    0.76
 -11   0   3   -0.07    0.34
 -11   0   2   -0.31    0.34
 -11   0   1    4.09    1.82
  11   0  -1    5.93    2.03
  11   0   0    1.15    1.17
  11   0   1    0.04    0.65
  11   0   2    0.01    1.16
  11   0   3   12.50    3.55
  11   0   4    1.00    1.27
  11   0   5    3.26    2.21
  11   0   5    2.11    1.44
  11   0   6   -1.01    1.86
  11   0   7   -1.59    1.47
 -11  -1   4   -1.44    1.00
 -11  -1   3   -0.60    0.63
 -11  -1   2    0.75    0.80
  11   1  -2    2.14    1.29
 -11  -1   1    2.53    1.52
  11   1  -1    4.50    2.17
 -11  -1   0    1.08    0.94
  11   1   0    1.93    1.41
  11   1   1   -0.10    0.82
  11   1   2   -0.76    0.92
  11   1   3    0.81    1.46
  11   1   4    2.85    1.95
  11   1   5   10.27    3.80
  11   1   5    5.70    1.99
  11   1   6    0.22    1.54
  11   1   7    0.66    1.30
 -11  -2   4    0.41    0.34
 -11  -2   3   -0.77    0.85
 -11  -2   2    0.52    0.73
  11   2  -2   -0.28    0.83
 -11  -2   1    1.30    0.96
  11   2  -1    1.11    0.67
 -11  -2   0   -0.28    0.77
  11   2   0   -0.42    1.18
  11   2   1   17.05    4.03
  11   2   2    0.98    0.85
  11   2   3   -1.23    1.02
  11   2   4    6.08    2.46
  11   2   5    3.40    1.72
  11   2   5    2.27    1.47
  11   2   6   19.26    5.47
  11   2   7    2.69    2.56
 -11  -3   3   -0.17    0.22
 -11  -3   2   -0.91    1.04
  11   3  -2    1.63    1.10
 -11  -3   1    0.37    0.30
  11   3  -1    0.49    1.20
  11   3   0    5.88    2.54
  11   3   1    0.83    1.29
  11   3   2   -0.06    1.50
  11   3   3    8.51    2.74
  11   3   4    0.75    1.13
  11   3   4   -0.21    0.61
  11   3   5    0.42    0.48
  11   3   5    0.48    1.22
  11   3   5    0.20    0.55
  11   3   6    6.50    2.24
  11   3   6    9.33    3.54
  11   3   7    0.94    1.92
  11   3   8    1.09    1.31
 -11  -4   2    0.08    0.32
  11   4  -2   -0.48    0.43
  11   4  -1   -0.64    1.11
  11   4   0   -0.02    0.43
  11   4   1    2.21    1.63
  11   4   2    0.51    0.87
  11   4   3   -1.17    0.98
  11   4   4    0.21    1.29
  11   4   4   -1.04    1.49
  11   4   4    0.19    0.83
  11   4   5    0.49    0.63
  11   4   5   -1.42    2.42
  11   4   6    1.41    1.04
  11   4   6    2.34    1.50
  11   4   7   -0.13    1.23
 -11  -5   2    0.47    0.53
 -11  -5   1    1.16    0.97
  11   5  -1    1.07    1.15
  11   5   0    2.58    1.86
  11   5   1    3.68    1.74
  11   5   2    4.30    2.08
  11   5   3   -0.82    1.13
  11   5   3   -0.78    1.56
  11   5   3    0.67    0.38
  11   5   4    2.91    1.82
  11   5   4    2.80    1.49
  11   5   4    1.04    0.59
  11   5   5    0.45    0.68
  11   5   5    1.50    1.09
  11   5   6    0.41    0.41
  11   5   6   -0.66    1.38
 -11  -6   1    1.14    0.85
 -11  -6   0    0.62    0.91
  11   6   0   -0.92    0.86
  11   6   1    1.07    0.26
  11   6   2    0.06    0.51
  11   6   3    3.66    1.49
  11   6   3    1.34    0.61
  11   6   4    4.70    1.99
  11   6   4    1.86    1.35
  11   6   5    1.81    1.01
  11   6   6    0.65    0.45
 -11  -7   0    0.45    0.24
 -11  -7  -1    0.42    0.70
  11   7   2    0.75    0.78
 -11  -7  -2    1.74    1.02
  11   7   3    4.52    1.72
 -11  -7  -3    1.23    1.09
  11   7   4    3.13    1.34
  12  -1   1   -0.29    0.57
  12  -1   2    1.35    0.88
  12  -1   3    0.00    0.32
  12   0   0    0.54    0.54
  12   0   1    1.50    1.11
  12   0   2    1.17    0.67
  12   0   3    0.71    0.32
  12   0   4    1.70    1.62
  12   0   4   -1.21    0.83
  12   1   0    5.74    1.86
  12   1   1    1.33    0.66
  12   1   2    1.70    1.28
  12   1   3    1.71    1.34
  12   1   4    1.31    1.91
  12   1   4    0.74    0.88
  12   1   5    0.83    0.81
  12   2   0    0.85    0.88
  12   2   1    1.36    1.46
  12   2   2    1.00    1.01
  12   2   3    0.80    0.93
  12   2   4   -0.35    0.92
  12   2   4    0.77    0.67
  12   2   5    1.17    1.34
  12   3   0   -0.02    0.26
  12   3   1    0.40    0.85
  12   3   2    0.88    0.64
  12   3   3    2.17    2.26
  12   3   3   -0.52    0.62
  12   3   4   -1.03    1.80
  12   3   4    3.70    1.56
  12   3   5   -0.09    0.88
  12   4   1    9.43    2.38
  12   4   2   -0.52    0.97
  12   4   3    0.81    0.55
   0   0   0    0.00    0.00


TITL a TSU A2-2 13-12-2024_auto in P-1
REM P-1 (#2 in standard setting)
CELL 1.54184  10.098968  10.391208  11.139529  87.1318  80.7295  82.7631
ZERR    3.00   0.002407   0.003053   0.001866   0.0182   0.0173   0.0220
LATT  1
SFAC C H O
UNIT 60.00 60.00 9.00
TREF
HKLF 4
END
_computing_structure_solution     'SHELXT 2014/5 (Sheldrick, 2014)'
;
_shelx_hkl_checksum                55886
_olex2_submission_special_instructions  'No special instructions were received'
_oxdiff_exptl_absorpt_empirical_details
;
Empirical correction (ABSPACK) includes:
- Absorption correction using spherical harmonics
- Frame scaling
;
_oxdiff_exptl_absorpt_empirical_full_max  2.241
_oxdiff_exptl_absorpt_empirical_full_min  0.557
